# Supplementary material for: Exploring the Communal Pathogenesis, Ferroptosis Mechanism, and Potential Therapeutic Targets of Dilated Cardiomyopathy and Hypertrophic Cardiomyopathy via a Microarray Data Analysis
Source: Front Cardiovasc Med. 2022 Feb 24;9:824756. doi: 10.3389/fcvm.2022.824756 (PMC8907834; doi:10.3389/fcvm.2022.824756)
Supplement: Supplementary file 1 [file Table_1.XLSX]

## Sheet: GSE36961
ID	adj.P.Val	P.Value	t	B	logFC	ORF
TUBA3E	1.18e-42	3.12e-47	-21.4861	96.6406	-2.17305	TUBA3E
CEBPD	9.64e-42	5.1e-46	-20.9529	93.9039	-2.30804	CEBPD
TUBA3C	1.11e-41	8.81e-46	-20.8493	93.3679	-2.03736	TUBA3C
ZFP36	1.77e-41	1.88e-45	-20.7065	92.6265	-2.23953	ZFP36
RASD1	1.85e-41	2.45e-45	-20.6562	92.3648	-3.51434	RASD1
TUBA3D	1.63e-40	2.59e-44	-20.2148	90.0531	-2.20486	TUBA3D
CDC42EP4	8.63e-40	1.6e-43	-19.8769	88.2667	-1.2133	CDC42EP4
SERPINA3	1.75e-38	3.7e-42	-19.2995	85.179	-3.56141	SERPINA3
AXUD1	1.59e-37	3.77e-41	-18.8782	82.8985	-2.10449	AXUD1
S100A9	8.25e-37	2.18e-40	-18.5621	81.173	-2.91454	S100A9
MYH6	8.89e-37	2.58e-40	-18.5317	81.0064	-1.91455	MYH6
FCN3	1.57e-36	4.98e-40	-18.414	80.36	-2.03805	FCN3
MT1M	3.08e-36	1.06e-39	-18.2796	79.62	-2.2243	MT1M
LYVE1	7.08e-36	2.62e-39	-18.1182	78.7279	-1.87319	LYVE1
MAP3K6	9.02e-36	3.57e-39	-18.0629	78.4217	-1.15598	MAP3K6
PRKCD	7.97e-35	3.37e-38	-17.6663	76.2141	-0.729575	PRKCD
CD163	2.34e-34	1.05e-37	-17.4666	75.0948	-2.13651	CD163
YPEL2	5.72e-34	2.72e-37	17.3	74.1578	1.07245	YPEL2
S1PR3	6.55e-34	3.29e-37	-17.2668	73.9704	-1.00884	S1PR3
C1R	7.25e-34	3.83e-37	-17.24	73.8193	-1.18222	C1R
FPR1	7.54e-33	4.18e-36	-16.8245	71.4648	-1.37063	FPR1
FCER1G	2.33e-32	1.36e-35	-16.6214	70.3068	-1.4956	FCER1G
FKBP5	5.54e-32	3.37e-35	-16.4647	69.4098	-1.93382	FKBP5
PIK3IP1	7.09e-32	4.5e-35	16.4149	69.1244	1.3552	PIK3IP1
AP3M2	9.5e-32	6.28e-35	16.3577	68.7958	0.830505	AP3M2
MYC	9.52e-32	6.54e-35	-16.3507	68.7558	-1.51073	MYC
MT1X	1.71e-31	1.22e-34	-16.2442	68.1433	-2.37196	MT1X
S100A8	2.06e-31	1.52e-34	-16.206	67.9231	-2.64837	S100A8
MAFB	6.28e-31	4.81e-34	-16.0092	66.7877	-1.33878	MAFB
CMTM7	9.85e-31	7.81e-34	-15.9267	66.3105	-0.72555	CMTM7
SLA	1.36e-30	1.13e-33	-15.8644	65.9494	-0.877378	SLA
JAK2	1.36e-30	1.15e-33	15.8613	65.9314	1.21008	JAK2
SCN2B	1.8e-30	1.57e-33	15.808	65.6221	1.2863	SCN2B
FES	2.19e-30	1.96e-33	-15.7699	65.401	-0.771122	FES
DYRK1B	2.89e-30	2.67e-33	15.7177	65.0981	0.602407	DYRK1B
ZDHHC9	6.37e-30	6.06e-33	-15.5787	64.2895	-1.00684	ZDHHC9
GALK1	6.4e-30	6.25e-33	-15.5734	64.2584	-0.744362	GALK1
PROS1	6.42e-30	6.45e-33	15.5682	64.228	1.47214	PROS1
CHN1	6.8e-30	7.01e-33	15.554	64.1455	0.64336	CHN1
NFKBIZ	7.19e-30	7.59e-33	-15.5405	64.0667	-0.920984	NFKBIZ
C7ORF41	7.25e-30	7.85e-33	15.5349	64.0338	1.30597	C7ORF41
TIPARP	8.98e-30	9.96e-33	-15.4946	63.7992	-1.30205	TIPARP
SLCO4A1	1.2e-29	1.37e-32	-15.4412	63.4876	-1.00128	SLCO4A1
LOC653888	1.5e-29	1.75e-32	-15.3997	63.2452	-1.20753	LOC653888
CORO1A	2e-29	2.38e-32	-15.3475	62.9399	-0.7918	CORO1A
ALOX5	3.54e-29	4.3e-32	-15.2477	62.3561	-0.898133	ALOX5
CTSC	5.47e-29	6.79e-32	-15.1709	61.9055	-1.24888	CTSC
SORBS2	5.49e-29	6.97e-32	15.1665	61.8799	0.826651	SORBS2
CD97	7.04e-29	9.11e-32	-15.1214	61.6152	-0.79443	CD97
XLKD1	7.2e-29	9.51e-32	-15.1142	61.5731	-1.16001	XLKD1
HS.177532	2.09e-28	2.82e-31	14.9318	60.5013	1.05903
STAT3	2.38e-28	3.26e-31	-14.9072	60.3563	-1.11887	STAT3
SEC14L1	3.37e-28	4.71e-31	-14.8456	59.9933	-0.524072	SEC14L1
MT1A	3.69e-28	5.27e-31	-14.8269	59.8833	-1.5495	MT1A
PIM1	3.93e-28	5.71e-31	-14.8135	59.8043	-1.36377	PIM1
ARPC1B	6.46e-28	9.56e-31	-14.7273	59.2956	-0.965697	ARPC1B
IFITM2	9.41e-28	1.42e-30	-14.6615	58.907	-1.20819	IFITM2
HCK	9.92e-28	1.52e-30	-14.6498	58.8378	-0.637206	HCK
EBI2	1.1e-27	1.71e-30	-14.6299	58.7203	-0.586869	EBI2
WAS	1.2e-27	1.91e-30	-14.612	58.6147	-0.938733	WAS
ITGB2	1.55e-27	2.5e-30	-14.5665	58.3455	-1.41318	ITGB2
SMOC2	1.76e-27	2.88e-30	14.5431	58.2067	1.48705	SMOC2
F13A1	2.26e-27	3.76e-30	-14.4987	57.9438	-1.5787	F13A1
CD248	2.37e-27	4.01e-30	-14.4879	57.88	-0.983489	CD248
RANGAP1	2.5e-27	4.29e-30	-14.4768	57.8144	-0.941231	RANGAP1
LCP1	3.02e-27	5.26e-30	-14.4427	57.6121	-1.41009	LCP1
IFITM3	3.07e-27	5.44e-30	-14.4371	57.579	-1.18607	IFITM3
SMYD2	4.09e-27	7.35e-30	14.387	57.2818	0.860854	SMYD2
HCLS1	4.52e-27	8.25e-30	-14.3679	57.1687	-1.11617	HCLS1
SLCO2B1	5.47e-27	1.02e-29	-14.3326	56.9591	-0.911506	SLCO2B1
IL18R1	5.47e-27	1.03e-29	-14.3315	56.9526	-0.790626	IL18R1
BTG2	6.44e-27	1.22e-29	-14.3021	56.7782	-1.521	BTG2
CHRDL2	7.62e-27	1.47e-29	-14.2717	56.5978	-1.17134	CHRDL2
MGST1	9.08e-27	1.77e-29	-14.2404	56.412	-0.680607	MGST1
C10ORF71	1.32e-26	2.61e-29	14.176	56.0292	0.853147	C10ORF71
IRX6	1.43e-26	2.86e-29	14.161	55.9398	1.38434	IRX6
INPP1	1.7e-26	3.46e-29	-14.1295	55.7522	-0.695697	INPP1
IL13RA1	1.96e-26	4.04e-29	-14.1039	55.6002	-0.833353	IL13RA1
MGC42367	1.99e-26	4.15e-29	-14.0993	55.5726	-1.02465	MGC42367
HS.19985	2.01e-26	4.26e-29	-14.0949	55.5466	-0.843786
SAP18	2.01e-26	4.31e-29	14.0932	55.5364	0.634844	SAP18
CHST7	2.13e-26	4.62e-29	-14.0816	55.4672	-1.07128	CHST7
MFSD10	2.51e-26	5.5e-29	-14.0525	55.2942	-0.662731	MFSD10
BCL6	2.99e-26	6.64e-29	-14.0214	55.1088	-0.932344	BCL6
LMOD2	6.3e-26	1.42e-28	13.8961	54.362	1.28499	LMOD2
NFKBIA	6.43e-26	1.46e-28	-13.8907	54.3297	-1.07253	NFKBIA
TUBB2C	9.48e-26	2.18e-28	-13.8246	53.9352	-0.961447	TUBB2C
LOC653879	9.94e-26	2.31e-28	-13.8149	53.8772	-1.13385	LOC653879
C1QC	1.34e-25	3.16e-28	-13.7633	53.5691	-1.33066	C1QC
SLC15A3	1.37e-25	3.28e-28	-13.7571	53.5318	-0.894327	SLC15A3
MNS1	1.37e-25	3.28e-28	13.7569	53.5308	0.471204	MNS1
MT2A	1.42e-25	3.46e-28	-13.7484	53.48	-1.74698	MT2A
NNMT	1.51e-25	3.7e-28	-13.7372	53.4132	-0.907491	NNMT
CYBA	1.54e-25	3.82e-28	-13.7317	53.3804	-0.983797	CYBA
C1ORF162	1.94e-25	4.93e-28	-13.6899	53.1303	-1.04252	C1ORF162
C1QB	1.94e-25	4.93e-28	-13.6898	53.1297	-1.46863	C1QB
LAPTM5	1.98e-25	5.15e-28	-13.6824	53.0857	-1.1307	LAPTM5
DOCK2	1.98e-25	5.17e-28	-13.6818	53.082	-0.869684	DOCK2
RHBDF2	1.98e-25	5.18e-28	-13.6815	53.0799	-0.582883	RHBDF2
ZNF415	2.05e-25	5.41e-28	13.6743	53.037	0.589721	ZNF415
ZGPAT	2.63e-25	7.02e-28	-13.6313	52.7799	-0.417442	ZGPAT
HEG1	2.69e-25	7.25e-28	13.626	52.7485	0.674588	HEG1
LRRC8A	2.73e-25	7.43e-28	-13.6221	52.7248	-0.961047	LRRC8A
CEBPB	2.8e-25	7.69e-28	-13.6163	52.6905	-1.01241	CEBPB
CD14	3.55e-25	9.85e-28	-13.5755	52.446	-1.39362	CD14
C5ORF4	4.28e-25	1.2e-27	13.5432	52.2525	0.567047	C5ORF4
FGD2	4.35e-25	1.23e-27	-13.539	52.2275	-0.705767	FGD2
CD68	4.51e-25	1.29e-27	-13.5312	52.181	-0.938088	CD68
MBP	5.51e-25	1.59e-27	13.4969	51.9753	0.962895	MBP
ZNF627	5.92e-25	1.73e-27	13.4822	51.8877	0.470004	ZNF627
S100A10	5.92e-25	1.74e-27	-13.4818	51.8853	-1.0356	S100A10
MASP1	6.02e-25	1.78e-27	13.4777	51.8607	0.825194	MASP1
TKT	6.31e-25	1.88e-27	-13.4686	51.8058	-1.03925	TKT
VAMP8	6.42e-25	1.93e-27	-13.4641	51.7791	-0.932	VAMP8
TSPYL2	6.76e-25	2.05e-27	-13.4542	51.7198	-0.687602	TSPYL2
TDRD9	7.35e-25	2.25e-27	-13.4389	51.6283	-0.722558	TDRD9
SRGN	7.53e-25	2.33e-27	-13.4337	51.5969	-1.20638	SRGN
ALOX5AP	7.9e-25	2.48e-27	-13.4231	51.5334	-1.3851	ALOX5AP
FRZB	7.9e-25	2.49e-27	13.4228	51.5317	1.39986	FRZB
IVNS1ABP	8.63e-25	2.74e-27	13.407	51.437	0.783412	IVNS1ABP
LILRA5	8.93e-25	2.86e-27	-13.4	51.3946	-0.770152	LILRA5
C14ORF132	1e-24	3.23e-27	13.3794	51.2716	1.30367	C14ORF132
FAM110B	1.03e-24	3.36e-27	13.3733	51.2349	0.768827	FAM110B
SLC12A9	1.08e-24	3.55e-27	-13.364	51.179	-0.600549	SLC12A9
HAVCR2	1.12e-24	3.7e-27	-13.3572	51.1385	-1.05198	HAVCR2
GPR56	1.18e-24	3.94e-27	-13.3469	51.0767	-0.884996	GPR56
MTCH1	1.19e-24	3.98e-27	-13.3452	51.0664	-0.505081	MTCH1
CCND2	1.36e-24	4.6e-27	13.3214	50.9239	0.697046	CCND2
ARHGAP4	1.7e-24	5.8e-27	-13.2832	50.6947	-0.55525	ARHGAP4
CAPN1	1.77e-24	6.09e-27	-13.2752	50.6465	-0.633875	CAPN1
MVP	1.82e-24	6.3e-27	-13.2695	50.6124	-0.809736	MVP
LYPLAL1	2.01e-24	7e-27	13.2523	50.509	0.803544	LYPLAL1
OSR1	2.09e-24	7.34e-27	-13.2445	50.4622	-1.05381	OSR1
CD209	2.53e-24	8.94e-27	-13.212	50.267	-0.989749	CD209
SYF2	2.75e-24	9.82e-27	13.1966	50.1745	0.499227	SYF2
CYP2J2	2.88e-24	1.04e-26	13.1878	50.1216	0.924833	CYP2J2
IFI30	3.06e-24	1.11e-26	-13.177	50.0567	-0.797417	IFI30
ACE2	3.84e-24	1.4e-26	13.1382	49.8239	1.8211	ACE2
SORBS1	4.04e-24	1.48e-26	13.1287	49.7671	0.786984	SORBS1
DDIT3	4.04e-24	1.5e-26	13.1274	49.7593	0.697526	DDIT3
LILRB5	4.12e-24	1.54e-26	-13.123	49.7325	-0.555867	LILRB5
ATPIF1	4.15e-24	1.56e-26	13.1208	49.7193	0.790723	ATPIF1
PRICKLE1	4.23e-24	1.6e-26	13.1166	49.694	1.03418	PRICKLE1
HES6	4.28e-24	1.63e-26	-13.1135	49.6753	-0.754205	HES6
SEMA4B	4.86e-24	1.86e-26	-13.0913	49.5425	-0.677631	SEMA4B
M6PRBP1	5.17e-24	2e-26	-13.08	49.4743	-1.13024	M6PRBP1
RASSF1	5.24e-24	2.04e-26	-13.0767	49.4546	-0.542188	RASSF1
C8ORF47	5.86e-24	2.29e-26	13.0573	49.3381	0.607279	C8ORF47
NKD2	6.03e-24	2.37e-26	-13.0514	49.3025	-0.805369	NKD2
GPR172A	6.03e-24	2.39e-26	-13.0502	49.2954	-0.757787	GPR172A
KIAA1853	6.04e-24	2.41e-26	13.0489	49.2874	0.781713	KIAA1853
OSMR	6.62e-24	2.66e-26	-13.0327	49.1903	-0.6203	OSMR
PUS1	7.37e-24	2.98e-26	-13.014	49.0779	-0.577006	PUS1
TUBB	1.26e-23	5.12e-26	-12.9253	48.5443	-0.831171	TUBB
TCEAL8	1.3e-23	5.32e-26	12.9188	48.5052	0.455278	TCEAL8
ZNF187	1.31e-23	5.39e-26	12.9168	48.4931	0.350627	ZNF187
HS.467627	1.72e-23	7.13e-26	12.8708	48.2166	0.817415
ANKMY2	2e-23	8.37e-26	12.8445	48.0579	0.730872	ANKMY2
GNA15	2e-23	8.4e-26	-12.844	48.0548	-0.647095	GNA15
INTU	2.02e-23	8.55e-26	12.8411	48.0373	0.468743	INTU
SELS	2.14e-23	9.1e-26	-12.8307	47.9752	-0.730888	SELS
SDSL	2.14e-23	9.17e-26	12.8296	47.9683	0.777364	SDSL
UCHL5IP	2.29e-23	9.85e-26	-12.8179	47.8978	-0.409211	UCHL5IP
GATA2	2.75e-23	1.19e-25	-12.7867	47.7101	-0.490552	GATA2
HMGN2	2.75e-23	1.2e-25	12.7858	47.7048	0.59502	HMGN2
VPS41	2.99e-23	1.31e-25	12.7706	47.6133	0.412826	VPS41
C5ORF23	3.17e-23	1.4e-25	12.7603	47.5514	1.23642	C5ORF23
GRASP	3.65e-23	1.62e-25	-12.736	47.4052	-0.614335	GRASP
YPEL1	3.68e-23	1.64e-25	12.7338	47.3918	0.606776	YPEL1
CNDP2	3.83e-23	1.72e-25	-12.7264	47.3474	-0.507136	CNDP2
LOC148915	4.42e-23	2e-25	12.7019	47.1997	0.696394	LOC148915
SVIL	4.79e-23	2.18e-25	12.6878	47.1145	0.605639	SVIL
MAP3K8	5.81e-23	2.66e-25	-12.6551	46.9174	-0.670904	MAP3K8
MIDN	7.35e-23	3.38e-25	-12.6156	46.68	-0.969821	MIDN
SGK	8.33e-23	3.85e-25	-12.5942	46.5506	-1.37177	SGK
RASL11B	1.08e-22	5.04e-25	12.5501	46.2848	1.72416	RASL11B
IRX2	1.12e-22	5.25e-25	12.5433	46.2443	1.00378	IRX2
PDE5A	1.93e-22	9.07e-25	12.4537	45.7041	0.765945	PDE5A
MPP3	2.04e-22	9.66e-25	-12.4433	45.6417	-0.813164	MPP3
TUBA1B	2.23e-22	1.06e-24	-12.4281	45.5497	-0.697748	TUBA1B
C20ORF27	2.26e-22	1.08e-24	-12.4252	45.5321	-0.479489	C20ORF27
PLCE1	2.54e-22	1.22e-24	12.4048	45.4096	1.02733	PLCE1
CSNK1D	2.91e-22	1.41e-24	-12.3816	45.2696	-0.554542	CSNK1D
IMPDH1	3.01e-22	1.47e-24	-12.3751	45.2304	-0.48713	IMPDH1
VSIG4	3.21e-22	1.57e-24	-12.364	45.1632	-0.897449	VSIG4
GFPT2	3.79e-22	1.87e-24	-12.3348	44.9874	-0.941567	GFPT2
FCGR2A	3.79e-22	1.87e-24	-12.3348	44.9873	-0.677677	FCGR2A
KIAA0141	3.94e-22	1.96e-24	12.3276	44.9436	0.611703	KIAA0141
DDIT4	3.94e-22	1.97e-24	-12.3268	44.9393	-1.31625	DDIT4
DCUN1D3	3.94e-22	1.98e-24	-12.326	44.9339	-0.633299	DCUN1D3
LOC255783	4.07e-22	2.06e-24	-12.3192	44.8931	-0.654669	LOC255783
LRRC49	4.07e-22	2.06e-24	12.319	44.8921	1.0595	LRRC49
SLC16A9	4.29e-22	2.19e-24	12.3094	44.8338	0.903819	SLC16A9
EGLN2	4.62e-22	2.37e-24	-12.2964	44.7558	-0.400906	EGLN2
PPARG	5.13e-22	2.65e-24	-12.2784	44.6469	-0.46209	PPARG
PLEK	5.39e-22	2.79e-24	-12.2696	44.5944	-0.781366	PLEK
DUSP1	5.77e-22	3e-24	-12.2576	44.5219	-1.54402	DUSP1
IRAK3	6.11e-22	3.2e-24	-12.2473	44.4594	-0.657309	IRAK3
ADAP2	6.16e-22	3.24e-24	-12.2452	44.4467	-0.808102	ADAP2
SLC39A1	6.18e-22	3.27e-24	-12.2438	44.4384	-0.665372	SLC39A1
FGR	6.28e-22	3.35e-24	-12.2399	44.4151	-0.738873	FGR
PLTP	6.28e-22	3.35e-24	-12.2396	44.4129	-1.03682	PLTP
MARCO	6.52e-22	3.5e-24	-12.2326	44.3707	-0.830395	MARCO
TERF1	6.59e-22	3.55e-24	12.2301	44.3559	0.422647	TERF1
FERMT3	7.09e-22	3.84e-24	-12.2174	44.279	-0.478399	FERMT3
HS.554507	8.29e-22	4.51e-24	12.1909	44.1193	0.546206
SLC25A28	8.8e-22	4.81e-24	-12.1804	44.0562	-0.557682	SLC25A28
C1QTNF1	9.29e-22	5.1e-24	-12.1707	43.9976	-1.29748	C1QTNF1
TRMT5	9.62e-22	5.31e-24	12.1642	43.9581	0.655603	TRMT5
ARS2	1.05e-21	5.8e-24	-12.1498	43.8716	-0.429294	ARS2
SLC7A1	1.6e-21	8.94e-24	-12.0789	43.4438	-1.11347	SLC7A1
CCDC28A	1.81e-21	1.01e-23	12.0585	43.3207	0.608693	CCDC28A
RARRES1	1.81e-21	1.02e-23	-12.0574	43.3144	-1.3527	RARRES1
LOC730534	1.89e-21	1.07e-23	12.0498	43.2681	0.652659	LOC730534
SERPINA5	1.97e-21	1.12e-23	-12.0421	43.2221	-0.835769	SERPINA5
SFRP1	2.07e-21	1.18e-23	12.0333	43.169	1.73012	SFRP1
C21ORF34	2.16e-21	1.24e-23	12.0255	43.1214	0.678687	C21ORF34
TOMM40	2.29e-21	1.32e-23	-12.015	43.0583	-0.639266	TOMM40
SLC47A1	2.35e-21	1.36e-23	12.0101	43.0285	0.662445	SLC47A1
SMAP2	2.38e-21	1.38e-23	-12.0077	43.0145	-0.622615	SMAP2
BCL3	2.4e-21	1.4e-23	-12.0051	42.9986	-0.677738	BCL3
LTBR	2.68e-21	1.57e-23	-11.9868	42.8881	-0.865396	LTBR
DUSP23	3.05e-21	1.8e-23	-11.9645	42.7535	-0.67525	DUSP23
TYROBP	3.13e-21	1.86e-23	-11.9594	42.7228	-1.13968	TYROBP
CRYM	3.15e-21	1.87e-23	11.9578	42.7135	0.991511	CRYM
HOPX	3.56e-21	2.12e-23	-11.9372	42.5891	-1.50824	HOPX
DUSP26	3.94e-21	2.36e-23	11.9199	42.4846	0.7188	DUSP26
BATF3	4.04e-21	2.43e-23	-11.9149	42.4546	-0.568634	BATF3
PLAUR	4.19e-21	2.54e-23	-11.908	42.4129	-0.573948	PLAUR
PDIA3P	4.19e-21	2.55e-23	-11.9076	42.4103	-1.052	PDIA3P
RGS4	4.21e-21	2.57e-23	11.9059	42.4002	1.21953	RGS4
MS4A7	4.31e-21	2.64e-23	-11.9014	42.373	-0.766349	MS4A7
CCND1	5.2e-21	3.2e-23	11.8701	42.1844	0.813543	CCND1
LOC644128	5.25e-21	3.25e-23	11.8677	42.1695	0.527164	LOC644128
ICK	5.71e-21	3.54e-23	11.8534	42.0834	0.453458	ICK
TUBA1C	6.16e-21	3.84e-23	-11.8401	42.0034	-0.978287	TUBA1C
ITGAM	6.51e-21	4.08e-23	-11.8304	41.9445	-0.567811	ITGAM
SNRPB	6.82e-21	4.29e-23	-11.8221	41.8948	-0.710147	SNRPB
DDOST	7.14e-21	4.51e-23	-11.814	41.8456	-0.860626	DDOST
EDNRA	7.16e-21	4.54e-23	11.8127	41.8383	0.911515	EDNRA
TJP1	7.97e-21	5.07e-23	11.7947	41.7292	0.500511	TJP1
COL21A1	8.29e-21	5.3e-23	11.7875	41.6859	1.06737	COL21A1
ECGF1	8.51e-21	5.46e-23	-11.7825	41.6561	-1.2761	ECGF1
CAPRIN1	8.63e-21	5.57e-23	11.7795	41.6375	0.422629	CAPRIN1
ERRFI1	9.23e-21	5.98e-23	-11.7678	41.5674	-0.773854	ERRFI1
METTL7B	9.23e-21	6e-23	-11.7673	41.564	-1.35577	METTL7B
PLEKHF1	9.54e-21	6.22e-23	-11.7612	41.5271	-1.14356	PLEKHF1
PHLDB2	1.08e-20	7.07e-23	11.7404	41.402	0.763004	PHLDB2
SH3BGRL3	1.12e-20	7.34e-23	-11.7342	41.3647	-1.09046	SH3BGRL3
C19ORF10	1.21e-20	7.99e-23	-11.7204	41.281	-1.24273	C19ORF10
GLA	1.3e-20	8.59e-23	-11.7084	41.2089	-0.510626	GLA
MS4A6A	1.31e-20	8.72e-23	-11.706	41.1947	-1.01332	MS4A6A
FLJ20021	1.69e-20	1.13e-22	11.6631	40.9358	0.425359	FLJ20021
HRASLS	1.78e-20	1.19e-22	11.6547	40.8852	0.549012	HRASLS
CDC42EP2	1.81e-20	1.22e-22	-11.651	40.8626	-0.574235	CDC42EP2
EIF4G1	1.95e-20	1.32e-22	-11.6385	40.7871	-0.521447	EIF4G1
NCF4	1.98e-20	1.35e-22	-11.6347	40.7647	-0.324603	NCF4
FRMD5	2.07e-20	1.41e-22	11.6273	40.7197	0.843333	FRMD5
SLC11A1	2.08e-20	1.43e-22	-11.6254	40.7081	-0.575441	SLC11A1
OMA1	2.12e-20	1.45e-22	11.6223	40.6898	0.558718	OMA1
LOC642031	2.15e-20	1.48e-22	-11.619	40.6696	-0.690507	LOC642031
EPB41L5	2.26e-20	1.56e-22	11.6105	40.6183	0.422791	EPB41L5
DHX37	2.45e-20	1.7e-22	-11.5964	40.5336	-0.611441	DHX37
VPS45	2.82e-20	1.97e-22	11.5728	40.3911	0.483355	VPS45
KLF6	3.17e-20	2.22e-22	-11.5527	40.2703	-0.848227	KLF6
SLC2A1	3.19e-20	2.25e-22	-11.551	40.2599	-0.769695	SLC2A1
SEC61A1	3.37e-20	2.38e-22	-11.5418	40.2044	-0.676212	SEC61A1
HLTF	3.64e-20	2.58e-22	11.5286	40.1245	0.504277	HLTF
ZNF20	3.65e-20	2.6e-22	11.5272	40.1165	0.310118	ZNF20
ENO1	3.97e-20	2.84e-22	-11.5127	40.0291	-0.822815	ENO1
LOC201140	3.97e-20	2.84e-22	-11.5125	40.0278	-1.45345	LOC201140
SLC39A3	3.99e-20	2.87e-22	-11.511	40.0189	-0.39413	SLC39A3
ATP1A2	4.09e-20	2.95e-22	11.5063	39.9904	1.27398	ATP1A2
KYNU	4.25e-20	3.08e-22	-11.4994	39.9487	-0.412633	KYNU
EML3	5.78e-20	4.2e-22	-11.4483	39.6408	-0.611712	EML3
LOC158376	6.28e-20	4.58e-22	-11.4343	39.5565	-0.534273	LOC158376
TEAD4	6.96e-20	5.09e-22	-11.4169	39.4514	-0.855168	TEAD4
KLHDC9	7.07e-20	5.19e-22	11.4136	39.4317	0.768816	KLHDC9
ATP6V1G2	7.11e-20	5.25e-22	11.4117	39.4204	0.295185	ATP6V1G2
TBXAS1	7.11e-20	5.26e-22	-11.4114	39.4188	-0.621546	TBXAS1
FBXO38	7.35e-20	5.46e-22	11.4054	39.3825	0.377699	FBXO38
TMEM189	7.5e-20	5.59e-22	-11.4015	39.3586	-0.465957	TMEM189
SLC1A5	7.5e-20	5.61e-22	-11.4008	39.3547	-0.518203	SLC1A5
GATM	7.5e-20	5.62e-22	11.4005	39.3529	1.18508	GATM
TNFRSF1A	8.01e-20	6.03e-22	-11.3891	39.2843	-0.751443	TNFRSF1A
SERPINH1	8.02e-20	6.06e-22	-11.3882	39.279	-1.15472	SERPINH1
ELL2	8.04e-20	6.1e-22	-11.3873	39.273	-1.12765	ELL2
ARPC3	8.34e-20	6.35e-22	-11.3807	39.2335	-1.4069	ARPC3
LOC387763	9.47e-20	7.23e-22	-11.3593	39.1048	-1.06246	LOC387763
COL6A2	1.08e-19	8.29e-22	-11.3369	38.9698	-0.712041	COL6A2
HYAL2	1.09e-19	8.37e-22	-11.3354	38.9608	-0.593362	HYAL2
ATP1A1	1.1e-19	8.52e-22	-11.3324	38.9425	-0.912097	ATP1A1
GSDMD	1.3e-19	1.01e-21	-11.3047	38.776	-0.615562	GSDMD
ORC3L	1.32e-19	1.02e-21	11.3025	38.7627	0.41017	ORC3L
RASSF9	1.37e-19	1.07e-21	11.2949	38.7166	0.450344	RASSF9
CRBN	1.38e-19	1.08e-21	11.2942	38.7126	0.526728	CRBN
LCN6	1.38e-19	1.08e-21	-11.2932	38.7064	-0.909307	LCN6
CD53	1.88e-19	1.48e-21	-11.2415	38.3951	-0.351805	CD53
ACVR1B	1.92e-19	1.52e-21	-11.2374	38.3708	-0.313831	ACVR1B
ZNF787	1.94e-19	1.54e-21	-11.2355	38.3594	-0.617416	ZNF787
ZYX	2.3e-19	1.83e-21	-11.2071	38.1884	-0.819951	ZYX
HM13	2.53e-19	2.02e-21	-11.1907	38.0893	-0.308064	HM13
RGS19	2.63e-19	2.1e-21	-11.1843	38.0507	-0.489531	RGS19
RDH10	2.84e-19	2.28e-21	-11.171	37.9709	-0.615993	RDH10
C3	2.85e-19	2.31e-21	-11.169	37.9588	-0.418116	C3
HS.561526	2.85e-19	2.31e-21	11.169	37.9587	0.541081
KLHL12	2.92e-19	2.37e-21	11.1644	37.9313	0.388062	KLHL12
C5ORF41	2.96e-19	2.41e-21	11.1618	37.9156	0.601777	C5ORF41
FZD2	3.09e-19	2.52e-21	11.1543	37.8706	0.802477	FZD2
LOC729843	3.17e-19	2.59e-21	11.1498	37.8432	0.55055	LOC729843
FKBP2	3.33e-19	2.73e-21	-11.1411	37.7912	-0.683031	FKBP2
CYBB	3.34e-19	2.75e-21	-11.1402	37.7857	-0.769902	CYBB
PARVG	3.36e-19	2.78e-21	-11.1386	37.7762	-0.474135	PARVG
HS.408455	3.4e-19	2.82e-21	11.136	37.7606	0.51507
ENDOGL1	3.46e-19	2.88e-21	-11.1328	37.7413	-0.856565	ENDOGL1
SLC37A4	3.68e-19	3.08e-21	-11.1218	37.6748	-0.443518	SLC37A4
PTPN11	3.7e-19	3.1e-21	11.1204	37.6668	0.598306	PTPN11
DIO2	3.75e-19	3.15e-21	11.118	37.6524	0.90243	DIO2
ARHGAP24	4.01e-19	3.38e-21	11.1062	37.5813	0.553052	ARHGAP24
NDUFA4L2	4.07e-19	3.44e-21	-11.1035	37.5646	-0.670362	NDUFA4L2
ASPSCR1	4.29e-19	3.64e-21	-11.0941	37.5085	-0.38211	ASPSCR1
PGD	4.35e-19	3.7e-21	-11.0913	37.4917	-0.471716	PGD
C19ORF51	4.53e-19	3.86e-21	11.0843	37.4495	0.483683	C19ORF51
ATP6V0C	4.53e-19	3.88e-21	-11.0837	37.4459	-0.410693	ATP6V0C
BEST1	4.6e-19	3.95e-21	-11.0806	37.4273	-0.36644	BEST1
MERTK	5e-19	4.31e-21	-11.0666	37.3428	-0.503129	MERTK
GPR4	5.05e-19	4.36e-21	-11.0645	37.3301	-0.829369	GPR4
PAFAH2	5.21e-19	4.52e-21	11.0586	37.2951	0.515053	PAFAH2
TMBIM1	5.27e-19	4.58e-21	-11.0564	37.2814	-0.672391	TMBIM1
GRM1	5.63e-19	4.91e-21	11.0451	37.2138	0.808948	GRM1
CTSB	5.8e-19	5.07e-21	-11.0397	37.1811	-0.57466	CTSB
SYNPO2L	5.98e-19	5.25e-21	11.034	37.1471	0.897387	SYNPO2L
TGFBR2	6.64e-19	5.85e-21	-11.0163	37.0409	-0.536906	TGFBR2
CHSY1	7.01e-19	6.19e-21	-11.007	36.9848	-0.637988	CHSY1
NLGN2	7.11e-19	6.29e-21	-11.0043	36.9685	-0.476609	NLGN2
HEPH	7.14e-19	6.34e-21	11.0031	36.9612	0.60633	HEPH
AGXT2L1	7.26e-19	6.46e-21	-10.9998	36.9415	-1.16937	AGXT2L1
TNKS1BP1	7.39e-19	6.6e-21	-10.9963	36.9203	-0.471061	TNKS1BP1
ALG3	7.54e-19	6.76e-21	-10.9925	36.8978	-0.442909	ALG3
LRRC1	7.72e-19	6.93e-21	10.9883	36.8721	0.38395	LRRC1
NUP62CL	8.12e-19	7.32e-21	10.9794	36.8186	0.632594	NUP62CL
HTRA1	8.85e-19	8e-21	10.9648	36.7313	0.851145	HTRA1
RBPMS2	9.2e-19	8.34e-21	-10.958	36.69	-0.525137	RBPMS2
TRABD	9.86e-19	8.96e-21	-10.9461	36.6188	-0.437807	TRABD
DCLK1	1.06e-18	9.65e-21	-10.934	36.546	-0.424506	DCLK1
MKNK2	1.09e-18	9.96e-21	-10.9287	36.5144	-0.572108	MKNK2
FKBP11	1.11e-18	1.02e-20	-10.9252	36.4933	-0.85358	FKBP11
COL16A1	1.14e-18	1.05e-20	10.9208	36.467	0.835537	COL16A1
NAP1L3	1.18e-18	1.09e-20	10.9144	36.4286	0.78407	NAP1L3
RAB28	1.23e-18	1.13e-20	10.9076	36.3873	0.517709	RAB28
KIAA1191	1.33e-18	1.23e-20	10.894	36.3058	0.415095	KIAA1191
DARC	1.34e-18	1.25e-20	-10.8916	36.2914	-1.01316	DARC
MME	1.53e-18	1.43e-20	10.8694	36.158	0.393519	MME
MAPK13	1.55e-18	1.45e-20	-10.8665	36.1409	-0.42661	MAPK13
C21ORF51	1.61e-18	1.51e-20	10.8602	36.1027	0.472722	C21ORF51
TMBIM6	1.61e-18	1.51e-20	-10.8598	36.1006	-0.471042	TMBIM6
NBPF20	1.66e-18	1.56e-20	-10.8545	36.0686	-1.05682	NBPF20
HPCAL1	1.84e-18	1.75e-20	-10.8365	35.9608	-0.469565	HPCAL1
HSPA1L	1.85e-18	1.75e-20	10.8359	35.9573	0.359504	HSPA1L
DNAJC21	2.05e-18	1.95e-20	10.8185	35.8527	0.285935	DNAJC21
JAG2	2.11e-18	2.02e-20	-10.8127	35.8176	-0.46863	JAG2
NPL	2.16e-18	2.06e-20	-10.809	35.7957	-0.456042	NPL
ALS2CR13	2.18e-18	2.09e-20	10.8065	35.7808	0.503555	ALS2CR13
TSPYL3	2.23e-18	2.15e-20	10.8025	35.7568	0.339438	TSPYL3
HS.58597	2.4e-18	2.31e-20	10.79	35.6818	0.406695
LUM	2.49e-18	2.41e-20	10.7837	35.6437	1.12927	LUM
HMGB2	2.49e-18	2.42e-20	10.7829	35.6389	0.695735	HMGB2
PLA2G2A	2.58e-18	2.51e-20	-10.7769	35.6033	-1.35137	PLA2G2A
ATL3	2.59e-18	2.52e-20	-10.7758	35.5964	-0.528647	ATL3
VWC2	2.68e-18	2.62e-20	10.7698	35.5605	0.968802	VWC2
RRBP1	3e-18	2.94e-20	-10.7508	35.4464	-0.586759	RRBP1
HFE2	3.17e-18	3.12e-20	10.7411	35.3886	1.2859	HFE2
S100A13	3.19e-18	3.14e-20	10.7396	35.3796	0.625446	S100A13
RPN1	3.34e-18	3.3e-20	-10.7316	35.3312	-0.568667	RPN1
HGS	3.47e-18	3.44e-20	-10.7247	35.2899	-0.634572	HGS
ECM2	3.68e-18	3.65e-20	10.7148	35.2309	0.80565	ECM2
EXTL1	3.74e-18	3.73e-20	10.7115	35.2111	0.713858	EXTL1
NIPA2	3.74e-18	3.74e-20	-10.7112	35.209	-0.461748	NIPA2
CBX7	3.91e-18	3.92e-20	10.7033	35.1619	0.720066	CBX7
FAM125A	3.93e-18	3.94e-20	-10.7023	35.1557	-0.447496	FAM125A
SLC35F1	4.12e-18	4.14e-20	10.6942	35.1071	0.99	SLC35F1
C14ORF179	4.28e-18	4.32e-20	10.6874	35.0664	0.66576	C14ORF179
BATF	4.56e-18	4.61e-20	-10.6764	35.0006	-0.368947	BATF
C5ORF46	4.6e-18	4.66e-20	10.6747	34.9902	0.936961	C5ORF46
KIAA0644	4.98e-18	5.06e-20	10.6611	34.9087	0.815769	KIAA0644
ENTPD6	5.42e-18	5.52e-20	-10.6468	34.8232	-0.543436	ENTPD6
SNAI2	5.47e-18	5.59e-20	-10.6448	34.8115	-0.581894	SNAI2
OKL38	5.59e-18	5.73e-20	-10.6406	34.7863	-0.922588	OKL38
APCDD1L	5.97e-18	6.13e-20	10.6295	34.7194	0.884281	APCDD1L
MEIS1	6.13e-18	6.32e-20	-10.6247	34.6907	-0.500625	MEIS1
UNC84B	6.19e-18	6.39e-20	-10.6227	34.6789	-0.513785	UNC84B
RNF149	6.29e-18	6.51e-20	-10.6196	34.6604	-0.478521	RNF149
ZNF211	6.39e-18	6.64e-20	10.6165	34.6416	0.382507	ZNF211
C1ORF142	6.81e-18	7.08e-20	10.6057	34.5773	0.673737	C1ORF142
HCST	6.85e-18	7.14e-20	-10.6043	34.5691	-0.706348	HCST
C2ORF64	7.04e-18	7.37e-20	10.5992	34.5385	0.630971	C2ORF64
LOC728473	7.23e-18	7.59e-20	10.5944	34.5098	0.778204	LOC728473
DYNC2LI1	7.76e-18	8.16e-20	10.5824	34.4374	0.315328	DYNC2LI1
LOC731486	8.62e-18	9.08e-20	-10.5647	34.3318	-0.349777	LOC731486
FBP1	8.67e-18	9.16e-20	-10.5633	34.3233	-0.546154	FBP1
RGMA	8.87e-18	9.4e-20	-10.559	34.2979	-0.768342	RGMA
N6AMT1	9.16e-18	9.73e-20	10.5534	34.2642	0.396731	N6AMT1
C19ORF59	9.5e-18	1.01e-19	-10.5469	34.2256	-0.66585	C19ORF59
BTBD14A	9.9e-18	1.06e-19	-10.5397	34.1822	-0.588953	BTBD14A
ASAH1	9.93e-18	1.06e-19	10.5388	34.1768	0.671072	ASAH1
CSF3R	1.02e-17	1.09e-19	-10.5341	34.1488	-0.537235	CSF3R
LPCAT3	1.05e-17	1.13e-19	-10.5282	34.1137	-0.700616	LPCAT3
APBB1IP	1.07e-17	1.15e-19	-10.5254	34.0969	-0.411288	APBB1IP
CIDEB	1.07e-17	1.15e-19	-10.5252	34.0955	-0.313487	CIDEB
LMNB2	1.09e-17	1.18e-19	-10.5212	34.0717	-0.537777	LMNB2
EPB41L3	1.09e-17	1.18e-19	-10.5212	34.0714	-0.533041	EPB41L3
HBP1	1.14e-17	1.24e-19	10.5131	34.0232	0.460077	HBP1
PLK2	1.18e-17	1.28e-19	10.5078	33.9913	0.60584	PLK2
SERPINA1	1.19e-17	1.31e-19	-10.5047	33.9728	-0.483731	SERPINA1
IL18BP	1.22e-17	1.34e-19	-10.5003	33.9468	-0.499133	IL18BP
KCNK12	1.26e-17	1.39e-19	-10.495	33.9151	-0.698192	KCNK12
KLHL34	1.28e-17	1.41e-19	10.4921	33.8974	0.86172	KLHL34
CDR2L	1.31e-17	1.44e-19	-10.4883	33.8747	-0.671645	CDR2L
OSGIN2	1.32e-17	1.47e-19	10.4858	33.8597	0.521037	OSGIN2
STK38L	1.32e-17	1.47e-19	10.4854	33.8577	0.661258	STK38L
SLC30A1	1.52e-17	1.69e-19	10.4618	33.7162	0.465105	SLC30A1
LILRB2	1.54e-17	1.72e-19	-10.4595	33.7025	-0.23862	LILRB2
FBXO32	1.59e-17	1.78e-19	10.4541	33.6702	1.03565	FBXO32
SERPINE1	1.6e-17	1.79e-19	-10.4526	33.6613	-2.02012	SERPINE1
C21ORF63	1.6e-17	1.8e-19	-10.4518	33.6566	-0.562373	C21ORF63
LIN9	1.83e-17	2.06e-19	10.4299	33.5259	0.752122	LIN9
PLAU	1.93e-17	2.18e-19	-10.4199	33.4662	-0.727534	PLAU
CTPS	1.93e-17	2.19e-19	-10.4196	33.4645	-0.545919	CTPS
ZMYND12	2.09e-17	2.36e-19	10.4067	33.3873	0.576286	ZMYND12
GPRASP2	2.19e-17	2.49e-19	10.3983	33.3371	0.452786	GPRASP2
HK3	2.19e-17	2.49e-19	-10.3982	33.3364	-0.456941	HK3
CD59	2.28e-17	2.6e-19	-10.391	33.2937	-0.762134	CD59
NR2C1	2.36e-17	2.7e-19	10.3848	33.2563	0.386359	NR2C1
ADCY3	2.51e-17	2.87e-19	-10.3745	33.1951	-0.690301	ADCY3
LDHA	2.64e-17	3.03e-19	-10.3655	33.1413	-0.936015	LDHA
FAM107A	2.79e-17	3.21e-19	-10.3559	33.0843	-0.913217	FAM107A
PKD1L2	2.86e-17	3.3e-19	10.3514	33.0574	0.63724	PKD1L2
C1RL	2.93e-17	3.39e-19	-10.3472	33.0322	-0.501304	C1RL
RNASE2	2.99e-17	3.47e-19	-10.3433	33.0086	-0.624561	RNASE2
MED16	3.03e-17	3.52e-19	-10.341	32.9952	-0.454657	MED16
PNRC2	3.08e-17	3.58e-19	10.338	32.977	0.409635	PNRC2
TICAM1	3.1e-17	3.62e-19	-10.3363	32.967	-0.373011	TICAM1
FXR1	3.12e-17	3.65e-19	10.3347	32.9577	0.392542	FXR1
LNX2	3.25e-17	3.81e-19	10.3277	32.9157	0.44416	LNX2
FKSG30	3.42e-17	4.03e-19	-10.3187	32.8624	-0.9135	FKSG30
PPP1R3C	3.42e-17	4.03e-19	10.3186	32.8616	0.868921	PPP1R3C
TRAK2	3.46e-17	4.09e-19	10.3162	32.847	0.6221	TRAK2
C4ORF41	3.6e-17	4.27e-19	10.3091	32.8048	0.272514	C4ORF41
MDFIC	3.66e-17	4.34e-19	10.3062	32.7873	0.679763	MDFIC
THRA	3.75e-17	4.46e-19	10.3018	32.7615	0.39949	THRA
CEL	3.82e-17	4.56e-19	-10.2982	32.74	-0.626699	CEL
OBFC2A	4.02e-17	4.81e-19	-10.2894	32.6873	-0.640169	OBFC2A
MTHFR	4.18e-17	5e-19	-10.2828	32.648	-0.599939	MTHFR
ZMYND19	4.21e-17	5.06e-19	-10.281	32.6374	-0.386806	ZMYND19
KTELC1	4.24e-17	5.1e-19	-10.2794	32.6281	-0.611198	KTELC1
LOC285556	4.52e-17	5.45e-19	-10.2685	32.563	-1.727	LOC285556
ACTB	4.59e-17	5.55e-19	-10.2657	32.5461	-0.871282	ACTB
EMILIN1	5e-17	6.06e-19	-10.2511	32.4591	-0.619024	EMILIN1
HSPA2	5.04e-17	6.12e-19	10.2494	32.4493	1.3869	HSPA2
PRKCQ	5.15e-17	6.26e-19	-10.2456	32.4266	-0.776557	PRKCQ
AMZ2	5.17e-17	6.3e-19	10.2447	32.4209	0.46555	AMZ2
PTBP1	5.66e-17	6.91e-19	-10.2292	32.3289	-0.564158	PTBP1
FAM102A	6e-17	7.34e-19	10.2192	32.2694	0.288292	FAM102A
LGMN	6.53e-17	8.02e-19	-10.2046	32.1824	-0.498767	LGMN
AIF1	6.53e-17	8.04e-19	-10.2042	32.1799	-0.669699	AIF1
STXBP2	6.53e-17	8.04e-19	-10.2041	32.1793	-0.509258	STXBP2
FYCO1	6.56e-17	8.1e-19	10.203	32.1726	0.796352	FYCO1
PDK4	6.79e-17	8.4e-19	-10.1969	32.1365	-1.99848	PDK4
ARF3	6.82e-17	8.45e-19	-10.196	32.1309	-0.440146	ARF3
TNNT1	6.83e-17	8.48e-19	10.1952	32.1264	0.925408	TNNT1
ISG20	7.13e-17	8.87e-19	-10.1878	32.0821	-1.0877	ISG20
FCN1	7.45e-17	9.29e-19	-10.1802	32.0369	-1.28108	FCN1
KLF4	7.86e-17	9.82e-19	-10.1709	31.9817	-0.753885	KLF4
THBS4	8.07e-17	1.01e-18	10.1663	31.954	1.27495	THBS4
PHGDH	8.14e-17	1.02e-18	-10.1641	31.9411	-0.727315	PHGDH
MTE	8.14e-17	1.02e-18	-10.164	31.9408	-0.875649	MTE
GRB2	8.34e-17	1.05e-18	-10.1596	31.9145	-0.345057	GRB2
LILRA2	8.7e-17	1.1e-18	-10.1523	31.871	-0.474383	LILRA2
TEAD2	8.78e-17	1.11e-18	-10.1505	31.8602	-0.48692	TEAD2
ARPC4	8.96e-17	1.14e-18	-10.1467	31.8378	-0.568473	ARPC4
HS.555260	9.01e-17	1.14e-18	10.1455	31.8307	0.294679
RAC2	9.21e-17	1.17e-18	-10.1416	31.8072	-0.689974	RAC2
IFI16	9.32e-17	1.19e-18	-10.1392	31.7928	-0.680893	IFI16
SLC31A1	9.58e-17	1.22e-18	-10.1343	31.7641	-0.548465	SLC31A1
IGSF5	9.88e-17	1.27e-18	10.1288	31.731	0.809053	IGSF5
UBN1	9.99e-17	1.28e-18	-10.1267	31.7187	-0.534513	UBN1
HS.576694	9.99e-17	1.29e-18	10.1263	31.7163	1.56299
SBNO2	9.99e-17	1.29e-18	-10.1259	31.7141	-0.377145	SBNO2
TMEM140	9.99e-17	1.29e-18	10.1257	31.7127	0.795982	TMEM140
FAM46A	1e-16	1.3e-18	-10.1247	31.7068	-0.538917	FAM46A
APOBEC3F	1.08e-16	1.4e-18	10.1124	31.6335	0.287533	APOBEC3F
LMNA	1.09e-16	1.41e-18	-10.1108	31.6245	-0.512937	LMNA
TMEM74	1.1e-16	1.43e-18	10.1084	31.61	0.745287	TMEM74
C17ORF70	1.1e-16	1.44e-18	-10.1072	31.6027	-0.519096	C17ORF70
SOX4	1.13e-16	1.48e-18	10.1028	31.5766	0.670786	SOX4
GPNMB	1.13e-16	1.49e-18	10.1023	31.5739	0.935496	GPNMB
LOC654264	1.14e-16	1.5e-18	-10.1009	31.5654	-0.536766	LOC654264
ARRDC2	1.15e-16	1.51e-18	-10.0994	31.5567	-0.39109	ARRDC2
C5AR1	1.17e-16	1.54e-18	-10.0964	31.5385	-0.505074	C5AR1
EYA1	1.17e-16	1.54e-18	10.0958	31.5352	0.485171	EYA1
ZNF385A	1.17e-16	1.55e-18	-10.0957	31.5346	-0.288437	ZNF385A
POLR3H	1.19e-16	1.58e-18	-10.0924	31.5148	-0.322963	POLR3H
GLRB	1.2e-16	1.6e-18	10.0903	31.5021	0.610345	GLRB
FCGR1B	1.22e-16	1.62e-18	-10.0877	31.487	-0.384913	FCGR1B
C22ORF25	1.24e-16	1.66e-18	10.0837	31.4634	0.652497	C22ORF25
TPD52L1	1.25e-16	1.67e-18	10.0833	31.4606	0.779128	TPD52L1
MKL1	1.25e-16	1.68e-18	-10.0822	31.4544	-0.410813	MKL1
ZNF189	1.25e-16	1.68e-18	-10.0819	31.4523	-0.587134	ZNF189
SLMAP	1.27e-16	1.71e-18	10.0786	31.4328	0.525195	SLMAP
GRRP1	1.31e-16	1.76e-18	-10.0739	31.4047	-0.559705	GRRP1
MST150	1.41e-16	1.9e-18	-10.0612	31.3294	-0.351537	MST150
TNFRSF1B	1.42e-16	1.92e-18	-10.0593	31.3184	-0.574518	TNFRSF1B
ZMPSTE24	1.43e-16	1.93e-18	-10.0586	31.3139	-0.501088	ZMPSTE24
CFD	1.47e-16	2e-18	-10.0528	31.2795	-1.45399	CFD
CD276	1.5e-16	2.05e-18	-10.0491	31.2578	-0.454217	CD276
OMD	1.53e-16	2.09e-18	10.0457	31.2374	0.787243	OMD
PPP1R14B	1.54e-16	2.11e-18	-10.0443	31.229	-0.853186	PPP1R14B
GFOD1	1.58e-16	2.16e-18	-10.0399	31.2028	-0.79022	GFOD1
CENPA	1.62e-16	2.22e-18	10.0353	31.1758	1.69911	CENPA
ASCC3L1	1.7e-16	2.34e-18	10.0268	31.1253	0.373238	ASCC3L1
C14ORF135	1.76e-16	2.42e-18	10.0215	31.0936	0.681138	C14ORF135
TSPAN32	1.84e-16	2.53e-18	10.0136	31.0467	0.765822	TSPAN32
TM7SF2	1.85e-16	2.56e-18	10.0119	31.0365	1.05073	TM7SF2
SERPINI1	1.88e-16	2.6e-18	10.0094	31.022	0.446868	SERPINI1
TMEM14C	1.94e-16	2.69e-18	10.0035	30.987	0.372715	TMEM14C
S100A11	1.95e-16	2.72e-18	-10.002	30.978	-0.80915	S100A11
PCK2	1.95e-16	2.72e-18	-10.002	30.9778	-0.236835	PCK2
SIRT5	2e-16	2.8e-18	9.99717	30.9494	0.458364	SIRT5
LOC401397	2.06e-16	2.88e-18	9.99209	30.9192	0.787063	LOC401397
KIAA1429	2.08e-16	2.91e-18	9.9907	30.911	0.339677	KIAA1429
LOC399942	2.1e-16	2.95e-18	-9.98834	30.897	-0.84396	LOC399942
TMEM51	2.31e-16	3.25e-18	-9.97231	30.8019	-0.476773	TMEM51
LYN	2.56e-16	3.6e-18	-9.95499	30.6993	-0.587527	LYN
SGIP1	2.69e-16	3.8e-18	9.94622	30.6472	0.740798	SGIP1
RHOG	2.86e-16	4.05e-18	-9.93565	30.5846	-0.554144	RHOG
SPI1	2.91e-16	4.12e-18	-9.93266	30.5669	-0.343379	SPI1
RCOR3	2.92e-16	4.15e-18	9.93161	30.5607	0.50082	RCOR3
APOLD1	3.04e-16	4.32e-18	-9.9249	30.521	-1.49467	APOLD1
HS.193406	3.06e-16	4.36e-18	-9.92329	30.5114	-0.6148
MGST3	3.09e-16	4.4e-18	9.92163	30.5016	0.462652	MGST3
STEAP3	3.11e-16	4.44e-18	-9.92007	30.4923	-0.344361	STEAP3
HS.40061	3.16e-16	4.53e-18	9.91701	30.4742	0.313816
PYGL	3.23e-16	4.64e-18	-9.91283	30.4494	-0.381527	PYGL
FZD1	3.35e-16	4.81e-18	9.90687	30.4141	0.515895	FZD1
LOC643783	3.36e-16	4.84e-18	9.90581	30.4078	0.295958	LOC643783
MUC1	3.49e-16	5.03e-18	-9.89944	30.3701	-0.318226	MUC1
HSPA4L	3.5e-16	5.05e-18	9.89871	30.3658	0.395441	HSPA4L
TMEM149	3.6e-16	5.21e-18	-9.89354	30.3352	-0.491024	TMEM149
CCNYL1	3.68e-16	5.34e-18	-9.88959	30.3118	-0.338638	CCNYL1
ZNF536	3.72e-16	5.4e-18	9.88761	30.3001	0.507031	ZNF536
S100A12	3.73e-16	5.43e-18	-9.88666	30.2944	-0.613599	S100A12
ATP2A2	3.79e-16	5.53e-18	-9.88366	30.2767	-0.760918	ATP2A2
C10ORF110	3.88e-16	5.67e-18	9.87954	30.2523	0.816287	C10ORF110
ZNF616	3.93e-16	5.75e-18	9.87703	30.2374	0.301195	ZNF616
KCNA5	3.96e-16	5.81e-18	9.87535	30.2275	0.907253	KCNA5
C12ORF47	4.15e-16	6.09e-18	9.86743	30.1807	0.503348	C12ORF47
DNAJC4	4.17e-16	6.14e-18	9.86608	30.1726	0.349264	DNAJC4
RGS1	4.18e-16	6.17e-18	-9.86547	30.169	-0.894147	RGS1
ARHGAP9	4.33e-16	6.39e-18	-9.85958	30.1342	-0.409911	ARHGAP9
ID3	4.59e-16	6.79e-18	-9.84953	30.0747	-0.676708	ID3
LOC648024	4.59e-16	6.81e-18	-9.84892	30.0711	-0.829892	LOC648024
FRMD3	4.66e-16	6.92e-18	9.84626	30.0554	0.682747	FRMD3
IER3	4.86e-16	7.23e-18	9.83885	30.0116	1.17623	IER3
C13ORF15	4.88e-16	7.27e-18	-9.83806	30.0069	-0.798396	C13ORF15
EDC3	5.04e-16	7.52e-18	9.83231	29.9728	0.704948	EDC3
GARNL3	5.08e-16	7.6e-18	9.8306	29.9628	0.587752	GARNL3
FAM129B	5.11e-16	7.65e-18	-9.82946	29.956	-0.516807	FAM129B
RNASE1	5.16e-16	7.75e-18	-9.82736	29.9436	-0.706189	RNASE1
SMTNL2	5.33e-16	8.01e-18	-9.82188	29.9112	-0.583228	SMTNL2
SNX13	5.57e-16	8.39e-18	9.8141	29.8652	0.462685	SNX13
FGD3	5.62e-16	8.48e-18	-9.81237	29.855	-0.465277	FGD3
PDGFRB	5.91e-16	8.94e-18	-9.8036	29.8031	-0.668918	PDGFRB
C1ORF105	5.98e-16	9.05e-18	-9.80143	29.7903	-0.399427	C1ORF105
SLC7A5	6.13e-16	9.29e-18	-9.79706	29.7645	-0.929918	SLC7A5
CD33	6.18e-16	9.38e-18	-9.79541	29.7547	-0.377098	CD33
FAM46B	6.6e-16	1e-17	-9.78418	29.6884	-1.0735	FAM46B
CLIC1	6.85e-16	1.04e-17	-9.77764	29.6498	-0.883363	CLIC1
PUF60	6.92e-16	1.06e-17	-9.77557	29.6375	-0.419131	PUF60
FPR3	7.55e-16	1.15e-17	-9.76078	29.5502	-0.497673	FPR3
GCA	7.61e-16	1.17e-17	-9.75913	29.5404	-0.564613	GCA
B4GALT5	7.61e-16	1.17e-17	-9.75888	29.5389	-0.533721	B4GALT5
SNF1LK	7.97e-16	1.23e-17	-9.75077	29.491	-0.994205	SNF1LK
SOCS1	7.98e-16	1.23e-17	-9.75035	29.4886	-0.630781	SOCS1
SLC31A2	8.05e-16	1.24e-17	-9.74849	29.4776	-0.506842	SLC31A2
LOC642897	8.17e-16	1.26e-17	9.74592	29.4624	0.562602	LOC642897
YARS	8.57e-16	1.33e-17	-9.73758	29.4132	-0.529459	YARS
KLHL13	8.57e-16	1.33e-17	9.73725	29.4113	0.421601	KLHL13
TMCO3	8.64e-16	1.34e-17	9.73571	29.4022	0.604656	TMCO3
BRD8	9.05e-16	1.41e-17	9.72763	29.3545	0.302102	BRD8
CACNA1H	9.13e-16	1.42e-17	-9.72588	29.3442	-0.413455	CACNA1H
BDNF	9.25e-16	1.44e-17	9.72338	29.3294	0.543271	BDNF
COMMD1	9.91e-16	1.55e-17	9.71161	29.26	0.491028	COMMD1
USP46	1.01e-15	1.58e-17	9.70885	29.2437	0.599195	USP46
FLJ35801	1.01e-15	1.59e-17	-9.70739	29.2351	-0.4178	FLJ35801
MLKL	1.06e-15	1.67e-17	-9.69953	29.1887	-0.383664	MLKL
PHF3	1.07e-15	1.68e-17	9.69776	29.1783	0.470369	PHF3
TMEM56	1.09e-15	1.72e-17	9.69454	29.1593	0.633409	TMEM56
LHFPL2	1.1e-15	1.74e-17	-9.69185	29.1435	-0.654792	LHFPL2
ATPBD4	1.13e-15	1.79e-17	9.68774	29.1192	0.343289	ATPBD4
MYADM	1.15e-15	1.83e-17	-9.68416	29.0981	-0.576553	MYADM
DRAM	1.16e-15	1.85e-17	-9.68241	29.0878	-0.433628	DRAM
XPO4	1.19e-15	1.89e-17	9.67877	29.0663	0.77296	XPO4
LILRA3	1.19e-15	1.9e-17	-9.67767	29.0598	-0.357624	LILRA3
TRIM39	1.2e-15	1.91e-17	9.67678	29.0546	0.238577	TRIM39
CCL2	1.21e-15	1.94e-17	-9.6744	29.0406	-1.43697	CCL2
TTYH3	1.24e-15	1.98e-17	-9.67056	29.0179	-0.404493	TTYH3
PTCD2	1.25e-15	2.01e-17	9.66844	29.0054	0.410372	PTCD2
GPBAR1	1.37e-15	2.2e-17	-9.65286	28.9137	-0.404935	GPBAR1
RNF20	1.41e-15	2.26e-17	9.64831	28.8868	0.552993	RNF20
UNQ2541	1.45e-15	2.34e-17	-9.64231	28.8515	-0.422802	UNQ2541
ARPC5L	1.45e-15	2.35e-17	-9.64227	28.8513	-0.608635	ARPC5L
ADFP	1.45e-15	2.35e-17	-9.64225	28.8511	-1.15851	ADFP
ZNF30	1.47e-15	2.38e-17	9.64013	28.8387	0.385442	ZNF30
HRK	1.48e-15	2.4e-17	9.63841	28.8285	0.548791	HRK
SOX18	1.48e-15	2.41e-17	-9.6379	28.8255	-0.871028	SOX18
CXCR7	1.5e-15	2.44e-17	9.63591	28.8138	0.820616	CXCR7
ITPR3	1.53e-15	2.5e-17	-9.63141	28.7873	-0.635473	ITPR3
MAGOH	1.55e-15	2.52e-17	-9.62999	28.7789	-0.581521	MAGOH
NEDD9	1.56e-15	2.56e-17	-9.62775	28.7657	-0.552408	NEDD9
FLJ23584	1.63e-15	2.68e-17	9.62001	28.7202	0.407092	FLJ23584
FLJ27354	1.66e-15	2.73e-17	9.61696	28.7022	0.48802	FLJ27354
IL15RA	1.67e-15	2.75e-17	-9.61567	28.6946	-0.207496	IL15RA
UPF3B	1.7e-15	2.8e-17	9.61281	28.6778	0.323076	UPF3B
KIAA1303	1.74e-15	2.87e-17	9.60857	28.6528	0.242942	KIAA1303
GADD45G	1.76e-15	2.9e-17	-9.60668	28.6417	-1.23109	GADD45G
PYCARD	1.77e-15	2.92e-17	-9.60539	28.6341	-0.423258	PYCARD
ZNF16	1.8e-15	2.98e-17	9.60232	28.6161	0.24572	ZNF16
LRP5	1.8e-15	2.98e-17	9.60198	28.6141	0.413308	LRP5
BBS4	1.85e-15	3.07e-17	9.59716	28.5857	0.472789	BBS4
ST8SIA5	1.87e-15	3.12e-17	9.59461	28.5707	0.711024	ST8SIA5
CSK	1.89e-15	3.15e-17	-9.59263	28.5591	-0.515291	CSK
PTHR1	1.98e-15	3.31e-17	-9.58474	28.5126	-0.610088	PTHR1
TLL2	1.98e-15	3.32e-17	9.5841	28.5089	0.598734	TLL2
TAF15	2.01e-15	3.36e-17	9.58196	28.4963	1.02038	TAF15
EIF4ENIF1	2.03e-15	3.41e-17	9.57935	28.4809	0.324262	EIF4ENIF1
C6ORF111	2.04e-15	3.43e-17	9.57878	28.4776	0.487046	C6ORF111
HS.224794	2.07e-15	3.49e-17	-9.57583	28.4602	-0.560646
FURIN	2.08e-15	3.5e-17	-9.57507	28.4558	-0.459438	FURIN
POLR1E	2.08e-15	3.51e-17	9.5749	28.4548	0.527164	POLR1E
HS.127545	2.1e-15	3.55e-17	9.57282	28.4425	0.331151
ZNF502	2.1e-15	3.56e-17	9.57253	28.4408	0.229356	ZNF502
SUSD1	2.1e-15	3.56e-17	-9.57225	28.4392	-0.457268	SUSD1
NT5DC3	2.15e-15	3.66e-17	-9.56788	28.4135	-0.511098	NT5DC3
NBPF10	2.15e-15	3.66e-17	-9.56767	28.4123	-0.682542	NBPF10
TUBG1	2.19e-15	3.73e-17	-9.56459	28.3942	-0.42198	TUBG1
ARHGDIA	2.25e-15	3.85e-17	-9.55922	28.3626	-0.621537	ARHGDIA
PAFAH1B3	2.28e-15	3.9e-17	-9.5572	28.3507	-0.424642	PAFAH1B3
LMCD1	2.36e-15	4.05e-17	-9.55066	28.3123	-1.43169	LMCD1
LY96	2.36e-15	4.05e-17	-9.55049	28.3113	-0.912913	LY96
PROM1	2.43e-15	4.18e-17	9.54537	28.2812	1.18586	PROM1
SPTBN1	2.45e-15	4.22e-17	9.54397	28.2729	0.52093	SPTBN1
FADD	2.67e-15	4.6e-17	-9.52941	28.1874	-0.4133	FADD
ZNF671	2.73e-15	4.71e-17	9.5252	28.1627	0.373201	ZNF671
C14ORF28	2.78e-15	4.81e-17	9.52189	28.1433	0.555357	C14ORF28
ETS2	2.79e-15	4.82e-17	-9.52131	28.1398	-0.57321	ETS2
LOC374395	2.79e-15	4.84e-17	-9.52094	28.1376	-0.406121	LOC374395
LARP7	2.85e-15	4.94e-17	9.51731	28.1163	0.416322	LARP7
NINJ2	2.87e-15	4.99e-17	-9.51567	28.1067	-0.594077	NINJ2
C9ORF24	2.9e-15	5.04e-17	9.5139	28.0963	0.593025	C9ORF24
ADAMTS9	2.91e-15	5.07e-17	-9.51291	28.0905	-0.97798	ADAMTS9
FGF1	2.96e-15	5.16e-17	9.50994	28.073	0.347091	FGF1
LOC647000	2.99e-15	5.23e-17	-9.50791	28.0612	-0.586349	LOC647000
MORN4	3.04e-15	5.33e-17	9.50464	28.0419	0.39694	MORN4
CCR1	3.07e-15	5.39e-17	-9.50254	28.0296	-0.329143	CCR1
HMOX1	3.11e-15	5.46e-17	-9.50058	28.0181	-0.495647	HMOX1
LRSAM1	3.4e-15	5.98e-17	-9.48527	27.9282	-0.406043	LRSAM1
CXCL2	3.58e-15	6.32e-17	-9.476	27.8739	-0.830697	CXCL2
GLIPR1	3.73e-15	6.58e-17	-9.46905	27.8331	-0.507213	GLIPR1
MFN2	3.73e-15	6.6e-17	9.46869	27.831	0.594411	MFN2
RBM20	3.97e-15	7.03e-17	9.45807	27.7687	0.82356	RBM20
CCND3	4e-15	7.09e-17	-9.45666	27.7604	-0.448104	CCND3
MOAP1	4.07e-15	7.22e-17	9.45345	27.7416	0.575113	MOAP1
NLRP3	4.27e-15	7.59e-17	-9.44511	27.6927	-0.252058	NLRP3
SKP1A	4.76e-15	8.48e-17	9.42652	27.5838	0.347836	SKP1A
UBE2J1	4.82e-15	8.6e-17	-9.4242	27.5702	-0.55766	UBE2J1
COL4A5	5.18e-15	9.25e-17	9.41186	27.4979	0.55263	COL4A5
BTK	5.23e-15	9.35e-17	-9.40999	27.487	-0.452004	BTK
SLC7A7	5.32e-15	9.53e-17	-9.40683	27.4684	-0.590316	SLC7A7
CX3CR1	5.37e-15	9.64e-17	9.40486	27.4569	0.487441	CX3CR1
WARS	5.37e-15	9.66e-17	-9.40462	27.4555	-0.711361	WARS
SPOCK1	5.56e-15	1e-16	-9.39863	27.4204	-0.983288	SPOCK1
CAPN3	5.76e-15	1.04e-16	9.39257	27.3849	0.437276	CAPN3
TSC1	5.89e-15	1.06e-16	9.38852	27.3612	0.499058	TSC1
SLC2A6	6.03e-15	1.09e-16	-9.38437	27.337	-0.433751	SLC2A6
C3AR1	6.57e-15	1.19e-16	-9.36946	27.2497	-0.379342	C3AR1
KIAA1468	7.25e-15	1.31e-16	9.35264	27.1513	0.252918	KIAA1468
PPM1G	7.49e-15	1.36e-16	-9.34702	27.1184	-0.432347	PPM1G
PDGFRA	7.57e-15	1.38e-16	-9.34504	27.1069	-0.68936	PDGFRA
TIMP4	7.98e-15	1.45e-16	-9.33577	27.0527	-0.854768	TIMP4
PPCS	8.02e-15	1.46e-16	9.33466	27.0462	0.407729	PPCS
MYD88	8.03e-15	1.47e-16	-9.33423	27.0437	-0.349684	MYD88
TUBA1A	8.1e-15	1.48e-16	-9.33243	27.0331	-0.615395	TUBA1A
NOL6	8.1e-15	1.48e-16	-9.33223	27.0319	-0.419823	NOL6
PMM1	8.22e-15	1.51e-16	9.32957	27.0164	0.3372	PMM1
NMNAT3	8.42e-15	1.55e-16	9.32522	26.991	0.416207	NMNAT3
C5ORF37	8.47e-15	1.56e-16	9.32407	26.9843	0.268732	C5ORF37
MYCN	8.53e-15	1.57e-16	9.32266	26.976	0.336301	MYCN
ZNF277	8.64e-15	1.59e-16	9.32029	26.9622	0.502503	ZNF277
SNCA	8.68e-15	1.6e-16	9.31916	26.9556	1.01226	SNCA
SFRP4	8.7e-15	1.61e-16	9.31855	26.952	0.947146	SFRP4
LANCL1	9.24e-15	1.71e-16	9.30813	26.8912	0.413923	LANCL1
PRDX6	9.47e-15	1.76e-16	-9.30374	26.8655	-0.455174	PRDX6
AQP9	9.52e-15	1.77e-16	-9.30268	26.8593	-0.659123	AQP9
PLSCR3	9.76e-15	1.82e-16	-9.29823	26.8333	-0.520299	PLSCR3
UNC45B	9.76e-15	1.82e-16	9.29795	26.8317	0.408244	UNC45B
FCGBP	1.01e-14	1.89e-16	-9.29115	26.792	-0.818559	FCGBP
NOL1	1.02e-14	1.91e-16	-9.28929	26.7811	-0.465319	NOL1
GAB1	1.05e-14	1.96e-16	9.28519	26.7572	0.339693	GAB1
ZFP90	1.05e-14	1.96e-16	9.28518	26.7571	0.380953	ZFP90
LRCH4	1.05e-14	1.97e-16	-9.28468	26.7542	-0.452119	LRCH4
MAP2K1	1.06e-14	1.99e-16	-9.28289	26.7437	-0.757101	MAP2K1
P2RY11	1.06e-14	2e-16	-9.28172	26.7369	-0.34566	P2RY11
IL4R	1.06e-14	2e-16	-9.28169	26.7368	-0.349032	IL4R
CPT1B	1.07e-14	2.01e-16	9.28076	26.7313	0.754264	CPT1B
GABRB1	1.09e-14	2.05e-16	9.27766	26.7133	0.821748	GABRB1
TGFBR3	1.12e-14	2.12e-16	-9.27224	26.6816	-0.645175	TGFBR3
RDH5	1.13e-14	2.14e-16	-9.27036	26.6706	-0.862937	RDH5
MLLT11	1.14e-14	2.17e-16	9.26831	26.6587	1.08499	MLLT11
PNPLA4	1.16e-14	2.21e-16	9.26492	26.6389	0.40877	PNPLA4
HLF	1.22e-14	2.32e-16	9.2565	26.5898	0.655439	HLF
GRK4	1.22e-14	2.33e-16	9.25634	26.5888	0.345791	GRK4
TMEM42	1.26e-14	2.4e-16	9.25095	26.5574	0.487944	TMEM42
EIF4A1	1.27e-14	2.42e-16	-9.24981	26.5508	-0.732779	EIF4A1
ELL	1.31e-14	2.5e-16	-9.24392	26.5164	-0.294058	ELL
LFNG	1.31e-14	2.51e-16	9.24334	26.513	0.557299	LFNG
SLC44A3	1.35e-14	2.59e-16	-9.23836	26.484	-0.432031	SLC44A3
DCUN1D2	1.38e-14	2.66e-16	9.23383	26.4576	0.597448	DCUN1D2
KIAA1370	1.39e-14	2.67e-16	9.23314	26.4535	0.5232	KIAA1370
MMP9	1.39e-14	2.68e-16	-9.23211	26.4476	-0.438865	MMP9
PLA2G15	1.42e-14	2.73e-16	9.22898	26.4293	0.546855	PLA2G15
CCDC109B	1.43e-14	2.77e-16	-9.22701	26.4178	-0.82503	CCDC109B
NPTX2	1.52e-14	2.94e-16	-9.21682	26.3584	-1.04995	NPTX2
REXO1	1.55e-14	3.01e-16	-9.21265	26.3342	-0.318688	REXO1
CLIC6	1.57e-14	3.04e-16	9.21108	26.325	1.35522	CLIC6
PTPRM	1.57e-14	3.05e-16	9.21058	26.3221	0.467491	PTPRM
PVR	1.66e-14	3.22e-16	-9.20121	26.2675	-0.754558	PVR
FLJ21986	1.66e-14	3.22e-16	9.20107	26.2667	0.616904	FLJ21986
CTF1	1.66e-14	3.23e-16	9.20089	26.2656	0.357714	CTF1
TAP1	1.66e-14	3.23e-16	-9.20062	26.2641	-0.712358	TAP1
MDP-1	1.68e-14	3.29e-16	9.19752	26.2461	0.349084	MDP-1
ZNF564	1.69e-14	3.3e-16	9.19716	26.244	0.31992	ZNF564
SAMSN1	1.69e-14	3.32e-16	-9.1961	26.2378	-0.222151	SAMSN1
HS.571028	1.77e-14	3.47e-16	9.18862	26.1942	0.360464
C10ORF97	1.78e-14	3.49e-16	9.18749	26.1877	0.389173	C10ORF97
GAK	1.78e-14	3.51e-16	-9.18671	26.1831	-0.347474	GAK
SLC16A3	1.8e-14	3.55e-16	-9.18481	26.172	-0.804721	SLC16A3
PSMB8	1.81e-14	3.57e-16	-9.18405	26.1676	-0.39198	PSMB8
MTHFD2	1.82e-14	3.59e-16	-9.18268	26.1596	-0.573861	MTHFD2
CD300C	1.83e-14	3.63e-16	-9.18124	26.1512	-0.257525	CD300C
YTHDC1	1.85e-14	3.67e-16	9.17916	26.1392	0.326482	YTHDC1
TMEM71	1.85e-14	3.67e-16	9.17912	26.1389	0.974713	TMEM71
VARS	1.86e-14	3.69e-16	-9.17806	26.1328	-0.335168	VARS
UCRC	1.88e-14	3.74e-16	9.17609	26.1213	0.379869	UCRC
ASB3	1.89e-14	3.76e-16	9.17517	26.1159	0.224447	ASB3
FAM89A	1.93e-14	3.84e-16	-9.17145	26.0943	-0.356289	FAM89A
LRRC32	1.97e-14	3.94e-16	-9.16699	26.0683	-0.666837	LRRC32
CCDC41	2.01e-14	4.03e-16	9.16353	26.0482	0.504485	CCDC41
CDKL3	2.08e-14	4.17e-16	9.15742	26.0127	0.239485	CDKL3
AKAP8	2.08e-14	4.17e-16	-9.15737	26.0124	-0.340759	AKAP8
PDE4D	2.12e-14	4.25e-16	-9.15416	25.9937	-0.755202	PDE4D
ZNHIT3	2.12e-14	4.26e-16	9.15375	25.9913	0.321558	ZNHIT3
FASN	2.13e-14	4.3e-16	-9.15247	25.9839	-0.738147	FASN
DCLK2	2.17e-14	4.37e-16	9.14964	25.9674	0.522824	DCLK2
SYK	2.18e-14	4.39e-16	-9.14878	25.9624	-0.444065	SYK
MYH7B	2.25e-14	4.55e-16	9.14272	25.9272	0.89304	MYH7B
CD86	2.26e-14	4.57e-16	-9.14215	25.9239	-0.24393	CD86
STEAP4	2.3e-14	4.66e-16	-9.13865	25.9035	-0.41522	STEAP4
MS4A4A	2.36e-14	4.79e-16	-9.13417	25.8775	-0.335657	MS4A4A
PDZD2	2.47e-14	5.03e-16	9.12569	25.8282	0.501231	PDZD2
SH2D3C	2.47e-14	5.03e-16	-9.1256	25.8277	-0.329551	SH2D3C
C11ORF74	2.58e-14	5.26e-16	9.11803	25.7837	0.476465	C11ORF74
SPPL2A	2.59e-14	5.28e-16	-9.11749	25.7805	-0.642188	SPPL2A
CRSP2	2.62e-14	5.35e-16	9.1152	25.7673	0.256619	CRSP2
CHMP5	2.67e-14	5.46e-16	9.11172	25.747	0.501997	CHMP5
ANKRA2	2.75e-14	5.63e-16	9.10672	25.718	0.443915	ANKRA2
RCN1	2.76e-14	5.65e-16	-9.10591	25.7133	-0.53784	RCN1
ABL1	2.77e-14	5.68e-16	-9.10513	25.7088	-0.312162	ABL1
CDKN2D	2.84e-14	5.84e-16	-9.10034	25.6809	-0.341483	CDKN2D
DNAJC15	2.86e-14	5.88e-16	9.09925	25.6746	0.517671	DNAJC15
TPD52	2.9e-14	5.97e-16	9.09658	25.6591	0.19884	TPD52
DPY19L2	2.95e-14	6.09e-16	9.0932	25.6395	0.67947	DPY19L2
U2AF2	2.95e-14	6.1e-16	-9.09293	25.6379	-0.373981	U2AF2
CLDND2	2.97e-14	6.15e-16	9.09152	25.6297	0.516007	CLDND2
NAMPT	2.97e-14	6.16e-16	-9.09129	25.6284	-0.87788	NAMPT
HS.31532	3.01e-14	6.25e-16	9.08894	25.6148	0.393536
ZNF664	3.06e-14	6.36e-16	-9.08583	25.5967	-0.57294	ZNF664
RRAGB	3.17e-14	6.59e-16	9.07981	25.5618	0.331732	RRAGB
PDE7A	3.2e-14	6.67e-16	-9.07788	25.5506	-0.585834	PDE7A
TMUB1	3.21e-14	6.69e-16	-9.07743	25.548	-0.485933	TMUB1
FMO4	3.21e-14	6.7e-16	9.07713	25.5462	0.512488	FMO4
SEC23B	3.22e-14	6.72e-16	-9.07651	25.5426	-0.422154	SEC23B
CCDC121	3.22e-14	6.74e-16	9.07618	25.5407	0.292876	CCDC121
RNASE6	3.24e-14	6.78e-16	-9.07499	25.5338	-0.501398	RNASE6
PVRL2	3.26e-14	6.85e-16	-9.07342	25.5247	-0.360305	PVRL2
C14ORF147	3.35e-14	7.04e-16	-9.06865	25.497	-0.364654	C14ORF147
CAP1	3.44e-14	7.24e-16	-9.06391	25.4695	-0.607725	CAP1
NXT1	3.54e-14	7.45e-16	-9.05899	25.441	-0.493931	NXT1
OXCT1	3.59e-14	7.58e-16	9.05619	25.4247	0.639193	OXCT1
FAM164A	3.74e-14	7.89e-16	9.04935	25.3851	0.380297	FAM164A
H2AFY	3.93e-14	8.31e-16	-9.04053	25.3339	-0.315742	H2AFY
SLC25A22	4.08e-14	8.64e-16	-9.03384	25.2952	-0.401048	SLC25A22
TMED9	4.09e-14	8.66e-16	-9.03352	25.2933	-0.684591	TMED9
IGFBP4	4.13e-14	8.76e-16	-9.03146	25.2814	-0.778915	IGFBP4
PAAF1	4.14e-14	8.8e-16	9.03072	25.2771	0.367857	PAAF1
CTSF	4.2e-14	8.93e-16	9.0283	25.2631	0.583216	CTSF
EMP3	4.29e-14	9.15e-16	-9.02418	25.2392	-0.662176	EMP3
TRIM8	4.41e-14	9.41e-16	-9.01931	25.211	-0.417837	TRIM8
ATP1B2	4.45e-14	9.51e-16	9.01761	25.2011	0.408096	ATP1B2
RCC2	4.47e-14	9.57e-16	-9.01648	25.1946	-0.535552	RCC2
TYRP1	4.47e-14	9.57e-16	9.0164	25.1941	0.906267	TYRP1
RAMP1	4.48e-14	9.59e-16	-9.01611	25.1925	-0.756339	RAMP1
DUSP28	4.52e-14	9.7e-16	9.0142	25.1814	0.614031	DUSP28
SMARCD2	4.61e-14	9.9e-16	-9.01075	25.1614	-0.411411	SMARCD2
RIN2	4.68e-14	1.01e-15	9.0077	25.1437	0.420167	RIN2
ZBTB4	4.68e-14	1.01e-15	9.00766	25.1435	0.491515	ZBTB4
H2AFZ	4.86e-14	1.05e-15	-9.00093	25.1046	-0.535784	H2AFZ
SLC2A12	4.94e-14	1.07e-15	8.99822	25.0889	0.778882	SLC2A12
GPSM2	4.94e-14	1.07e-15	-8.99796	25.0874	-0.529084	GPSM2
LOC650832	5.06e-14	1.1e-15	-8.9935	25.0616	-0.893221	LOC650832
C7ORF44	5.1e-14	1.1e-15	8.99215	25.0538	0.365319	C7ORF44
C6ORF130	5.1e-14	1.11e-15	8.99177	25.0515	0.343543	C6ORF130
TFDP2	5.27e-14	1.15e-15	8.98592	25.0177	0.369563	TFDP2
NPR3	5.27e-14	1.15e-15	8.9858	25.017	0.719636	NPR3
KIAA1394	5.31e-14	1.16e-15	8.98439	25.0088	0.611448	KIAA1394
MDK	5.35e-14	1.17e-15	8.98288	25.0001	0.297488	MDK
APBB3	5.42e-14	1.18e-15	8.98045	24.986	0.487974	APBB3
LOC606724	5.44e-14	1.19e-15	-8.97968	24.9816	-0.269055	LOC606724
GMPR2	5.48e-14	1.2e-15	8.97817	24.9729	0.269126	GMPR2
HLA-DRB4	5.63e-14	1.23e-15	-8.97342	24.9454	-0.839372	HLA-DRB4
SKAP2	5.64e-14	1.24e-15	-8.97274	24.9414	-0.294296	SKAP2
MAP2K5	5.72e-14	1.26e-15	8.97019	24.9267	0.339918	MAP2K5
FTL	5.89e-14	1.29e-15	-8.96504	24.897	-0.569765	FTL
WDR48	5.96e-14	1.31e-15	8.96283	24.8841	0.413158	WDR48
BAIAP2L1	6.11e-14	1.35e-15	-8.95822	24.8575	-0.271993	BAIAP2L1
GYS1	6.23e-14	1.38e-15	8.95471	24.8372	0.502484	GYS1
PTP4A2	6.27e-14	1.39e-15	-8.95352	24.8303	-0.408789	PTP4A2
PPRC1	6.43e-14	1.42e-15	-8.94906	24.8046	-0.471966	PPRC1
MUM1L1	6.59e-14	1.46e-15	8.94475	24.7796	0.695281	MUM1L1
MTP18	6.62e-14	1.47e-15	-8.94371	24.7737	-0.731276	MTP18
ESRRB	6.64e-14	1.47e-15	8.94291	24.769	0.325641	ESRRB
TMEM16A	6.83e-14	1.52e-15	8.93802	24.7407	0.570305	TMEM16A
PSTPIP2	7.02e-14	1.56e-15	-8.93305	24.712	-0.315445	PSTPIP2
LOC730525	7.25e-14	1.61e-15	-8.92739	24.6794	-0.642858	LOC730525
HNRNPAB	7.49e-14	1.67e-15	-8.92166	24.6463	-0.448327	HNRNPAB
S100A3	7.76e-14	1.73e-15	-8.91537	24.61	-0.656186	S100A3
KLHL3	7.85e-14	1.75e-15	-8.91315	24.5971	-0.733718	KLHL3
RAB3IL1	8.06e-14	1.8e-15	-8.90851	24.5704	-0.511684	RAB3IL1
DPH2	8.15e-14	1.83e-15	-8.90628	24.5575	-0.468263	DPH2
FAIM2	8.15e-14	1.83e-15	-8.90624	24.5572	-0.460434	FAIM2
POP5	8.26e-14	1.86e-15	8.90368	24.5425	0.403007	POP5
SSPN	8.58e-14	1.93e-15	8.89699	24.5039	0.635788	SSPN
PPWD1	8.59e-14	1.93e-15	8.89652	24.5011	0.296262	PPWD1
BOP1	8.7e-14	1.96e-15	-8.89427	24.4882	-0.491085	BOP1
ZDHHC18	9.4e-14	2.12e-15	-8.88073	24.4101	-0.338465	ZDHHC18
RASSF2	9.45e-14	2.13e-15	-8.87975	24.4044	-0.416601	RASSF2
VPS8	9.55e-14	2.16e-15	8.87761	24.3921	0.500367	VPS8
KIAA1949	9.58e-14	2.17e-15	-8.87703	24.3887	-0.502485	KIAA1949
TP53INP1	9.6e-14	2.18e-15	8.87631	24.3846	0.540429	TP53INP1
SLCO3A1	9.7e-14	2.2e-15	-8.87438	24.3735	-0.333925	SLCO3A1
FNBP4	9.95e-14	2.26e-15	8.86989	24.3476	0.582775	FNBP4
C17ORF58	1.03e-13	2.34e-15	-8.8639	24.313	-0.355596	C17ORF58
POR	1.03e-13	2.36e-15	-8.86276	24.3065	-0.55426	POR
PRMT2	1.05e-13	2.4e-15	8.85937	24.2869	0.421427	PRMT2
ST8SIA2	1.06e-13	2.41e-15	8.85907	24.2852	0.74747	ST8SIA2
SLC38A3	1.09e-13	2.5e-15	8.85283	24.2493	0.266187	SLC38A3
ZEB1	1.1e-13	2.51e-15	8.8517	24.2427	0.475366	ZEB1
C12ORF44	1.11e-13	2.55e-15	-8.84904	24.2274	-0.478049	C12ORF44
ACYP2	1.15e-13	2.65e-15	8.84281	24.1916	0.533769	ACYP2
ZBTB25	1.17e-13	2.69e-15	8.84031	24.1771	0.288265	ZBTB25
LETMD1	1.2e-13	2.75e-15	8.83644	24.1548	0.355229	LETMD1
STAB1	1.23e-13	2.82e-15	-8.83209	24.1298	-0.569279	STAB1
SLC36A4	1.28e-13	2.94e-15	-8.82482	24.088	-0.464486	SLC36A4
ZNF17	1.28e-13	2.96e-15	8.82408	24.0837	0.319535	ZNF17
LOC723972	1.28e-13	2.96e-15	8.82381	24.0821	0.600642	LOC723972
MYOM1	1.29e-13	2.98e-15	8.8226	24.0752	0.537881	MYOM1
MPHOSPH8	1.29e-13	2.99e-15	8.8222	24.0729	0.375751	MPHOSPH8
TESK1	1.36e-13	3.15e-15	-8.81331	24.0217	-0.425297	TESK1
CFL1	1.41e-13	3.27e-15	-8.8067	23.9837	-0.49645	CFL1
LOC647346	1.42e-13	3.29e-15	8.80563	23.9776	0.646528	LOC647346
AGTR1	1.44e-13	3.34e-15	-8.80325	23.9639	-0.317442	AGTR1
RAB7B	1.49e-13	3.46e-15	8.79684	23.927	0.344651	RAB7B
KCNJ2	1.5e-13	3.49e-15	8.79578	23.9209	0.655152	KCNJ2
HS.573106	1.53e-13	3.57e-15	8.79188	23.8985	0.37181
ICAM2	1.56e-13	3.64e-15	-8.78851	23.8791	-0.545536	ICAM2
NSL1	1.58e-13	3.69e-15	8.78615	23.8656	0.263475	NSL1
CAV3	1.61e-13	3.76e-15	8.78267	23.8455	0.473139	CAV3
ZMAT1	1.65e-13	3.86e-15	8.77828	23.8203	0.155078	ZMAT1
EIF2B4	1.65e-13	3.87e-15	-8.77769	23.8169	-0.32516	EIF2B4
PLAG1	1.65e-13	3.88e-15	8.77727	23.8145	0.232503	PLAG1
XPC	1.66e-13	3.91e-15	8.77596	23.807	0.392016	XPC
DPM1	1.69e-13	3.98e-15	8.77315	23.7908	0.397944	DPM1
DYRK4	1.72e-13	4.06e-15	8.76968	23.7709	0.321753	DYRK4
GALNT17	1.74e-13	4.1e-15	8.76783	23.7603	0.471822	GALNT17
CRLF3	1.78e-13	4.2e-15	-8.76385	23.7374	-0.246028	CRLF3
OCIAD2	1.81e-13	4.27e-15	-8.76108	23.7215	-0.457045	OCIAD2
MFSD1	1.83e-13	4.33e-15	-8.75879	23.7083	-0.404397	MFSD1
OGFR	1.86e-13	4.4e-15	-8.75589	23.6917	-0.324698	OGFR
LEFTY2	1.88e-13	4.47e-15	8.75326	23.6766	0.546687	LEFTY2
TRIB1	1.9e-13	4.52e-15	-8.75132	23.6655	-1.01985	TRIB1
LOC441019	1.9e-13	4.52e-15	-8.75112	23.6644	-0.370073	LOC441019
PLA2G4C	1.91e-13	4.55e-15	8.75026	23.6594	0.6288	PLA2G4C
BAX	2.07e-13	4.92e-15	-8.73657	23.5808	-0.317241	BAX
SLC40A1	2.16e-13	5.15e-15	8.72893	23.537	0.480721	SLC40A1
GGT5	2.16e-13	5.15e-15	-8.72891	23.5369	-0.369183	GGT5
BLM	2.16e-13	5.17e-15	-8.72822	23.5329	-0.485516	BLM
GATAD2A	2.16e-13	5.18e-15	-8.72783	23.5307	-0.546084	GATAD2A
FLAD1	2.24e-13	5.36e-15	-8.72205	23.4975	-0.243178	FLAD1
FRMD4A	2.24e-13	5.37e-15	-8.72185	23.4964	-0.519849	FRMD4A
SCRN1	2.35e-13	5.64e-15	8.71317	23.4466	0.642067	SCRN1
LOC643888	2.36e-13	5.67e-15	8.7124	23.4422	0.341213	LOC643888
RWDD3	2.37e-13	5.7e-15	8.71132	23.436	0.386496	RWDD3
EFR3A	2.37e-13	5.71e-15	8.71127	23.4357	0.373718	EFR3A
KIAA0427	2.37e-13	5.71e-15	-8.71122	23.4354	-0.573183	KIAA0427
ST3GAL1	2.37e-13	5.72e-15	-8.71075	23.4327	-0.469724	ST3GAL1
CLEC10A	2.43e-13	5.88e-15	-8.706	23.4055	-0.218048	CLEC10A
IK	2.44e-13	5.91e-15	8.7052	23.4009	0.358412	IK
ZCCHC5	2.52e-13	6.1e-15	8.69991	23.3706	0.219115	ZCCHC5
HS.123119	2.55e-13	6.18e-15	8.69743	23.3564	0.313429
RNF145	2.58e-13	6.28e-15	-8.6949	23.3419	-0.403867	RNF145
PRR16	2.7e-13	6.56e-15	8.68732	23.2985	0.51665	PRR16
LLGL1	2.72e-13	6.62e-15	8.68569	23.2891	0.445096	LLGL1
SOCS3	2.72e-13	6.63e-15	-8.68551	23.2881	-0.358689	SOCS3
ITGB4BP	2.72e-13	6.64e-15	-8.68515	23.2861	-0.623048	ITGB4BP
FLJ20273	2.78e-13	6.79e-15	-8.68144	23.2648	-0.27259	FLJ20273
LDLR	2.93e-13	7.15e-15	-8.67238	23.2129	-1.00644	LDLR
TCTEX1D2	3.04e-13	7.43e-15	8.66583	23.1754	0.488563	TCTEX1D2
SDCCAG1	3.23e-13	7.91e-15	8.65501	23.1135	0.364123	SDCCAG1
SHISA2	3.23e-13	7.93e-15	8.65465	23.1114	0.442202	SHISA2
KIAA1217	3.29e-13	8.08e-15	8.65152	23.0936	0.373198	KIAA1217
ZBED4	3.34e-13	8.2e-15	-8.64886	23.0783	-0.293229	ZBED4
FMOD	3.39e-13	8.35e-15	8.64586	23.0612	1.09134	FMOD
HS.407903	3.41e-13	8.39e-15	-8.64494	23.0559	-0.51822
M160	3.6e-13	8.87e-15	-8.63529	23.0008	-0.386376	M160
STAMBPL1	3.66e-13	9.04e-15	8.63211	22.9826	0.432474	STAMBPL1
SCO2	3.71e-13	9.17e-15	-8.62973	22.969	-0.439167	SCO2
ZFP82	3.86e-13	9.55e-15	8.62264	22.9284	0.35252	ZFP82
C14ORF106	3.93e-13	9.74e-15	8.61923	22.909	0.367533	C14ORF106
ZNF404	3.99e-13	9.88e-15	8.61684	22.8953	0.352763	ZNF404
TAF1	4.06e-13	1.01e-14	8.61315	22.8742	0.273107	TAF1
MATN2	4.06e-13	1.01e-14	8.61314	22.8742	0.739025	MATN2
RCBTB2	4.2e-13	1.04e-14	8.60732	22.8409	0.285627	RCBTB2
MTRF1L	4.22e-13	1.05e-14	-8.60618	22.8344	-0.249628	MTRF1L
SLC25A27	4.26e-13	1.06e-14	8.60431	22.8237	0.391309	SLC25A27
SAT1	4.41e-13	1.1e-14	-8.59839	22.7899	-0.853226	SAT1
ZRANB2	4.51e-13	1.12e-14	8.59442	22.7673	0.340835	ZRANB2
DOPEY1	4.57e-13	1.14e-14	8.5917	22.7517	0.358482	DOPEY1
ISCU	4.65e-13	1.16e-14	8.58846	22.7333	0.539236	ISCU
ZNF615	4.68e-13	1.17e-14	8.58747	22.7276	0.397578	ZNF615
HS.21641	4.74e-13	1.19e-14	8.58492	22.713	0.259688
SLC24A6	4.75e-13	1.19e-14	-8.58432	22.7096	-0.384799	SLC24A6
GMPPB	4.8e-13	1.21e-14	-8.58225	22.6978	-0.309354	GMPPB
SERTAD1	4.8e-13	1.21e-14	-8.58204	22.6966	-0.778075	SERTAD1
TUBB4Q	4.83e-13	1.22e-14	-8.58097	22.6905	-0.606714	TUBB4Q
LMTK2	4.86e-13	1.22e-14	8.57985	22.6841	0.358042	LMTK2
CLEC4G	4.89e-13	1.23e-14	-8.57854	22.6766	-0.359634	CLEC4G
MAP6	5.01e-13	1.26e-14	8.57425	22.6522	0.179884	MAP6
TMEM126B	5.14e-13	1.3e-14	8.56939	22.6245	0.341644	TMEM126B
C9ORF125	5.17e-13	1.31e-14	8.56843	22.619	0.377287	C9ORF125
LRRC39	5.19e-13	1.32e-14	8.56738	22.613	0.882307	LRRC39
MPDU1	5.28e-13	1.34e-14	-8.56435	22.5957	-0.377657	MPDU1
CCDC25	5.3e-13	1.35e-14	8.5635	22.5909	0.304363	CCDC25
TBC1D16	5.31e-13	1.35e-14	-8.563	22.588	-0.341533	TBC1D16
SLITRK4	5.43e-13	1.38e-14	8.55907	22.5656	1.26044	SLITRK4
ISLR	5.43e-13	1.38e-14	8.55878	22.564	0.331548	ISLR
SH3GL1	5.44e-13	1.39e-14	-8.55813	22.5603	-0.304605	SH3GL1
HS.154336	5.47e-13	1.4e-14	8.55706	22.5542	0.628201
E2F4	5.56e-13	1.42e-14	-8.55426	22.5382	-0.389702	E2F4
SCUBE2	5.82e-13	1.49e-14	8.54595	22.4908	0.509328	SCUBE2
RP9	6.04e-13	1.55e-14	8.5394	22.4535	0.34533	RP9
LOC730063	6.21e-13	1.59e-14	8.53453	22.4258	0.364431	LOC730063
PRRX1	6.3e-13	1.62e-14	8.53189	22.4108	0.633854	PRRX1
RAB8A	6.32e-13	1.62e-14	-8.53112	22.4064	-0.406981	RAB8A
SPP1	6.32e-13	1.62e-14	-8.53105	22.406	-1.11698	SPP1
BRMS1	6.33e-13	1.63e-14	-8.53045	22.4026	-0.464509	BRMS1
FST	6.44e-13	1.66e-14	-8.52723	22.3842	-0.314395	FST
CDKN2AIP	6.64e-13	1.71e-14	8.52184	22.3535	0.302345	CDKN2AIP
TMSB10	6.69e-13	1.73e-14	-8.52043	22.3455	-0.550884	TMSB10
GLDN	6.8e-13	1.76e-14	8.51736	22.3281	0.74165	GLDN
SEPSECS	6.85e-13	1.77e-14	8.51594	22.32	0.219175	SEPSECS
ATPAF1	6.93e-13	1.79e-14	8.51385	22.3081	0.456931	ATPAF1
TRIM41	7.01e-13	1.82e-14	8.51147	22.2945	0.383193	TRIM41
APOA1	7.22e-13	1.87e-14	8.50633	22.2653	1.58443	APOA1
CATSPER2P1	7.26e-13	1.89e-14	8.50514	22.2585	0.231396	CATSPER2P1
PSPH	7.4e-13	1.92e-14	8.50169	22.2389	0.238799	PSPH
BBS2	7.52e-13	1.96e-14	8.4988	22.2225	0.474748	BBS2
LOC402221	7.53e-13	1.96e-14	-8.49838	22.2201	-0.662496	LOC402221
PITPNM1	7.54e-13	1.97e-14	-8.49791	22.2174	-0.471846	PITPNM1
ZNF816A	7.95e-13	2.08e-14	8.48848	22.1638	0.314071	ZNF816A
COL7A1	8.25e-13	2.16e-14	8.4819	22.1264	0.585048	COL7A1
C17ORF62	8.3e-13	2.17e-14	-8.48067	22.1194	-0.395753	C17ORF62
SLC11A2	8.34e-13	2.18e-14	-8.47976	22.1142	-0.391944	SLC11A2
C1ORF24	8.35e-13	2.19e-14	8.47928	22.1115	0.583515	C1ORF24
SLC3A2	8.41e-13	2.21e-14	-8.478	22.1042	-0.332711	SLC3A2
FAM65A	8.41e-13	2.21e-14	-8.47769	22.1024	-0.381316	FAM65A
CYP4B1	8.61e-13	2.26e-14	-8.47353	22.0788	-0.621546	CYP4B1
HS.577021	8.71e-13	2.29e-14	8.47141	22.0668	0.356725
IHPK3	8.81e-13	2.32e-14	-8.46915	22.0539	-0.679876	IHPK3
WDR1	9.18e-13	2.42e-14	-8.4619	22.0128	-0.437372	WDR1
HCFC1	9.22e-13	2.43e-14	-8.46103	22.0078	-0.332505	HCFC1
FAM98C	9.22e-13	2.44e-14	8.4608	22.0065	0.30901	FAM98C
ZNF433	9.6e-13	2.54e-14	8.45355	21.9654	0.320117	ZNF433
PFN1	9.64e-13	2.55e-14	-8.45279	21.961	-0.430218	PFN1
NDP	9.7e-13	2.57e-14	8.45144	21.9534	0.498105	NDP
TMEM2	1.02e-12	2.71e-14	-8.44233	21.9017	-0.497362	TMEM2
MYOZ3	1.05e-12	2.78e-14	8.43785	21.8763	0.767026	MYOZ3
TNFRSF14	1.05e-12	2.79e-14	-8.43741	21.8738	-0.484007	TNFRSF14
LGTN	1.06e-12	2.83e-14	8.43482	21.8591	0.318823	LGTN
BIRC3	1.07e-12	2.86e-14	-8.43314	21.8496	-0.471273	BIRC3
ALDH5A1	1.09e-12	2.91e-14	8.43001	21.8318	0.651832	ALDH5A1
BCAT1	1.12e-12	3e-14	-8.42474	21.8019	-0.466876	BCAT1
MAP2K3	1.15e-12	3.07e-14	-8.42046	21.7776	-0.502276	MAP2K3
KDELR2	1.19e-12	3.17e-14	-8.41507	21.7471	-0.522265	KDELR2
LAT2	1.2e-12	3.21e-14	-8.41312	21.736	-0.195509	LAT2
ALDH4A1	1.22e-12	3.27e-14	8.40992	21.7179	0.389324	ALDH4A1
IFNGR1	1.22e-12	3.28e-14	-8.4094	21.715	-0.469347	IFNGR1
GADD45A	1.24e-12	3.32e-14	8.40716	21.7022	0.746805	GADD45A
TGIF1	1.24e-12	3.32e-14	-8.40689	21.7008	-0.303197	TGIF1
ADD3	1.24e-12	3.35e-14	8.40566	21.6938	0.433726	ADD3
SGCG	1.26e-12	3.39e-14	8.40371	21.6827	0.787795	SGCG
GJA1	1.28e-12	3.44e-14	8.40098	21.6673	0.748922	GJA1
RAB5A	1.33e-12	3.58e-14	-8.3942	21.6289	-0.51672	RAB5A
PEX1	1.35e-12	3.63e-14	8.39143	21.6132	0.387467	PEX1
DPH5	1.36e-12	3.67e-14	8.38962	21.6029	0.300643	DPH5
WWC1	1.37e-12	3.71e-14	-8.38767	21.5919	-0.722669	WWC1
SERTAD3	1.41e-12	3.82e-14	-8.3825	21.5626	-0.26082	SERTAD3
THAP6	1.42e-12	3.85e-14	8.38137	21.5562	0.339148	THAP6
B3GNT8	1.44e-12	3.91e-14	8.37888	21.5421	0.339351	B3GNT8
STS-1	1.46e-12	3.97e-14	-8.37608	21.5263	-1.04064	STS-1
TMEM43	1.49e-12	4.06e-14	-8.37222	21.5044	-0.58218	TMEM43
ARHGEF19	1.5e-12	4.08e-14	-8.37129	21.4992	-0.286142	ARHGEF19
ZNF248	1.5e-12	4.08e-14	8.37115	21.4984	0.390866	ZNF248
ARMC4	1.52e-12	4.15e-14	8.36831	21.4823	0.308532	ARMC4
MYOZ2	1.53e-12	4.17e-14	8.36756	21.478	0.715833	MYOZ2
ADAL	1.53e-12	4.19e-14	8.3665	21.4721	0.389394	ADAL
MT1G	1.58e-12	4.31e-14	-8.36172	21.445	-0.681174	MT1G
RGS2	1.61e-12	4.41e-14	-8.35772	21.4224	-0.804875	RGS2
IL17D	1.62e-12	4.43e-14	8.35712	21.4191	0.59095	IL17D
LOC492311	1.63e-12	4.48e-14	8.35501	21.4071	0.479072	LOC492311
AKR7A3	1.68e-12	4.61e-14	8.35002	21.3789	0.28625	AKR7A3
HS.560387	1.73e-12	4.76e-14	8.34452	21.3478	0.326915
LRFN3	1.78e-12	4.89e-14	-8.33987	21.3215	-0.380954	LRFN3
OLFML2A	1.78e-12	4.89e-14	8.33982	21.3212	0.687493	OLFML2A
CBR4	1.8e-12	4.96e-14	8.33717	21.3063	0.392104	CBR4
C20ORF26	1.8e-12	4.96e-14	8.33716	21.3062	0.786629	C20ORF26
HS.572495	1.84e-12	5.07e-14	8.33346	21.2853	0.211866
ID1	1.84e-12	5.1e-14	-8.33246	21.2797	-0.685265	ID1
DNAJC19	1.87e-12	5.19e-14	8.32951	21.263	0.531101	DNAJC19
COL4A3BP	1.91e-12	5.3e-14	8.32584	21.2423	0.417509	COL4A3BP
MFNG	1.95e-12	5.42e-14	-8.32194	21.2203	-0.420882	MFNG
TNFAIP8L3	1.99e-12	5.53e-14	-8.31827	21.1995	-0.832471	TNFAIP8L3
KBTBD3	2e-12	5.55e-14	8.3178	21.1969	0.266532	KBTBD3
ITGA5	2.04e-12	5.67e-14	-8.31407	21.1758	-1.05396	ITGA5
ZKSCAN4	2.05e-12	5.7e-14	8.31296	21.1696	0.249336	ZKSCAN4
TCIRG1	2.07e-12	5.75e-14	-8.3114	21.1607	-0.268953	TCIRG1
HS.561603	2.07e-12	5.77e-14	8.31102	21.1586	0.255601
FBXO8	2.07e-12	5.78e-14	8.31059	21.1562	0.328129	FBXO8
LONRF2	2.08e-12	5.82e-14	8.30952	21.1501	0.271603	LONRF2
LIX1L	2.11e-12	5.9e-14	-8.30691	21.1354	-0.357751	LIX1L
MN1	2.11e-12	5.91e-14	8.30672	21.1343	0.448278	MN1
ST3GAL2	2.12e-12	5.93e-14	-8.3061	21.1309	-0.300533	ST3GAL2
HYI	2.14e-12	6e-14	8.30399	21.119	0.333417	HYI
ANKRD13A	2.2e-12	6.17e-14	-8.29934	21.0927	-0.817699	ANKRD13A
RNF103	2.2e-12	6.17e-14	8.29924	21.0922	0.556279	RNF103
PTRH2	2.24e-12	6.3e-14	-8.2956	21.0716	-0.311174	PTRH2
HS.103146	2.26e-12	6.36e-14	8.29407	21.063	0.262165
KANK1	2.37e-12	6.68e-14	8.28539	21.0141	0.444934	KANK1
SPATA7	2.38e-12	6.71e-14	8.2846	21.0096	0.279651	SPATA7
CTNNA3	2.4e-12	6.76e-14	8.28332	21.0024	0.305951	CTNNA3
TNPO1	2.49e-12	7.04e-14	-8.27628	20.9627	-0.282352	TNPO1
C10ORF11	2.5e-12	7.06e-14	-8.27563	20.9591	-0.416426	C10ORF11
U1SNRNPBP	2.5e-12	7.08e-14	-8.27521	20.9567	-0.366568	U1SNRNPBP
LOC401431	2.52e-12	7.14e-14	8.27376	20.9485	0.311074	LOC401431
CDC37	2.67e-12	7.56e-14	-8.26368	20.8917	-0.313306	CDC37
ST13	2.68e-12	7.6e-14	8.26278	20.8867	0.382297	ST13
SLC25A43	2.69e-12	7.63e-14	-8.26209	20.8828	-0.380438	SLC25A43
ALPL	2.69e-12	7.66e-14	-8.26144	20.8791	-0.649066	ALPL
JMJD1C	2.77e-12	7.88e-14	8.25649	20.8513	0.298311	JMJD1C
BAZ2B	2.83e-12	8.05e-14	8.25285	20.8308	0.42271	BAZ2B
SNAPC5	2.85e-12	8.13e-14	8.25106	20.8207	0.425056	SNAPC5
THAP9	2.96e-12	8.45e-14	8.24427	20.7825	0.273596	THAP9
ANPEP	2.99e-12	8.53e-14	-8.24264	20.7733	-0.482266	ANPEP
PEMT	2.99e-12	8.54e-14	-8.24242	20.7721	-0.261962	PEMT
TPM3	3.01e-12	8.62e-14	8.24079	20.7629	1.30633	TPM3
WDSUB1	3.08e-12	8.81e-14	8.23695	20.7413	0.493514	WDSUB1
PMS2L5	3.08e-12	8.82e-14	8.23679	20.7404	0.300336	PMS2L5
NCDN	3.1e-12	8.9e-14	8.23524	20.7317	0.241179	NCDN
SCO1	3.29e-12	9.44e-14	8.22491	20.6736	0.420647	SCO1
DBC1	3.3e-12	9.49e-14	8.22407	20.6689	0.787263	DBC1
DAND5	3.31e-12	9.53e-14	8.22334	20.6647	0.514522	DAND5
RGS11	3.36e-12	9.67e-14	8.22072	20.65	0.489313	RGS11
WBP1	3.4e-12	9.8e-14	8.21837	20.6368	0.31989	WBP1
PARP2	3.61e-12	1.04e-13	8.20773	20.577	0.247133	PARP2
AZIN1	3.61e-12	1.04e-13	8.20744	20.5754	0.560391	AZIN1
BHLHB9	3.62e-12	1.05e-13	8.20667	20.5711	0.312359	BHLHB9
ECOP	3.69e-12	1.07e-13	-8.20361	20.5539	-0.262745	ECOP
LRWD1	3.69e-12	1.07e-13	-8.20337	20.5525	-0.317181	LRWD1
XBP1	3.69e-12	1.07e-13	-8.20299	20.5504	-0.598571	XBP1
RABGGTB	3.75e-12	1.09e-13	8.2002	20.5347	0.306451	RABGGTB
CCPG1	3.89e-12	1.13e-13	8.19372	20.4984	0.451833	CCPG1
TRIM5	3.91e-12	1.14e-13	-8.19254	20.4917	-0.262931	TRIM5
AP1B1	3.94e-12	1.14e-13	-8.19114	20.4839	-0.305186	AP1B1
EDEM2	3.95e-12	1.15e-13	-8.19046	20.48	-0.402557	EDEM2
MRFAP1L1	3.98e-12	1.16e-13	8.18874	20.4704	0.243838	MRFAP1L1
PGA5	3.99e-12	1.16e-13	-8.18821	20.4674	-0.263585	PGA5
PTDSS1	3.99e-12	1.16e-13	-8.18821	20.4674	-0.806506	PTDSS1
HS.130048	3.99e-12	1.16e-13	8.1881	20.4668	0.247528
PQBP1	4.14e-12	1.21e-13	-8.18128	20.4285	-0.279773	PQBP1
ARHGEF6	4.16e-12	1.22e-13	8.18015	20.4222	0.576819	ARHGEF6
ZDHHC5	4.16e-12	1.22e-13	-8.18013	20.4221	-0.28424	ZDHHC5
CLK4	4.16e-12	1.22e-13	8.17996	20.4211	0.392572	CLK4
SMARCD3	4.19e-12	1.23e-13	8.17836	20.4121	0.392954	SMARCD3
RANBP10	4.19e-12	1.23e-13	8.17833	20.412	0.321772	RANBP10
PICALM	4.2e-12	1.24e-13	-8.17759	20.4078	-0.720498	PICALM
SETMAR	4.2e-12	1.24e-13	8.17755	20.4076	0.396876	SETMAR
FAM131A	4.24e-12	1.25e-13	-8.17598	20.3988	-0.320815	FAM131A
G6PD	4.28e-12	1.26e-13	-8.17393	20.3873	-0.340899	G6PD
C9ORF114	4.32e-12	1.28e-13	-8.17222	20.3777	-0.36782	C9ORF114
THSD4	4.34e-12	1.28e-13	8.17115	20.3717	0.38146	THSD4
DAGLB	4.5e-12	1.33e-13	-8.1649	20.3366	-0.507503	DAGLB
SOX15	4.55e-12	1.35e-13	8.16278	20.3248	0.641485	SOX15
RNF214	4.58e-12	1.36e-13	8.16154	20.3178	0.214357	RNF214
TMEM150	4.62e-12	1.37e-13	-8.15964	20.3072	-0.333405	TMEM150
CBR3	4.86e-12	1.44e-13	8.15057	20.2563	0.480101	CBR3
FLJ10986	4.98e-12	1.48e-13	8.14608	20.2311	0.518566	FLJ10986
SIGLEC10	5.05e-12	1.5e-13	-8.14352	20.2168	-0.557486	SIGLEC10
RUNX1T1	5.07e-12	1.51e-13	8.14294	20.2136	0.208738	RUNX1T1
TTC14	5.11e-12	1.52e-13	8.14117	20.2037	0.368189	TTC14
KIAA0040	5.11e-12	1.52e-13	-8.14112	20.2034	-0.265011	KIAA0040
IFIT2	5.12e-12	1.53e-13	8.14042	20.1995	0.690949	IFIT2
RGS6	5.3e-12	1.58e-13	8.13423	20.1648	0.31833	RGS6
IL17RB	5.38e-12	1.61e-13	-8.13174	20.1508	-0.25308	IL17RB
TBC1D8	5.38e-12	1.61e-13	8.13147	20.1493	0.436398	TBC1D8
ZNF407	5.38e-12	1.61e-13	8.13138	20.1488	0.29672	ZNF407
ZSCAN5A	5.45e-12	1.63e-13	-8.12891	20.135	-0.287319	ZSCAN5A
RIPK2	5.45e-12	1.64e-13	-8.12852	20.1329	-0.422675	RIPK2
CRIPT	5.46e-12	1.64e-13	8.12823	20.1312	0.500485	CRIPT
KCNE1	5.5e-12	1.65e-13	8.12674	20.1228	0.513554	KCNE1
HS.571245	5.52e-12	1.66e-13	8.12606	20.1191	0.425676
C9ORF119	5.73e-12	1.73e-13	8.11917	20.0805	0.413694	C9ORF119
LOC63920	5.75e-12	1.73e-13	8.1185	20.0768	0.329888	LOC63920
C19ORF22	5.79e-12	1.75e-13	-8.11684	20.0675	-0.439452	C19ORF22
FAM152B	5.79e-12	1.75e-13	-8.11683	20.0674	-0.380919	FAM152B
PIK3R1	5.84e-12	1.76e-13	8.11521	20.0584	0.530803	PIK3R1
IL7R	5.91e-12	1.79e-13	-8.11292	20.0455	-0.254377	IL7R
STOM	5.94e-12	1.8e-13	-8.11206	20.0408	-0.456167	STOM
NAAA	6.02e-12	1.82e-13	8.10958	20.0269	0.281704	NAAA
GTF2F2	6.03e-12	1.83e-13	8.10897	20.0235	0.309828	GTF2F2
ELA2	6.2e-12	1.88e-13	-8.10403	19.9958	-0.276681	ELA2
ZNF323	6.25e-12	1.9e-13	8.10243	19.9869	0.356785	ZNF323
AGBL5	6.3e-12	1.92e-13	8.1008	19.9778	0.306155	AGBL5
KIAA0831	6.73e-12	2.05e-13	8.0891	19.9124	0.519794	KIAA0831
C20ORF177	6.76e-12	2.06e-13	8.08822	19.9074	0.592612	C20ORF177
TUFT1	6.82e-12	2.08e-13	8.08638	19.8972	0.46365	TUFT1
UPF2	6.82e-12	2.08e-13	8.08634	19.8969	0.22879	UPF2
SH3GL2	6.82e-12	2.08e-13	8.08623	19.8963	0.99259	SH3GL2
WDFY2	6.87e-12	2.1e-13	-8.0848	19.8884	-0.259818	WDFY2
C3ORF23	6.88e-12	2.1e-13	8.0842	19.885	0.232036	C3ORF23
HSPA6	6.93e-12	2.12e-13	-8.08282	19.8773	-0.939502	HSPA6
ATP1B3	6.98e-12	2.14e-13	-8.08152	19.87	-0.617944	ATP1B3
SERPINB8	6.99e-12	2.14e-13	-8.08118	19.8681	-0.521964	SERPINB8
SLC25A18	7.01e-12	2.15e-13	-8.08041	19.8638	-0.361657	SLC25A18
HS.571151	7.15e-12	2.19e-13	8.07685	19.844	0.570588
PCBD1	7.25e-12	2.23e-13	8.07429	19.8296	0.348868	PCBD1
VSTM2L	7.41e-12	2.28e-13	-8.07012	19.8064	-0.518501	VSTM2L
TUBB2A	7.68e-12	2.36e-13	-8.06379	19.771	-0.477349	TUBB2A
PGBD4	7.83e-12	2.41e-13	8.06028	19.7515	0.166335	PGBD4
PLP2	7.87e-12	2.43e-13	-8.0591	19.7449	-0.454237	PLP2
C10ORF26	7.99e-12	2.47e-13	-8.05623	19.7288	-0.343935	C10ORF26
HS.534680	8.01e-12	2.47e-13	8.05569	19.7259	0.42695
KIAA1383	8.01e-12	2.48e-13	8.05551	19.7248	0.278629	KIAA1383
SERPINB1	8.19e-12	2.53e-13	-8.05151	19.7025	-0.628963	SERPINB1
IAH1	8.51e-12	2.64e-13	8.04453	19.6636	0.441044	IAH1
SFRS9	8.51e-12	2.64e-13	-8.04442	19.663	-0.356855	SFRS9
SNX1	8.59e-12	2.67e-13	8.0426	19.6528	0.290909	SNX1
WDR4	8.61e-12	2.67e-13	-8.04207	19.6499	-0.322702	WDR4
FOS	8.68e-12	2.7e-13	-8.04046	19.6409	-1.43619	FOS
TEX12	8.74e-12	2.72e-13	8.03912	19.6334	0.306689	TEX12
CNKSR3	8.87e-12	2.76e-13	8.03634	19.6179	0.468079	CNKSR3
SPATA2L	8.96e-12	2.79e-13	-8.03456	19.608	-0.391337	SPATA2L
ATM	8.99e-12	2.8e-13	8.0338	19.6038	0.329189	ATM
GAS2	9.05e-12	2.82e-13	8.03249	19.5965	0.332091	GAS2
ZNF598	9.15e-12	2.86e-13	-8.03024	19.5839	-0.339984	ZNF598
PILRA	9.38e-12	2.93e-13	-8.02574	19.5589	-0.188474	PILRA
FAM129A	9.62e-12	3.01e-13	8.02112	19.5332	0.648065	FAM129A
TMEM30B	9.66e-12	3.02e-13	8.02034	19.5288	0.613945	TMEM30B
AK3L1	9.74e-12	3.05e-13	8.01864	19.5193	0.338626	AK3L1
HS.462257	9.77e-12	3.06e-13	8.01808	19.5162	0.304102
ZFP3	9.78e-12	3.07e-13	8.01769	19.5141	0.319044	ZFP3
ALDH1A3	9.79e-12	3.07e-13	-8.01741	19.5125	-0.748273	ALDH1A3
ENAM	9.81e-12	3.08e-13	8.01688	19.5095	0.488114	ENAM
AKR7A2	9.82e-12	3.09e-13	8.01641	19.5069	0.332439	AKR7A2
FUNDC1	9.87e-12	3.11e-13	8.01537	19.5012	0.438653	FUNDC1
VGLL4	1.01e-11	3.17e-13	8.01179	19.4812	0.351569	VGLL4
ZMYND11	1.01e-11	3.19e-13	8.0111	19.4774	0.301669	ZMYND11
RYR2	1.02e-11	3.22e-13	8.00925	19.467	0.873003	RYR2
NUDT4	1.03e-11	3.25e-13	-8.00748	19.4572	-0.177486	NUDT4
DHX40	1.03e-11	3.26e-13	8.00725	19.4559	0.232948	DHX40
HSPB7	1.03e-11	3.27e-13	-8.00627	19.4505	-0.457897	HSPB7
HS.128812	1.12e-11	3.54e-13	7.99265	19.3747	0.47104
AMPH	1.13e-11	3.59e-13	7.99022	19.3612	0.413179	AMPH
ITGA3	1.17e-11	3.71e-13	-7.98425	19.328	-0.420038	ITGA3
LOC541471	1.17e-11	3.72e-13	7.98376	19.3253	0.309975	LOC541471
C7ORF53	1.18e-11	3.75e-13	7.98216	19.3163	0.514621	C7ORF53
PAPD4	1.21e-11	3.85e-13	7.97784	19.2923	0.355999	PAPD4
LOC88523	1.22e-11	3.87e-13	7.97672	19.2862	0.411873	LOC88523
NP	1.23e-11	3.92e-13	-7.97442	19.2734	-0.731353	NP
KIAA1712	1.3e-11	4.15e-13	7.96452	19.2183	0.310685	KIAA1712
GJA4	1.3e-11	4.15e-13	-7.96418	19.2165	-0.457693	GJA4
C1ORF175	1.3e-11	4.15e-13	7.96417	19.2164	0.530719	C1ORF175
FNDC1	1.31e-11	4.18e-13	7.9629	19.2093	0.757185	FNDC1
SRPRB	1.32e-11	4.23e-13	-7.9609	19.1982	-0.479344	SRPRB
CNTNAP1	1.34e-11	4.28e-13	-7.95899	19.1877	-0.480508	CNTNAP1
DOK5	1.39e-11	4.47e-13	7.95123	19.1446	0.455064	DOK5
TXLNA	1.41e-11	4.51e-13	-7.94949	19.1349	-0.36827	TXLNA
TOB2	1.42e-11	4.57e-13	-7.94715	19.1219	-0.33906	TOB2
PKD2	1.43e-11	4.61e-13	7.94592	19.1151	0.307785	PKD2
KLHDC6	1.43e-11	4.61e-13	7.94572	19.114	0.555843	KLHDC6
LPCAT1	1.44e-11	4.63e-13	-7.94512	19.1107	-0.391029	LPCAT1
C11ORF1	1.45e-11	4.69e-13	7.9429	19.0984	0.411703	C11ORF1
NDEL1	1.45e-11	4.69e-13	-7.94283	19.0979	-0.327488	NDEL1
FNIP1	1.51e-11	4.86e-13	7.93655	19.0631	0.35171	FNIP1
CAMK2B	1.51e-11	4.88e-13	7.93568	19.0583	0.403332	CAMK2B
MSX1	1.54e-11	4.99e-13	-7.9319	19.0373	-0.585992	MSX1
LONRF1	1.57e-11	5.07e-13	-7.92887	19.0205	-0.361738	LONRF1
C4ORF18	1.59e-11	5.13e-13	7.9268	19.009	0.425589	C4ORF18
ZZZ3	1.61e-11	5.2e-13	7.9243	18.9952	0.314494	ZZZ3
LOC390975	1.62e-11	5.25e-13	-7.92286	18.9872	-0.279861	LOC390975
ZNF706	1.63e-11	5.29e-13	7.92133	18.9787	0.263196	ZNF706
CTSK	1.66e-11	5.38e-13	7.91848	18.9629	0.619831	CTSK
LCN12	1.68e-11	5.45e-13	7.91608	18.9496	0.327414	LCN12
KLF2	1.69e-11	5.5e-13	-7.91457	18.9413	-0.643352	KLF2
RARB	1.7e-11	5.52e-13	7.91389	18.9375	0.268844	RARB
PRKCB1	1.74e-11	5.66e-13	-7.90945	18.9129	-0.223863	PRKCB1
ERCC5	1.78e-11	5.8e-13	7.9052	18.8893	0.32221	ERCC5
COX15	1.81e-11	5.89e-13	7.90223	18.8729	0.300068	COX15
MKRN2	1.84e-11	6.01e-13	7.89883	18.8541	0.433682	MKRN2
BYSL	1.85e-11	6.05e-13	-7.89742	18.8463	-0.459423	BYSL
COL6A3	1.89e-11	6.17e-13	-7.89412	18.828	-0.696796	COL6A3
STXBP6	1.89e-11	6.18e-13	-7.89384	18.8265	-0.699846	STXBP6
GPR22	1.89e-11	6.21e-13	7.89302	18.8219	0.596341	GPR22
GGH	1.98e-11	6.5e-13	-7.88491	18.777	-0.289475	GGH
ZNF544	1.99e-11	6.53e-13	7.88405	18.7723	0.269233	ZNF544
ATP2C1	2.04e-11	6.71e-13	7.87915	18.7452	0.303196	ATP2C1
WDR46	2.07e-11	6.79e-13	-7.87703	18.7335	-0.455506	WDR46
BST2	2.07e-11	6.82e-13	-7.87621	18.7289	-0.748711	BST2
CHST13	2.07e-11	6.82e-13	-7.8762	18.7289	-0.288658	CHST13
TCF21	2.15e-11	7.07e-13	-7.86991	18.6941	-0.561782	TCF21
NDFIP1	2.21e-11	7.3e-13	7.86412	18.6621	0.307692	NDFIP1
LOC644760	2.28e-11	7.51e-13	7.85917	18.6347	0.594915	LOC644760
RBPJ	2.28e-11	7.54e-13	-7.85839	18.6304	-0.208745	RBPJ
ARHGEF12	2.29e-11	7.56e-13	7.85794	18.628	0.318045	ARHGEF12
CASQ1	2.36e-11	7.81e-13	7.85222	18.5964	0.874749	CASQ1
PFDN1	2.37e-11	7.83e-13	7.8517	18.5935	0.35819	PFDN1
HS.199657	2.37e-11	7.87e-13	-7.85079	18.5885	-0.313691
GPR137C	2.37e-11	7.87e-13	7.85078	18.5884	0.258283	GPR137C
C1ORF63	2.37e-11	7.88e-13	7.85065	18.5877	0.399062	C1ORF63
SCAP	2.38e-11	7.91e-13	-7.84999	18.5841	-0.353309	SCAP
LIN7B	2.46e-11	8.19e-13	7.84381	18.5499	0.56683	LIN7B
RNF165	2.5e-11	8.32e-13	7.84093	18.5341	0.596356	RNF165
SLC1A7	2.5e-11	8.34e-13	7.84054	18.5319	0.474603	SLC1A7
RBM24	2.53e-11	8.44e-13	7.83831	18.5196	0.505073	RBM24
MGEA5	2.55e-11	8.51e-13	7.83682	18.5114	0.387659	MGEA5
CYFIP1	2.58e-11	8.6e-13	-7.83512	18.502	-0.253551	CYFIP1
UBXN2A	2.59e-11	8.64e-13	-7.83414	18.4966	-0.396877	UBXN2A
HS.535392	2.61e-11	8.71e-13	7.83266	18.4884	0.275664
OSCAR	2.68e-11	8.96e-13	-7.82775	18.4613	-0.200837	OSCAR
FAM59A	2.69e-11	9.01e-13	-7.82663	18.4552	-0.33775	FAM59A
TM9SF1	2.7e-11	9.03e-13	-7.82625	18.4531	-0.217936	TM9SF1
PGBD3	2.75e-11	9.22e-13	7.8227	18.4335	0.242195	PGBD3
ELF4	2.82e-11	9.47e-13	-7.81793	18.4072	-0.294434	ELF4
ZNF540	2.85e-11	9.57e-13	7.81594	18.3962	0.335999	ZNF540
MPPE1	2.85e-11	9.58e-13	7.81585	18.3957	0.421916	MPPE1
GTPBP6	2.85e-11	9.59e-13	-7.81567	18.3947	-0.42678	GTPBP6
KIAA0922	2.86e-11	9.63e-13	7.81487	18.3903	0.387367	KIAA0922
CPNE8	2.86e-11	9.65e-13	-7.81452	18.3884	-0.346371	CPNE8
TIMM44	2.87e-11	9.67e-13	-7.81419	18.3865	-0.351689	TIMM44
CA3	2.93e-11	9.87e-13	7.81042	18.3658	1.3623	CA3
PROK2	2.95e-11	9.96e-13	-7.80887	18.3572	-0.289221	PROK2
CDK2	2.98e-11	1.01e-12	-7.80659	18.3447	-0.286747	CDK2
CENPB	3.05e-11	1.03e-12	-7.80269	18.3232	-0.319252	CENPB
TMEM49	3.13e-11	1.06e-12	-7.79773	18.2959	-0.459196	TMEM49
FBXL22	3.18e-11	1.08e-12	7.79503	18.281	0.370961	FBXL22
TMEM167B	3.18e-11	1.08e-12	7.79492	18.2804	0.333919	TMEM167B
HS.575028	3.26e-11	1.1e-12	7.79034	18.2552	0.585857
ANKRD46	3.27e-11	1.11e-12	7.78954	18.2508	0.410058	ANKRD46
MSRB3	3.31e-11	1.12e-12	7.78727	18.2383	0.382383	MSRB3
HS.543887	3.42e-11	1.16e-12	-7.78102	18.2039	-0.786648
BAZ1A	3.43e-11	1.17e-12	-7.78054	18.2012	-0.356531	BAZ1A
HS.26579	3.43e-11	1.17e-12	7.78047	18.2008	0.486127
GLT25D1	3.62e-11	1.23e-12	-7.77057	18.1464	-0.455622	GLT25D1
C12ORF39	3.63e-11	1.24e-12	7.76985	18.1425	0.418517	C12ORF39
IFITM1	3.64e-11	1.24e-12	-7.76959	18.141	-0.66974	IFITM1
PDK3	3.78e-11	1.29e-12	7.7624	18.1015	0.28838	PDK3
MYO9B	3.8e-11	1.3e-12	-7.76143	18.0962	-0.295178	MYO9B
NUP62	3.83e-11	1.31e-12	-7.7599	18.0877	-0.278419	NUP62
TMEM144	3.9e-11	1.33e-12	7.75656	18.0694	0.49496	TMEM144
KCNAB1	3.92e-11	1.34e-12	7.7555	18.0635	0.272727	KCNAB1
B4GALT3	3.92e-11	1.34e-12	-7.75539	18.0629	-0.334012	B4GALT3
SLC25A44	4.11e-11	1.41e-12	-7.74665	18.015	-0.282272	SLC25A44
ZBTB47	4.22e-11	1.45e-12	7.74164	17.9874	0.549086	ZBTB47
GNL1	4.39e-11	1.51e-12	-7.73451	17.9483	-0.291611	GNL1
PFKFB3	4.39e-11	1.51e-12	-7.73447	17.9481	-0.387975	PFKFB3
LOC440589	4.41e-11	1.52e-12	-7.73338	17.9421	-0.440078	LOC440589
ANXA2	4.43e-11	1.53e-12	-7.73248	17.9371	-0.675656	ANXA2
TNFRSF6B	4.44e-11	1.53e-12	-7.73219	17.9355	-0.279186	TNFRSF6B
CMBL	4.44e-11	1.53e-12	7.7321	17.9351	0.62446	CMBL
LOC651380	4.51e-11	1.56e-12	7.72891	17.9176	0.37948	LOC651380
LOC391692	4.55e-11	1.57e-12	-7.72735	17.909	-0.326763	LOC391692
CX3CL1	4.57e-11	1.58e-12	-7.7263	17.9032	-0.540706	CX3CL1
PSIP1	4.61e-11	1.6e-12	7.72455	17.8936	0.391831	PSIP1
IL8	4.64e-11	1.61e-12	-7.72333	17.8869	-0.741904	IL8
SEC15L2	4.73e-11	1.64e-12	7.71994	17.8683	0.148573	SEC15L2
CDKN1A	4.76e-11	1.65e-12	-7.71868	17.8614	-1.09474	CDKN1A
VPS13A	4.76e-11	1.65e-12	7.71842	17.86	0.355731	VPS13A
WDR70	4.83e-11	1.68e-12	-7.71566	17.8449	-0.353697	WDR70
HSF1	4.99e-11	1.74e-12	7.70963	17.8118	0.428765	HSF1
FBXO3	5.07e-11	1.76e-12	7.70667	17.7956	0.373756	FBXO3
LOC196549	5.09e-11	1.77e-12	7.7058	17.7908	0.74295	LOC196549
GRIA3	5.1e-11	1.78e-12	7.70541	17.7887	0.251539	GRIA3
ELF1	5.14e-11	1.79e-12	-7.70365	17.779	-0.35661	ELF1
FLJ10781	5.2e-11	1.82e-12	7.70142	17.7668	0.581374	FLJ10781
QSOX1	5.21e-11	1.82e-12	-7.70104	17.7647	-0.455539	QSOX1
HDAC5	5.21e-11	1.82e-12	7.70094	17.7642	0.195826	HDAC5
PLEKHH2	5.36e-11	1.87e-12	7.69579	17.736	0.417913	PLEKHH2
SIPA1	5.41e-11	1.89e-12	-7.69388	17.7255	-0.343578	SIPA1
C1QA	5.44e-11	1.91e-12	-7.69283	17.7198	-0.481586	C1QA
IRAK1	5.44e-11	1.91e-12	-7.6927	17.7191	-0.517506	IRAK1
OSTF1	5.52e-11	1.94e-12	-7.68981	17.7032	-0.395369	OSTF1
CTSS	5.57e-11	1.95e-12	-7.68827	17.6948	-0.27966	CTSS
LOC648500	5.59e-11	1.96e-12	7.68753	17.6907	0.328508	LOC648500
DUT	5.63e-11	1.98e-12	7.68596	17.6822	0.274285	DUT
MID1IP1	5.63e-11	1.98e-12	-7.6857	17.6807	-0.551821	MID1IP1
C14ORF45	5.63e-11	1.98e-12	7.68566	17.6805	0.231108	C14ORF45
KAL1	5.85e-11	2.06e-12	7.67862	17.642	0.457253	KAL1
ZFP106	5.94e-11	2.1e-12	7.67566	17.6258	0.398048	ZFP106
TFE3	6.06e-11	2.14e-12	-7.67207	17.6062	-0.278345	TFE3
FAM20C	6.25e-11	2.21e-12	-7.66632	17.5747	-0.225547	FAM20C
NFKB2	6.36e-11	2.25e-12	-7.66323	17.5578	-0.213616	NFKB2
LEPREL2	6.61e-11	2.34e-12	7.65603	17.5185	0.443014	LEPREL2
CRISPLD2	6.78e-11	2.4e-12	-7.65142	17.4933	-0.660179	CRISPLD2
TRAK1	6.79e-11	2.4e-12	7.65108	17.4914	0.321451	TRAK1
CCM2	6.84e-11	2.43e-12	-7.64955	17.483	-0.344894	CCM2
CYP2U1	6.94e-11	2.46e-12	7.64683	17.4682	0.279878	CYP2U1
ANTXR2	7.01e-11	2.49e-12	7.64497	17.458	0.422684	ANTXR2
SCD	7.05e-11	2.5e-12	-7.64379	17.4516	-0.951478	SCD
ACADM	7.05e-11	2.51e-12	7.64361	17.4506	0.462234	ACADM
PROX1	7.05e-11	2.51e-12	7.64349	17.4499	0.672178	PROX1
MFAP4	7.09e-11	2.52e-12	7.64239	17.444	0.747117	MFAP4
KIAA1737	7.2e-11	2.57e-12	7.63937	17.4275	0.422489	KIAA1737
NCOA7	7.28e-11	2.6e-12	-7.6372	17.4156	-0.42587	NCOA7
MAEL	7.37e-11	2.63e-12	7.63482	17.4026	0.422066	MAEL
PHACTR4	7.44e-11	2.66e-12	-7.63314	17.3934	-0.348937	PHACTR4
IL1RL1	7.48e-11	2.67e-12	-7.63192	17.3868	-0.77352	IL1RL1
OSBPL2	7.51e-11	2.69e-12	7.63124	17.3831	0.394954	OSBPL2
SH3D19	7.57e-11	2.71e-12	7.62957	17.374	0.479278	SH3D19
ZC3H12B	7.87e-11	2.82e-12	7.62235	17.3346	0.24095	ZC3H12B
ACAD8	7.96e-11	2.86e-12	7.62014	17.3225	0.351852	ACAD8
MTMR10	7.99e-11	2.87e-12	7.61947	17.3188	0.35325	MTMR10
ATF3	8.05e-11	2.89e-12	-7.61798	17.3107	-0.729195	ATF3
DYNC1LI2	8.07e-11	2.9e-12	7.61733	17.3072	0.312635	DYNC1LI2
POLA2	8.14e-11	2.93e-12	-7.61563	17.2979	-0.285872	POLA2
ATF7IP2	8.24e-11	2.96e-12	7.61341	17.2858	0.356002	ATF7IP2
PSMD3	8.34e-11	3e-12	-7.61107	17.273	-0.386438	PSMD3
SLC30A2	8.52e-11	3.07e-12	7.60717	17.2518	0.704347	SLC30A2
FAM13A1	8.56e-11	3.09e-12	7.60602	17.2455	0.240997	FAM13A1
CDKN1B	8.59e-11	3.1e-12	7.60544	17.2424	0.449072	CDKN1B
PREPL	8.61e-11	3.11e-12	7.60473	17.2385	0.41019	PREPL
SLC35A2	8.67e-11	3.13e-12	-7.60349	17.2318	-0.198383	SLC35A2
ZNF541	8.75e-11	3.16e-12	7.60169	17.2219	0.577865	ZNF541
KHDRBS3	9.06e-11	3.28e-12	-7.59524	17.1868	-0.396317	KHDRBS3
C20ORF24	9.08e-11	3.29e-12	-7.59461	17.1834	-0.310866	C20ORF24
GOLSYN	9.1e-11	3.3e-12	-7.59407	17.1804	-0.333935	GOLSYN
DKFZP564O0823	9.12e-11	3.31e-12	7.59362	17.178	0.624407	DKFZP564O0823
HS.569596	9.31e-11	3.38e-12	7.58979	17.1571	0.195503
NR2C2AP	9.38e-11	3.41e-12	-7.58831	17.1491	-0.318862	NR2C2AP
ZNF763	9.38e-11	3.41e-12	7.58823	17.1486	0.299765	ZNF763
RABGAP1	9.4e-11	3.42e-12	7.58765	17.1455	0.449169	RABGAP1
LIAS	9.51e-11	3.46e-12	7.58551	17.1338	0.403714	LIAS
LOC285908	9.6e-11	3.5e-12	7.58357	17.1233	0.329521	LOC285908
NME1	9.88e-11	3.6e-12	-7.57825	17.0943	-0.637158	NME1
ACTG1	9.93e-11	3.62e-12	-7.57725	17.0889	-0.56604	ACTG1
DARS2	9.98e-11	3.65e-12	7.57606	17.0824	0.309809	DARS2
CTSG	9.98e-11	3.65e-12	-7.57601	17.0821	-0.657468	CTSG
TNIK	1e-10	3.67e-12	7.57489	17.076	0.36856	TNIK
C17ORF91	1.01e-10	3.69e-12	-7.5741	17.0717	-0.606905	C17ORF91
PACSIN2	1.01e-10	3.69e-12	-7.57371	17.0696	-0.3734	PACSIN2
SOCS2	1.01e-10	3.72e-12	7.57261	17.0636	0.632341	SOCS2
ZNF302	1.04e-10	3.83e-12	7.56735	17.035	0.36054	ZNF302
ABHD11	1.04e-10	3.83e-12	7.56728	17.0346	0.310066	ABHD11
SLC9A3R1	1.04e-10	3.83e-12	-7.56708	17.0336	-0.568072	SLC9A3R1
COPZ2	1.05e-10	3.86e-12	7.56576	17.0264	0.395747	COPZ2
OTUD4	1.08e-10	3.96e-12	-7.56137	17.0025	-0.279747	OTUD4
UBB	1.08e-10	3.97e-12	7.56076	16.9992	0.381185	UBB
IKBKG	1.12e-10	4.11e-12	-7.55454	16.9654	-0.375792	IKBKG
IRF8	1.12e-10	4.12e-12	-7.55391	16.9619	-0.361918	IRF8
EPAS1	1.13e-10	4.17e-12	-7.5519	16.951	-0.416141	EPAS1
GPATCH4	1.15e-10	4.24e-12	-7.5488	16.9342	-0.447109	GPATCH4
ZCCHC7	1.15e-10	4.24e-12	7.54865	16.9334	0.356247	ZCCHC7
ORC5L	1.17e-10	4.34e-12	7.54483	16.9126	0.189261	ORC5L
ALDH6A1	1.17e-10	4.34e-12	7.54472	16.912	0.446191	ALDH6A1
NOLA1	1.19e-10	4.39e-12	-7.54259	16.9005	-0.372036	NOLA1
ORC2L	1.2e-10	4.45e-12	7.54029	16.888	0.290106	ORC2L
PROCR	1.2e-10	4.47e-12	-7.53947	16.8836	-0.318657	PROCR
MARK3	1.21e-10	4.5e-12	-7.53803	16.8757	-0.304584	MARK3
ORAOV1	1.22e-10	4.51e-12	-7.53754	16.8731	-0.340125	ORAOV1
NT5C2	1.23e-10	4.56e-12	7.53558	16.8624	0.466561	NT5C2
RAI2	1.25e-10	4.65e-12	7.53212	16.8436	0.267743	RAI2
SLC25A39	1.26e-10	4.7e-12	-7.53039	16.8342	-0.338096	SLC25A39
TARS2	1.28e-10	4.78e-12	7.52729	16.8174	0.313863	TARS2
ACOX2	1.31e-10	4.88e-12	7.52351	16.7969	0.606716	ACOX2
MAP4	1.35e-10	5.03e-12	7.51808	16.7675	0.682224	MAP4
ETV6	1.37e-10	5.12e-12	-7.51481	16.7498	-0.272969	ETV6
RBMX2	1.43e-10	5.35e-12	7.50684	16.7066	0.16743	RBMX2
THNSL1	1.44e-10	5.39e-12	7.50548	16.6992	0.306819	THNSL1
NFYC	1.45e-10	5.4e-12	7.50497	16.6964	0.330221	NFYC
RNF144B	1.45e-10	5.43e-12	-7.504	16.6912	-0.409456	RNF144B
RGS17	1.47e-10	5.51e-12	7.50139	16.677	0.243376	RGS17
HTR2B	1.49e-10	5.57e-12	7.49958	16.6672	0.536229	HTR2B
HS.546375	1.49e-10	5.6e-12	-7.49852	16.6615	-0.251227
ZMYM4	1.5e-10	5.64e-12	7.49737	16.6552	0.342724	ZMYM4
CMTM8	1.53e-10	5.75e-12	-7.4938	16.6359	-0.426133	CMTM8
CASP4	1.54e-10	5.79e-12	-7.49257	16.6293	-0.22247	CASP4
DIXDC1	1.54e-10	5.8e-12	7.49215	16.627	0.33786	DIXDC1
ADHFE1	1.55e-10	5.84e-12	7.49091	16.6203	0.432484	ADHFE1
SURF4	1.56e-10	5.88e-12	-7.4898	16.6143	-0.468624	SURF4
CCDC130	1.57e-10	5.9e-12	-7.48894	16.6096	-0.288072	CCDC130
NSDHL	1.57e-10	5.93e-12	-7.48821	16.6057	-0.441502	NSDHL
TCEAL7	1.58e-10	5.95e-12	7.48745	16.6015	0.274672	TCEAL7
CCDC66	1.59e-10	6e-12	7.48591	16.5932	0.264589	CCDC66
CST3	1.61e-10	6.09e-12	-7.48327	16.5789	-0.354436	CST3
NRSN2	1.62e-10	6.12e-12	-7.48229	16.5736	-0.315419	NRSN2
LOC730024	1.65e-10	6.23e-12	7.47932	16.5576	0.203684	LOC730024
ZNF518A	1.69e-10	6.41e-12	7.47412	16.5295	0.305558	ZNF518A
ATAD3A	1.7e-10	6.44e-12	-7.47303	16.5235	-0.369737	ATAD3A
KLF12	1.7e-10	6.45e-12	7.473	16.5234	0.215577	KLF12
GFM2	1.74e-10	6.59e-12	7.46893	16.5014	0.345794	GFM2
RNF220	1.77e-10	6.71e-12	-7.46574	16.4841	-0.2646	RNF220
OPN3	1.82e-10	6.9e-12	-7.4607	16.4569	-0.202649	OPN3
LEAP2	1.84e-10	6.98e-12	7.45851	16.4451	0.253758	LEAP2
PPP3CC	1.88e-10	7.17e-12	-7.45362	16.4186	-0.376997	PPP3CC
CCDC91	1.89e-10	7.18e-12	7.45342	16.4176	0.397884	CCDC91
EPHA3	1.95e-10	7.44e-12	7.44706	16.3832	0.245726	EPHA3
CAPZB	1.95e-10	7.44e-12	-7.44686	16.3821	-0.257849	CAPZB
GRAP	1.97e-10	7.52e-12	-7.44505	16.3723	-0.136478	GRAP
DPAGT1	2.06e-10	7.87e-12	-7.43672	16.3274	-0.334916	DPAGT1
LOC203547	2.08e-10	7.97e-12	-7.4345	16.3154	-0.230833	LOC203547
VAT1L	2.08e-10	7.97e-12	7.43447	16.3152	0.62393	VAT1L
TINF2	2.1e-10	8.02e-12	-7.43333	16.3091	-0.440761	TINF2
FBXO31	2.12e-10	8.12e-12	7.43093	16.2962	0.397926	FBXO31
SOX17	2.14e-10	8.2e-12	-7.42936	16.2877	-0.431116	SOX17
LITAF	2.17e-10	8.33e-12	-7.42641	16.2718	-0.691391	LITAF
SHISA5	2.18e-10	8.36e-12	-7.4257	16.2679	-0.37859	SHISA5
ARHGEF3	2.2e-10	8.43e-12	7.42427	16.2602	0.381809	ARHGEF3
CNNM4	2.2e-10	8.45e-12	7.42372	16.2573	0.3819	CNNM4
PSCD4	2.23e-10	8.56e-12	-7.42137	16.2446	-0.415567	PSCD4
IGBP1	2.23e-10	8.58e-12	7.42104	16.2428	0.346321	IGBP1
SLC6A9	2.24e-10	8.62e-12	-7.42009	16.2377	-0.13013	SLC6A9
C9ORF61	2.33e-10	8.99e-12	7.41255	16.1971	0.439488	C9ORF61
ARAF	2.34e-10	9.01e-12	-7.4122	16.1952	-0.278822	ARAF
C19ORF54	2.34e-10	9.01e-12	7.41214	16.1948	0.28069	C19ORF54
RGS5	2.34e-10	9.04e-12	7.41151	16.1915	0.527426	RGS5
SLC6A1	2.35e-10	9.09e-12	7.41051	16.1861	0.266053	SLC6A1
MTHFD2L	2.39e-10	9.24e-12	7.40752	16.17	0.423019	MTHFD2L
HBEGF	2.41e-10	9.32e-12	7.40588	16.1611	0.733478	HBEGF
SLU7	2.48e-10	9.61e-12	7.4004	16.1316	0.343391	SLU7
HS.296031	2.49e-10	9.66e-12	7.39935	16.1259	0.401826
C17ORF85	2.54e-10	9.83e-12	7.39622	16.1091	0.233439	C17ORF85
NMB	2.56e-10	9.92e-12	-7.39455	16.1001	-0.373952	NMB
FLJ35258	2.57e-10	9.98e-12	7.39352	16.0946	0.635305	FLJ35258
AQP10	2.57e-10	9.99e-12	7.39323	16.093	0.245516	AQP10
SMARCE1	2.62e-10	1.02e-11	7.38997	16.0755	0.286621	SMARCE1
C8ORF40	2.62e-10	1.02e-11	7.38953	16.0731	0.466691	C8ORF40
MAFG	2.62e-10	1.02e-11	-7.38945	16.0727	-0.172744	MAFG
TOR1AIP1	2.64e-10	1.03e-11	7.38833	16.0666	0.275988	TOR1AIP1
EBI3	2.65e-10	1.03e-11	-7.38732	16.0612	-0.301899	EBI3
EVC	2.67e-10	1.04e-11	7.38547	16.0513	0.160409	EVC
C6ORF91	2.68e-10	1.04e-11	7.3851	16.0493	0.376757	C6ORF91
CCDC112	2.69e-10	1.05e-11	7.38405	16.0436	0.26025	CCDC112
TSPAN12	2.71e-10	1.06e-11	7.38298	16.0379	0.519511	TSPAN12
GLOD4	2.77e-10	1.08e-11	7.37881	16.0154	0.287334	GLOD4
SCAMP2	2.79e-10	1.09e-11	-7.37738	16.0078	-0.298795	SCAMP2
NIP7	2.82e-10	1.1e-11	-7.3751	15.9955	-0.379626	NIP7
HS.419189	2.85e-10	1.11e-11	7.37329	15.9858	0.317073
ACADL	2.95e-10	1.16e-11	7.36661	15.9499	0.276631	ACADL
IL6	3e-10	1.18e-11	-7.36346	15.933	-0.602686	IL6
ZNF135	3.01e-10	1.18e-11	7.36239	15.9272	0.312223	ZNF135
CORO1B	3.09e-10	1.21e-11	-7.35774	15.9023	-0.277057	CORO1B
CMIP	3.15e-10	1.24e-11	-7.35429	15.8837	-0.43275	CMIP
ITPKC	3.15e-10	1.24e-11	-7.35405	15.8824	-0.315085	ITPKC
LOC121952	3.15e-10	1.24e-11	7.35358	15.8799	0.473286	LOC121952
ATPAF2	3.19e-10	1.26e-11	7.35146	15.8685	0.278198	ATPAF2
TCEAL4	3.2e-10	1.26e-11	7.35096	15.8659	0.238971	TCEAL4
EIF3B	3.21e-10	1.27e-11	-7.34995	15.8604	-0.362115	EIF3B
PIAS2	3.22e-10	1.27e-11	7.34961	15.8586	0.172007	PIAS2
ARV1	3.25e-10	1.28e-11	7.34762	15.8479	0.386241	ARV1
UNQ1940	3.3e-10	1.3e-11	7.34464	15.8319	0.518467	UNQ1940
CLPTM1	3.31e-10	1.31e-11	-7.34403	15.8287	-0.332721	CLPTM1
NHLRC3	3.31e-10	1.31e-11	7.34378	15.8273	0.258949	NHLRC3
NAT10	3.33e-10	1.32e-11	-7.34254	15.8206	-0.324283	NAT10
DNAJC13	3.34e-10	1.32e-11	7.34211	15.8184	0.243735	DNAJC13
ZSCAN18	3.37e-10	1.34e-11	7.34007	15.8074	0.438446	ZSCAN18
VGLL2	3.42e-10	1.36e-11	7.33727	15.7924	0.502523	VGLL2
FAM92A1	3.43e-10	1.36e-11	7.33667	15.7892	0.358993	FAM92A1
TIMP1	3.44e-10	1.37e-11	-7.33604	15.7858	-1.05764	TIMP1
LOC400963	3.48e-10	1.38e-11	-7.3339	15.7743	-0.400037	LOC400963
C1ORF165	3.48e-10	1.38e-11	7.33383	15.774	0.283192	C1ORF165
CD300A	3.48e-10	1.39e-11	-7.33342	15.7718	-0.240363	CD300A
2021-09-09	3.5e-10	1.4e-11	-7.33217	15.765	-0.293757	2021-09-09
ARMCX2	3.61e-10	1.44e-11	7.32639	15.7341	0.390796	ARMCX2
ATP6V1F	3.69e-10	1.47e-11	-7.32252	15.7133	-0.536914	ATP6V1F
INTS9	3.69e-10	1.47e-11	-7.32243	15.7128	-0.221027	INTS9
PRKCH	3.7e-10	1.48e-11	-7.32197	15.7103	-0.522221	PRKCH
TSC22D1	3.72e-10	1.49e-11	-7.32064	15.7032	-0.580257	TSC22D1
LCMT1	3.78e-10	1.51e-11	7.3174	15.6859	0.205035	LCMT1
HARS2	3.78e-10	1.51e-11	7.31738	15.6858	0.28772	HARS2
C1ORF25	3.96e-10	1.59e-11	7.30866	15.6391	0.211469	C1ORF25
THUMPD3	4.04e-10	1.62e-11	7.30482	15.6185	0.183812	THUMPD3
YWHAQ	4.05e-10	1.62e-11	7.30444	15.6165	0.372293	YWHAQ
TIMELESS	4.06e-10	1.63e-11	-7.30371	15.6126	-0.267103	TIMELESS
RNF126	4.09e-10	1.64e-11	-7.30243	15.6057	-0.277427	RNF126
GLT25D2	4.16e-10	1.67e-11	7.29911	15.588	0.348674	GLT25D2
CCL11	4.24e-10	1.71e-11	-7.29535	15.5678	-0.313601	CCL11
TRUB1	4.25e-10	1.71e-11	7.29493	15.5656	0.38618	TRUB1
TP53INP2	4.31e-10	1.73e-11	7.2925	15.5526	0.513562	TP53INP2
PFDN4	4.38e-10	1.76e-11	7.28941	15.5361	0.300874	PFDN4
TNFAIP3	4.42e-10	1.78e-11	-7.28732	15.5249	-0.301937	TNFAIP3
HS.99472	4.43e-10	1.79e-11	7.28707	15.5236	0.490252
MT1F	4.46e-10	1.8e-11	-7.28571	15.5163	-0.533683	MT1F
IL18RAP	4.46e-10	1.8e-11	-7.28558	15.5156	-0.270714	IL18RAP
C10ORF35	4.48e-10	1.81e-11	7.28465	15.5107	0.405795	C10ORF35
ZNF630	4.55e-10	1.84e-11	7.28147	15.4936	0.200635	ZNF630
C10ORF125	4.59e-10	1.86e-11	-7.28001	15.4858	-0.28978	C10ORF125
KCNIP2	4.64e-10	1.88e-11	-7.27751	15.4725	-0.277438	KCNIP2
HS.34447	4.69e-10	1.9e-11	7.27545	15.4615	0.467741
TUBB3	4.72e-10	1.92e-11	-7.27414	15.4545	-0.5164	TUBB3
EIF4A2	4.74e-10	1.92e-11	7.27355	15.4514	0.337249	EIF4A2
SLC38A10	4.74e-10	1.92e-11	-7.27341	15.4506	-0.179724	SLC38A10
TTF1	4.86e-10	1.98e-11	7.26845	15.4241	0.222779	TTF1
CDC42EP1	4.88e-10	1.98e-11	-7.26768	15.42	-0.207996	CDC42EP1
FCGR1A	4.91e-10	2e-11	-7.26643	15.4133	-0.320391	FCGR1A
UAP1	4.95e-10	2.02e-11	-7.26491	15.4052	-0.5252	UAP1
RAB23	4.95e-10	2.02e-11	7.26486	15.4049	0.40316	RAB23
CAMK1D	5.1e-10	2.08e-11	-7.25922	15.3748	-0.161075	CAMK1D
ENAH	5.1e-10	2.08e-11	7.25904	15.3739	0.26518	ENAH
PRIC285	5.1e-10	2.08e-11	-7.25901	15.3737	-0.533377	PRIC285
NEK1	5.1e-10	2.08e-11	7.25894	15.3733	0.308246	NEK1
LOC652458	5.14e-10	2.1e-11	7.25718	15.3639	0.321777	LOC652458
PDIA4	5.18e-10	2.12e-11	-7.25552	15.3551	-0.439437	PDIA4
CSDC2	5.19e-10	2.13e-11	-7.25508	15.3527	-0.548821	CSDC2
MAPK7	5.29e-10	2.17e-11	-7.25156	15.334	-0.143057	MAPK7
ANXA5	5.29e-10	2.17e-11	-7.2514	15.3331	-0.596589	ANXA5
RAB5C	5.29e-10	2.17e-11	-7.25119	15.332	-0.345759	RAB5C
LOC649143	5.32e-10	2.18e-11	-7.25013	15.3263	-0.720276	LOC649143
TNMD	5.41e-10	2.22e-11	7.24709	15.3101	0.543874	TNMD
FBXL2	5.42e-10	2.23e-11	7.24645	15.3067	0.234091	FBXL2
SPNS1	5.43e-10	2.23e-11	-7.24607	15.3047	-0.414955	SPNS1
HS.448059	5.62e-10	2.31e-11	-7.2397	15.2707	-0.33668
CDH19	5.78e-10	2.38e-11	-7.23429	15.2419	-0.430818	CDH19
TSSC4	5.87e-10	2.42e-11	-7.23153	15.2272	-0.428963	TSSC4
APP	5.92e-10	2.44e-11	7.22957	15.2168	0.808511	APP
FAM120B	5.92e-10	2.44e-11	7.22953	15.2165	0.316674	FAM120B
MYO1G	5.97e-10	2.47e-11	-7.22779	15.2072	-0.356621	MYO1G
UBE2W	5.98e-10	2.47e-11	7.22765	15.2065	0.230842	UBE2W
HS.434957	5.98e-10	2.47e-11	7.22737	15.205	0.414474
DNTTIP1	6.06e-10	2.51e-11	7.22482	15.1914	0.324845	DNTTIP1
SPTAN1	6.07e-10	2.51e-11	7.22439	15.1892	0.438531	SPTAN1
PPP1R9A	6.07e-10	2.51e-11	7.22421	15.1882	0.309751	PPP1R9A
AKR1C4	6.11e-10	2.53e-11	-7.22302	15.1819	-0.49057	AKR1C4
LOC199800	6.17e-10	2.56e-11	-7.22119	15.1721	-0.235167	LOC199800
ARHGAP1	6.2e-10	2.57e-11	7.22011	15.1663	0.409415	ARHGAP1
CCDC86	6.24e-10	2.59e-11	-7.21858	15.1582	-0.522846	CCDC86
FBXL6	6.32e-10	2.62e-11	-7.21636	15.1464	-0.189358	FBXL6
MTMR15	6.35e-10	2.64e-11	7.21541	15.1413	0.321807	MTMR15
HERC5	6.35e-10	2.64e-11	7.21521	15.1403	0.553979	HERC5
FYB	6.37e-10	2.65e-11	-7.21444	15.1362	-0.237297	FYB
IL1R2	6.44e-10	2.68e-11	-7.21246	15.1257	-0.467474	IL1R2
CD40	6.59e-10	2.75e-11	-7.20783	15.101	-0.184419	CD40
LOC441408	6.63e-10	2.76e-11	7.20672	15.0951	0.478458	LOC441408
ACOT1	6.64e-10	2.77e-11	7.20644	15.0936	0.505879	ACOT1
CLCC1	6.64e-10	2.77e-11	-7.20623	15.0925	-0.214002	CLCC1
BRP44L	6.69e-10	2.8e-11	7.20464	15.0841	0.449888	BRP44L
IFT88	6.88e-10	2.88e-11	7.19934	15.0559	0.194182	IFT88
CPEB1	6.98e-10	2.92e-11	7.19664	15.0415	0.172432	CPEB1
C11ORF60	7.05e-10	2.95e-11	7.19474	15.0314	0.256805	C11ORF60
C21ORF7	7.07e-10	2.96e-11	7.19418	15.0284	1.31569	C21ORF7
RECQL	7.14e-10	2.99e-11	7.19214	15.0176	0.320647	RECQL
C2ORF34	7.27e-10	3.05e-11	-7.18873	14.9995	-0.265275	C2ORF34
LIPG	7.39e-10	3.1e-11	-7.18563	14.983	-0.636298	LIPG
ARD1A	7.44e-10	3.12e-11	-7.1842	14.9754	-0.396449	ARD1A
VIL2	7.52e-10	3.16e-11	-7.18207	14.9641	-0.373543	VIL2
MGC40489	7.52e-10	3.16e-11	-7.1819	14.9633	-0.185766	MGC40489
PSCD1	7.7e-10	3.24e-11	-7.17748	14.9398	-0.32878	PSCD1
PCMTD2	7.71e-10	3.25e-11	7.1771	14.9377	0.507679	PCMTD2
TTLL7	7.75e-10	3.27e-11	7.17597	14.9318	0.313763	TTLL7
BIRC6	7.79e-10	3.28e-11	7.17505	14.9269	0.226012	BIRC6
DCTN6	7.9e-10	3.33e-11	7.17222	14.9119	0.319216	DCTN6
HIST1H2AC	7.93e-10	3.35e-11	7.17153	14.9082	0.594701	HIST1H2AC
ZNF653	7.99e-10	3.38e-11	-7.16989	14.8995	-0.321	ZNF653
KIAA1598	8.01e-10	3.39e-11	-7.16935	14.8966	-0.334865	KIAA1598
TNFRSF10B	8.1e-10	3.43e-11	-7.16718	14.8851	-0.260926	TNFRSF10B
CLASP1	8.27e-10	3.5e-11	7.16325	14.8643	0.33298	CLASP1
NFE2L3	8.28e-10	3.5e-11	-7.163	14.863	-0.208969	NFE2L3
ARRDC3	8.29e-10	3.51e-11	7.16263	14.861	0.270307	ARRDC3
C19ORF24	8.3e-10	3.52e-11	-7.16219	14.8587	-0.360081	C19ORF24
ZNF235	8.37e-10	3.55e-11	7.16068	14.8506	0.1836	ZNF235
MAEA	8.41e-10	3.57e-11	-7.15954	14.8446	-0.333116	MAEA
CD37	8.49e-10	3.61e-11	-7.15763	14.8345	-0.217882	CD37
FLJ20444	8.56e-10	3.64e-11	7.15611	14.8264	0.254099	FLJ20444
C10ORF76	8.61e-10	3.66e-11	7.15486	14.8198	0.555877	C10ORF76
C9ORF6	8.69e-10	3.7e-11	7.15297	14.8098	0.252459	C9ORF6
RCOR2	8.69e-10	3.7e-11	7.1529	14.8094	0.455436	RCOR2
RFTN1	8.92e-10	3.8e-11	-7.14793	14.7831	-0.430239	RFTN1
KIAA0194	8.93e-10	3.81e-11	-7.1476	14.7813	-0.284856	KIAA0194
SSU72	8.97e-10	3.82e-11	-7.14682	14.7772	-0.31914	SSU72
VPS37B	8.99e-10	3.84e-11	-7.14625	14.7742	-0.348443	VPS37B
ZNF177	9e-10	3.84e-11	7.1459	14.7723	0.341564	ZNF177
TMEM100	9.01e-10	3.85e-11	-7.14553	14.7704	-0.479634	TMEM100
C7ORF36	9.04e-10	3.86e-11	7.14485	14.7667	0.26285	C7ORF36
LOC285550	9.1e-10	3.89e-11	7.1436	14.7601	0.31031	LOC285550
SPIN3	9.11e-10	3.9e-11	7.1431	14.7575	0.185088	SPIN3
LRRC25	9.15e-10	3.92e-11	-7.14225	14.753	-0.208485	LRRC25
HS.288735	9.36e-10	4.01e-11	7.13787	14.7298	0.273856
KCNA4	9.38e-10	4.02e-11	7.13749	14.7278	0.283517	KCNA4
GPR116	9.6e-10	4.12e-11	-7.13297	14.7039	-0.405285	GPR116
GNB3	9.61e-10	4.13e-11	7.13264	14.7021	0.363708	GNB3
LOC649679	9.61e-10	4.13e-11	-7.13256	14.7017	-0.265055	LOC649679
IQCG	9.61e-10	4.13e-11	-7.13247	14.7012	-0.778136	IQCG
DDR1	9.72e-10	4.18e-11	7.13018	14.6891	0.296092	DDR1
BID	9.72e-10	4.19e-11	-7.13011	14.6887	-0.225801	BID
TSPAN13	9.74e-10	4.19e-11	-7.1297	14.6866	-0.519497	TSPAN13
JUNB	9.84e-10	4.24e-11	-7.12769	14.6759	-0.711923	JUNB
TXNDC1	1e-09	4.31e-11	-7.12449	14.659	-0.400718	TXNDC1
LOC91561	1e-09	4.34e-11	-7.12358	14.6542	-0.332589	LOC91561
PCDHB17	1.01e-09	4.36e-11	-7.1224	14.6479	-0.187468	PCDHB17
ALS2	1.01e-09	4.37e-11	7.12212	14.6465	0.342545	ALS2
THYN1	1.01e-09	4.37e-11	7.12203	14.646	0.370726	THYN1
LOC730273	1.01e-09	4.38e-11	7.1218	14.6448	0.267134	LOC730273
TRMT11	1.01e-09	4.38e-11	7.12147	14.643	0.194813	TRMT11
PMM2	1.01e-09	4.39e-11	-7.12133	14.6423	-0.424954	PMM2
C13ORF33	1.03e-09	4.45e-11	-7.11892	14.6296	-0.551065	C13ORF33
IGSF1	1.04e-09	4.51e-11	7.11621	14.6152	0.577189	IGSF1
LOC728014	1.05e-09	4.55e-11	-7.11442	14.6057	-0.3362	LOC728014
C6ORF153	1.06e-09	4.62e-11	-7.11179	14.5919	-0.29018	C6ORF153
MT1E	1.07e-09	4.64e-11	-7.11107	14.588	-0.617585	MT1E
C1QTNF7	1.08e-09	4.7e-11	7.10876	14.5758	0.235144	C1QTNF7
MXRA5	1.1e-09	4.77e-11	7.10589	14.5607	0.985612	MXRA5
AXL	1.1e-09	4.79e-11	-7.10493	14.5556	-0.447156	AXL
ARHGAP12	1.1e-09	4.8e-11	7.10487	14.5553	0.268881	ARHGAP12
HS.290550	1.11e-09	4.82e-11	7.10377	14.5495	0.549347
BCL9	1.11e-09	4.85e-11	7.10277	14.5442	0.284907	BCL9
PAPSS2	1.12e-09	4.89e-11	-7.10143	14.5371	-0.437112	PAPSS2
ZNF233	1.12e-09	4.89e-11	7.10108	14.5353	0.283654	ZNF233
GBGT1	1.12e-09	4.91e-11	-7.10062	14.5328	-0.301391	GBGT1
THAP10	1.13e-09	4.94e-11	7.09942	14.5265	0.402634	THAP10
CPEB3	1.14e-09	4.99e-11	7.09736	14.5156	0.415699	CPEB3
SLC22A5	1.16e-09	5.06e-11	-7.0948	14.5021	-0.52528	SLC22A5
CORIN	1.18e-09	5.15e-11	-7.0918	14.4863	-1.56596	CORIN
RAB24	1.18e-09	5.15e-11	7.09158	14.4851	0.226553	RAB24
DPP3	1.18e-09	5.15e-11	-7.09146	14.4845	-0.25339	DPP3
LY86	1.18e-09	5.16e-11	-7.09122	14.4832	-0.342446	LY86
C14ORF159	1.18e-09	5.19e-11	7.09012	14.4774	0.542392	C14ORF159
HS.538259	1.19e-09	5.24e-11	-7.08852	14.469	-0.565766
ADAM15	1.21e-09	5.32e-11	-7.08554	14.4533	-0.391507	ADAM15
MYL1	1.22e-09	5.35e-11	7.08453	14.4479	0.324695	MYL1
PCCB	1.22e-09	5.38e-11	7.08349	14.4424	0.388458	PCCB
C3ORF54	1.24e-09	5.46e-11	7.0809	14.4288	0.405093	C3ORF54
ATP13A1	1.25e-09	5.49e-11	-7.07985	14.4232	-0.338827	ATP13A1
RSC1A1	1.26e-09	5.54e-11	7.07813	14.4142	0.208718	RSC1A1
IRF6	1.26e-09	5.57e-11	7.07701	14.4083	0.67567	IRF6
DAK	1.27e-09	5.6e-11	7.07618	14.4039	0.180907	DAK
GABRE	1.28e-09	5.65e-11	7.07431	14.394	0.48075	GABRE
DHX32	1.28e-09	5.65e-11	7.07428	14.3939	0.305104	DHX32
MBIP	1.29e-09	5.69e-11	7.07316	14.388	0.218399	MBIP
HAPLN1	1.31e-09	5.79e-11	7.06994	14.371	0.505637	HAPLN1
SPG11	1.32e-09	5.84e-11	7.06833	14.3625	0.400849	SPG11
PTGER2	1.33e-09	5.89e-11	-7.06682	14.3546	-0.225135	PTGER2
TPM4	1.34e-09	5.92e-11	-7.06572	14.3488	-0.430919	TPM4
TRIM33	1.34e-09	5.95e-11	7.06477	14.3438	0.267527	TRIM33
HAMP	1.35e-09	5.98e-11	-7.06377	14.3385	-1.01831	HAMP
PPP1R1A	1.35e-09	5.99e-11	-7.06347	14.3369	-0.565718	PPP1R1A
EPB49	1.35e-09	6e-11	7.06337	14.3364	0.340497	EPB49
SEMA4D	1.35e-09	6.02e-11	-7.06269	14.3328	-0.276333	SEMA4D
LYZ	1.38e-09	6.12e-11	-7.05944	14.3157	-0.730493	LYZ
SLC5A6	1.38e-09	6.15e-11	-7.05866	14.3116	-0.384522	SLC5A6
SMARCA4	1.4e-09	6.22e-11	-7.05647	14.3	-0.317011	SMARCA4
LOC201175	1.42e-09	6.33e-11	-7.05324	14.283	-0.199788	LOC201175
SENP5	1.43e-09	6.37e-11	7.05217	14.2774	0.330625	SENP5
KIF5B	1.47e-09	6.54e-11	7.04719	14.2512	0.500254	KIF5B
F2RL3	1.47e-09	6.58e-11	-7.04621	14.246	-0.257479	F2RL3
PSTPIP1	1.52e-09	6.78e-11	-7.04051	14.2161	-0.222013	PSTPIP1
RGL1	1.53e-09	6.83e-11	7.03919	14.2092	0.352737	RGL1
CCL13	1.53e-09	6.84e-11	-7.03888	14.2075	-0.443764	CCL13
LOC100008589	1.54e-09	6.89e-11	7.03749	14.2002	1.32797	LOC100008589
TSPYL1	1.54e-09	6.89e-11	7.03741	14.1998	0.307496	TSPYL1
KLHL36	1.58e-09	7.09e-11	-7.0322	14.1724	-0.337542	KLHL36
NLGN1	1.58e-09	7.1e-11	7.03184	14.1705	0.476554	NLGN1
EDNRB	1.6e-09	7.17e-11	-7.0302	14.1619	-0.322369	EDNRB
GNB1	1.6e-09	7.18e-11	-7.02984	14.16	-0.257331	GNB1
SETD8	1.62e-09	7.25e-11	-7.02795	14.15	-0.249807	SETD8
SBK1	1.62e-09	7.29e-11	7.02693	14.1447	0.449871	SBK1
EIF2C2	1.66e-09	7.47e-11	-7.02239	14.1209	-0.521616	EIF2C2
PKD1	1.66e-09	7.47e-11	7.02235	14.1206	0.459636	PKD1
ALG13	1.66e-09	7.48e-11	-7.02219	14.1198	-0.26011	ALG13
GPX1	1.66e-09	7.49e-11	-7.02186	14.1181	-0.356554	GPX1
TSKU	1.7e-09	7.65e-11	-7.018	14.0978	-0.455953	TSKU
NAPB	1.71e-09	7.73e-11	7.01603	14.0875	0.36032	NAPB
LOC441461	1.71e-09	7.73e-11	7.01595	14.087	0.252484	LOC441461
ARHGEF17	1.71e-09	7.74e-11	-7.01586	14.0865	-0.379534	ARHGEF17
SERTAD4	1.73e-09	7.81e-11	7.01411	14.0774	0.477598	SERTAD4
NOTCH3	1.73e-09	7.83e-11	-7.0137	14.0752	-0.406738	NOTCH3
RNF146	1.73e-09	7.83e-11	7.01356	14.0745	0.356004	RNF146
C2ORF33	1.74e-09	7.88e-11	7.01246	14.0687	0.311727	C2ORF33
ING4	1.76e-09	7.95e-11	7.01092	14.0606	0.269785	ING4
FERMT2	1.77e-09	8.01e-11	-7.00948	14.0531	-0.375695	FERMT2
C21ORF69	1.77e-09	8.02e-11	7.00915	14.0513	0.220744	C21ORF69
MPZL1	1.79e-09	8.1e-11	-7.00739	14.0421	-0.301591	MPZL1
SLC26A4	1.82e-09	8.25e-11	7.004	14.0243	0.391755	SLC26A4
CRYZL1	1.85e-09	8.4e-11	7.00055	14.0062	0.237054	CRYZL1
ZNF23	1.87e-09	8.48e-11	6.99887	13.9974	0.234184	ZNF23
STK19	1.87e-09	8.49e-11	-6.99852	13.9956	-0.357026	STK19
GFPT1	1.87e-09	8.51e-11	6.9982	13.9939	0.369348	GFPT1
ZNF76	1.91e-09	8.69e-11	6.99423	13.9731	0.344002	ZNF76
FHL3	1.93e-09	8.8e-11	-6.99177	13.9602	-0.361656	FHL3
ZNF503	1.94e-09	8.83e-11	-6.9911	13.9567	-0.390909	ZNF503
MAN2B1	1.94e-09	8.85e-11	-6.99074	13.9548	-0.287868	MAN2B1
LAMA2	1.95e-09	8.87e-11	6.99026	13.9523	0.365873	LAMA2
KIAA0460	1.99e-09	9.08e-11	6.98593	13.9296	0.304248	KIAA0460
TMEM79	2.04e-09	9.32e-11	6.98117	13.9047	0.264743	TMEM79
ERMAP	2.04e-09	9.33e-11	6.98098	13.9037	0.188394	ERMAP
TSC22D3	2.05e-09	9.35e-11	-6.98042	13.9007	-0.532662	TSC22D3
C14ORF139	2.09e-09	9.55e-11	-6.97662	13.8809	-0.281883	C14ORF139
GCOM1	2.11e-09	9.64e-11	6.97487	13.8717	0.587714	GCOM1
KLHL24	2.11e-09	9.65e-11	6.97451	13.8698	0.712235	KLHL24
KIDINS220	2.15e-09	9.87e-11	6.97043	13.8484	0.39736	KIDINS220
HS.400256	2.17e-09	9.94e-11	6.96899	13.8409	0.425831
LPAR4	2.17e-09	9.96e-11	6.96863	13.839	0.22539	LPAR4
SDF4	2.18e-09	1e-10	-6.96768	13.834	-0.289312	SDF4
SSR1	2.18e-09	1e-10	-6.96759	13.8336	-0.34681	SSR1
C15ORF24	2.19e-09	1.01e-10	-6.9664	13.8274	-0.260285	C15ORF24
C20ORF127	2.21e-09	1.02e-10	-6.9648	13.819	-0.539937	C20ORF127
PDCD6IP	2.21e-09	1.02e-10	6.96452	13.8176	0.196379	PDCD6IP
CAP2	2.22e-09	1.02e-10	6.96393	13.8144	0.469865	CAP2
C2ORF28	2.26e-09	1.04e-10	6.96047	13.7963	0.254268	C2ORF28
GPR3	2.26e-09	1.04e-10	-6.96007	13.7943	-0.334318	GPR3
FAM133A	2.27e-09	1.05e-10	6.9592	13.7897	0.333937	FAM133A
GABARAPL2	2.27e-09	1.05e-10	6.95891	13.7882	0.351884	GABARAPL2
C16ORF30	2.29e-09	1.06e-10	-6.95756	13.7812	-0.420956	C16ORF30
TTC37	2.3e-09	1.06e-10	6.95651	13.7756	0.44019	TTC37
TTC8	2.31e-09	1.07e-10	6.95564	13.7711	0.214199	TTC8
PITPNC1	2.32e-09	1.07e-10	-6.95496	13.7675	-0.330266	PITPNC1
FBXO21	2.36e-09	1.09e-10	6.95108	13.7473	0.318969	FBXO21
RCCD1	2.39e-09	1.11e-10	6.94891	13.7359	0.165888	RCCD1
LEF1	2.39e-09	1.11e-10	6.94863	13.7345	0.286024	LEF1
PDE1C	2.43e-09	1.13e-10	6.94576	13.7195	0.445347	PDE1C
HEXA	2.44e-09	1.13e-10	6.94502	13.7156	0.262638	HEXA
ATXN3	2.44e-09	1.13e-10	6.94433	13.712	0.20098	ATXN3
NIN	2.47e-09	1.15e-10	6.94226	13.7012	0.225165	NIN
RAB8B	2.47e-09	1.15e-10	-6.94218	13.7008	-0.478159	RAB8B
PLSCR1	2.49e-09	1.16e-10	-6.94057	13.6923	-0.33212	PLSCR1
BACH2	2.52e-09	1.17e-10	6.93801	13.679	0.130345	BACH2
FBXO18	2.54e-09	1.18e-10	-6.93643	13.6707	-0.292485	FBXO18
GLCE	2.56e-09	1.19e-10	6.93484	13.6625	0.283271	GLCE
RPN2	2.59e-09	1.21e-10	-6.93289	13.6523	-0.510356	RPN2
EPHB4	2.67e-09	1.24e-10	-6.9269	13.6211	-0.376931	EPHB4
ZNF230	2.68e-09	1.25e-10	6.9263	13.6179	0.200886	ZNF230
JAM3	2.71e-09	1.27e-10	6.92367	13.6042	0.337111	JAM3
MRPS14	2.73e-09	1.27e-10	6.92239	13.5975	0.212261	MRPS14
RTKN	2.75e-09	1.28e-10	-6.92123	13.5914	-0.173661	RTKN
RPL29	2.75e-09	1.29e-10	-6.92063	13.5883	-0.563589	RPL29
PTPN1	2.79e-09	1.31e-10	-6.918	13.5746	-0.640439	PTPN1
TRIM45	2.8e-09	1.31e-10	6.91738	13.5714	0.383464	TRIM45
SLC25A25	2.82e-09	1.32e-10	-6.91609	13.5647	-0.228727	SLC25A25
MMP23A	2.82e-09	1.32e-10	6.91582	13.5632	0.54315	MMP23A
LIME1	2.85e-09	1.33e-10	-6.91382	13.5528	-0.327007	LIME1
SDF2L1	2.89e-09	1.35e-10	-6.91117	13.539	-0.600284	SDF2L1
SPRY1	2.9e-09	1.36e-10	-6.91023	13.5341	-0.416137	SPRY1
HS.151274	2.92e-09	1.37e-10	6.90891	13.5272	0.419658
TOB1	2.94e-09	1.38e-10	6.90719	13.5183	0.479232	TOB1
HS.20255	2.98e-09	1.4e-10	6.90456	13.5046	0.260478
SLC2A3	3e-09	1.41e-10	-6.90323	13.4976	-0.872771	SLC2A3
KIAA2010	3.04e-09	1.43e-10	-6.90098	13.4859	-0.242382	KIAA2010
TRPC1	3.06e-09	1.44e-10	6.89937	13.4776	0.33708	TRPC1
PDE4DIP	3.08e-09	1.45e-10	6.89824	13.4717	0.249556	PDE4DIP
PCMTD1	3.09e-09	1.46e-10	6.89714	13.466	0.356735	PCMTD1
PER3	3.09e-09	1.46e-10	6.89707	13.4656	0.575989	PER3
ATP7B	3.11e-09	1.47e-10	6.89612	13.4606	0.207665	ATP7B
C1ORF212	3.12e-09	1.47e-10	-6.89536	13.4567	-0.410811	C1ORF212
GSTA4	3.2e-09	1.51e-10	6.89016	13.4296	0.298687	GSTA4
TBC1D4	3.21e-09	1.52e-10	6.88992	13.4284	0.349747	TBC1D4
ACLY	3.21e-09	1.52e-10	-6.88924	13.4249	-0.321468	ACLY
HESX1	3.21e-09	1.52e-10	6.88917	13.4245	0.195606	HESX1
GALM	3.23e-09	1.53e-10	6.88843	13.4207	0.293094	GALM
IRX3	3.27e-09	1.55e-10	-6.88552	13.4055	-0.608375	IRX3
C1ORF183	3.28e-09	1.55e-10	-6.88518	13.4037	-0.177123	C1ORF183
RECK	3.28e-09	1.56e-10	6.885	13.4028	0.260288	RECK
RELB	3.28e-09	1.56e-10	-6.88491	13.4023	-0.280128	RELB
ADAM11	3.29e-09	1.56e-10	-6.88421	13.3987	-0.381985	ADAM11
APBA3	3.29e-09	1.56e-10	-6.88398	13.3975	-0.262119	APBA3
MYO19	3.3e-09	1.57e-10	-6.88316	13.3932	-0.12926	MYO19
RASSF7	3.3e-09	1.57e-10	-6.88308	13.3928	-0.316971	RASSF7
HS.130036	3.32e-09	1.58e-10	6.8819	13.3867	0.406733
POLR3GL	3.33e-09	1.59e-10	6.8814	13.3841	0.30862	POLR3GL
OLFM1	3.35e-09	1.6e-10	-6.88002	13.3769	-0.255289	OLFM1
KRIT1	3.38e-09	1.61e-10	6.87856	13.3693	0.235443	KRIT1
NOD2	3.38e-09	1.61e-10	-6.87801	13.3665	-0.220913	NOD2
PUS7	3.39e-09	1.62e-10	-6.87788	13.3658	-0.376983	PUS7
LEPROTL1	3.43e-09	1.64e-10	6.87553	13.3536	0.332567	LEPROTL1
ADC	3.43e-09	1.64e-10	6.87537	13.3527	0.276297	ADC
JOSD1	3.43e-09	1.64e-10	-6.87507	13.3512	-0.373741	JOSD1
C10ORF33	3.52e-09	1.69e-10	6.86987	13.3241	0.464621	C10ORF33
RWDD2A	3.63e-09	1.73e-10	6.86444	13.296	0.278635	RWDD2A
UBL7	3.68e-09	1.76e-10	6.86153	13.2808	0.208218	UBL7
ACADSB	3.79e-09	1.82e-10	6.85571	13.2507	0.398414	ACADSB
HERC6	3.81e-09	1.83e-10	6.85452	13.2445	0.546208	HERC6
FAM58A	3.84e-09	1.84e-10	-6.8533	13.2382	-0.3055	FAM58A
HS.571180	3.84e-09	1.84e-10	6.85329	13.2381	0.203146
SND1	3.84e-09	1.84e-10	-6.85315	13.2374	-0.350677	SND1
HS.354359	3.88e-09	1.86e-10	6.85088	13.2256	0.392582
LOC728037	3.99e-09	1.92e-10	6.84534	13.1968	0.525292	LOC728037
LOC652097	4.07e-09	1.96e-10	6.84176	13.1783	1.0595	LOC652097
ATP1B1	4.1e-09	1.97e-10	-6.84015	13.1699	-0.333356	ATP1B1
LOH3CR2A	4.22e-09	2.03e-10	-6.8347	13.1417	-0.503722	LOH3CR2A
LOC644739	4.33e-09	2.08e-10	-6.82986	13.1166	-0.209729	LOC644739
GRAMD1A	4.43e-09	2.14e-10	-6.82508	13.0919	-0.438482	GRAMD1A
KCTD18	4.44e-09	2.14e-10	6.82492	13.091	0.268801	KCTD18
MYO5A	4.45e-09	2.15e-10	-6.82411	13.0869	-0.3507	MYO5A
LOC653186	4.48e-09	2.16e-10	-6.82283	13.0803	-0.253546	LOC653186
DPY19L4	4.48e-09	2.16e-10	6.82278	13.08	0.311658	DPY19L4
LMO7	4.55e-09	2.2e-10	6.81989	13.065	0.397394	LMO7
ABCF2	4.57e-09	2.21e-10	-6.81856	13.0582	-0.241767	ABCF2
TCF25	4.7e-09	2.27e-10	-6.81354	13.0322	-0.276215	TCF25
C3ORF52	4.71e-09	2.28e-10	-6.81282	13.0285	-0.686357	C3ORF52
DOCK11	4.76e-09	2.3e-10	-6.81081	13.0181	-0.289284	DOCK11
HS.577942	4.82e-09	2.34e-10	6.80831	13.0051	0.251276
POLR2G	4.87e-09	2.36e-10	6.80638	12.9952	0.297978	POLR2G
FDFT1	4.89e-09	2.37e-10	6.80533	12.9897	0.258716	FDFT1
BEX1	4.89e-09	2.38e-10	6.80506	12.9883	0.762794	BEX1
WEE1	4.89e-09	2.38e-10	6.80502	12.9881	0.448095	WEE1
AGAP3	4.9e-09	2.38e-10	-6.80477	12.9868	-0.221012	AGAP3
UGCG	4.95e-09	2.4e-10	-6.80277	12.9765	-0.393789	UGCG
P2RY2	4.95e-09	2.41e-10	-6.80261	12.9757	-0.242863	P2RY2
MRPL35	4.95e-09	2.41e-10	6.80238	12.9745	0.320004	MRPL35
C4ORF38	4.95e-09	2.41e-10	6.80227	12.9739	0.209462	C4ORF38
DNAJB12	5e-09	2.43e-10	-6.80041	12.9643	-0.14428	DNAJB12
C4ORF29	5.03e-09	2.45e-10	6.79891	12.9565	0.480625	C4ORF29
PXDNL	5.03e-09	2.46e-10	6.79881	12.956	0.593877	PXDNL
PTN	5.08e-09	2.48e-10	6.79705	12.9469	0.287972	PTN
HACL1	5.09e-09	2.49e-10	6.79647	12.9439	0.269861	HACL1
MPP6	5.11e-09	2.5e-10	-6.79559	12.9394	-0.209888	MPP6
ACTN2	5.12e-09	2.5e-10	6.79502	12.9365	0.342692	ACTN2
ZNF654	5.15e-09	2.52e-10	6.79393	12.9308	0.17291	ZNF654
GPATCH1	5.15e-09	2.52e-10	6.79388	12.9306	0.216259	GPATCH1
ZNF366	5.24e-09	2.56e-10	-6.79054	12.9133	-0.316463	ZNF366
FAM38A	5.25e-09	2.57e-10	-6.78985	12.9097	-0.43909	FAM38A
BIVM	5.35e-09	2.62e-10	6.78647	12.8923	0.318437	BIVM
MURC	5.39e-09	2.64e-10	6.78474	12.8834	0.523749	MURC
EXOC2	5.43e-09	2.66e-10	6.78335	12.8762	0.230798	EXOC2
ANK2	5.48e-09	2.69e-10	6.78147	12.8665	0.359661	ANK2
GRK5	5.57e-09	2.74e-10	-6.77834	12.8503	-0.441994	GRK5
DET1	5.58e-09	2.74e-10	6.77792	12.8482	0.227229	DET1
NUP37	5.59e-09	2.75e-10	6.7774	12.8455	0.281471	NUP37
CBX3	5.59e-09	2.75e-10	6.77738	12.8454	0.229432	CBX3
IKIP	5.61e-09	2.76e-10	-6.77663	12.8415	-0.232642	IKIP
DOCK8	5.65e-09	2.78e-10	-6.77514	12.8339	-0.209624	DOCK8
SEMA6B	5.69e-09	2.8e-10	-6.7736	12.8259	-0.151537	SEMA6B
AP2S1	5.69e-09	2.81e-10	-6.77349	12.8253	-0.257704	AP2S1
LARP5	5.71e-09	2.81e-10	6.77292	12.8224	0.3793	LARP5
EFHD2	5.74e-09	2.83e-10	-6.77177	12.8165	-0.360413	EFHD2
ZNF626	5.76e-09	2.84e-10	6.77102	12.8126	0.17977	ZNF626
RASD2	5.76e-09	2.85e-10	-6.77077	12.8113	-0.359912	RASD2
LYRM2	5.78e-09	2.86e-10	6.77013	12.808	0.431191	LYRM2
DDX39	5.82e-09	2.88e-10	-6.7688	12.8011	-0.41916	DDX39
HS.363526	5.86e-09	2.9e-10	6.76716	12.7927	0.292977
RFX5	5.87e-09	2.91e-10	6.76676	12.7906	0.250246	RFX5
CHI3L2	5.93e-09	2.94e-10	-6.76488	12.781	-0.224146	CHI3L2
SLC35A1	5.99e-09	2.97e-10	6.76285	12.7705	0.265537	SLC35A1
HS.559665	6.09e-09	3.02e-10	6.75962	12.7539	0.245816
ARHGEF9	6.13e-09	3.04e-10	6.75815	12.7462	0.330679	ARHGEF9
OSGEPL1	6.14e-09	3.05e-10	6.75777	12.7443	0.285909	OSGEPL1
SEC61B	6.2e-09	3.08e-10	-6.75568	12.7336	-0.34656	SEC61B
RABGAP1L	6.23e-09	3.1e-10	6.75489	12.7295	0.682262	RABGAP1L
ANKRD6	6.23e-09	3.1e-10	6.75486	12.7293	0.295511	ANKRD6
DOCK1	6.25e-09	3.11e-10	6.754	12.7249	0.264436	DOCK1
MRTO4	6.25e-09	3.11e-10	-6.75396	12.7247	-0.415222	MRTO4
VPS16	6.25e-09	3.11e-10	-6.75389	12.7243	-0.205812	VPS16
AFF3	6.25e-09	3.11e-10	6.7538	12.7238	0.259165	AFF3
EIF4EBP3	6.27e-09	3.13e-10	6.753	12.7198	0.38496	EIF4EBP3
QPCT	6.4e-09	3.19e-10	6.74896	12.699	0.360792	QPCT
AFMID	6.43e-09	3.21e-10	6.74801	12.6941	0.320118	AFMID
POLR1C	6.43e-09	3.21e-10	-6.74784	12.6932	-0.299624	POLR1C
NCAM2	6.47e-09	3.23e-10	-6.74671	12.6874	-0.268316	NCAM2
ABCG2	6.49e-09	3.24e-10	6.74593	12.6834	0.196634	ABCG2
GEMIN8	6.57e-09	3.29e-10	6.74353	12.671	0.19436	GEMIN8
C1ORF188	6.65e-09	3.33e-10	6.74124	12.6592	0.65237	C1ORF188
RARA	6.74e-09	3.37e-10	-6.73849	12.6451	-0.256142	RARA
RAB6IP1	6.76e-09	3.39e-10	6.73786	12.6419	0.264819	RAB6IP1
GLT8D2	6.78e-09	3.4e-10	6.73714	12.6381	0.371297	GLT8D2
USP54	6.79e-09	3.41e-10	-6.73662	12.6355	-0.228761	USP54
FANCL	6.8e-09	3.41e-10	6.73635	12.6341	0.178289	FANCL
PFAS	6.83e-09	3.43e-10	-6.73555	12.63	-0.294373	PFAS
CAT	6.83e-09	3.43e-10	6.73531	12.6287	0.409948	CAT
NDUFA8	6.86e-09	3.45e-10	6.73432	12.6236	0.269931	NDUFA8
C19ORF12	6.88e-09	3.46e-10	-6.73381	12.621	-0.263126	C19ORF12
TXNDC5	6.97e-09	3.51e-10	-6.73123	12.6078	-0.336272	TXNDC5
AMY2A	7.05e-09	3.55e-10	6.72882	12.5954	0.331367	AMY2A
UBAP1	7.13e-09	3.59e-10	-6.72658	12.5838	-0.285368	UBAP1
TAP2	7.14e-09	3.6e-10	-6.72617	12.5818	-0.28049	TAP2
HCCS	7.2e-09	3.63e-10	6.7246	12.5737	0.272663	HCCS
IL11RA	7.21e-09	3.64e-10	6.72411	12.5712	0.391131	IL11RA
VDAC3	7.21e-09	3.64e-10	6.72395	12.5703	0.318341	VDAC3
STARD7	7.21e-09	3.64e-10	-6.72391	12.5701	-0.351405	STARD7
AMHR2	7.24e-09	3.66e-10	6.72301	12.5655	0.485171	AMHR2
UNG	7.25e-09	3.67e-10	-6.72271	12.564	-0.380446	UNG
C10ORF32	7.41e-09	3.75e-10	6.71843	12.542	0.370525	C10ORF32
UBTD1	7.42e-09	3.75e-10	-6.71824	12.541	-0.303643	UBTD1
ESM1	7.43e-09	3.76e-10	6.7179	12.5393	0.481377	ESM1
PRR6	7.52e-09	3.81e-10	-6.71536	12.5262	-0.535718	PRR6
SH3TC1	7.6e-09	3.85e-10	-6.71326	12.5154	-0.307786	SH3TC1
LOC648147	7.7e-09	3.9e-10	6.71071	12.5024	0.251842	LOC648147
SNTA1	7.77e-09	3.94e-10	6.70888	12.493	0.399912	SNTA1
NUDT6	7.79e-09	3.96e-10	6.70821	12.4895	0.36394	NUDT6
SPAG16	7.85e-09	3.99e-10	6.70679	12.4823	0.263762	SPAG16
ZNF337	7.87e-09	4e-10	6.70615	12.479	0.305182	ZNF337
ORAI3	7.96e-09	4.05e-10	6.70377	12.4668	0.209481	ORAI3
TMLHE	8.08e-09	4.11e-10	6.70098	12.4525	0.347503	TMLHE
MGC27348	8.08e-09	4.11e-10	6.70077	12.4514	0.263893	MGC27348
PELI1	8.13e-09	4.14e-10	-6.69952	12.445	-0.382429	PELI1
CXCL16	8.22e-09	4.19e-10	-6.69726	12.4334	-0.356866	CXCL16
RAPH1	8.27e-09	4.21e-10	-6.69618	12.4279	-0.251289	RAPH1
IRF7	8.32e-09	4.24e-10	-6.69484	12.421	-0.332174	IRF7
TMEM165	8.48e-09	4.33e-10	-6.69102	12.4014	-0.42418	TMEM165
AZGP1	8.62e-09	4.4e-10	-6.6879	12.3854	-0.66035	AZGP1
PHYH	8.71e-09	4.45e-10	6.6857	12.3741	0.424141	PHYH
SPCS2	8.8e-09	4.5e-10	-6.68381	12.3645	-0.323102	SPCS2
KPNA2	8.83e-09	4.51e-10	-6.68302	12.3604	-0.331111	KPNA2
FOLR2	8.94e-09	4.58e-10	-6.68044	12.3472	-0.414783	FOLR2
PLEKHB2	8.99e-09	4.6e-10	-6.67935	12.3417	-0.31705	PLEKHB2
CAND2	9.04e-09	4.63e-10	6.67821	12.3358	0.483353	CAND2
AOX1	9.05e-09	4.64e-10	-6.67773	12.3334	-0.313538	AOX1
ZNF594	9.05e-09	4.64e-10	6.67769	12.3331	0.329569	ZNF594
MLH3	9.06e-09	4.65e-10	6.67738	12.3316	0.152826	MLH3
BMP6	9.06e-09	4.65e-10	6.67731	12.3312	0.390617	BMP6
SFRS2IP	9.07e-09	4.66e-10	6.67708	12.33	0.241546	SFRS2IP
SREBF1	9.19e-09	4.72e-10	-6.67453	12.317	-0.284053	SREBF1
FABP5	9.19e-09	4.72e-10	-6.67439	12.3162	-0.461903	FABP5
HS.444913	9.34e-09	4.8e-10	6.67108	12.2993	0.227098
ENO2	9.37e-09	4.82e-10	6.67045	12.2961	0.580372	ENO2
CHCHD6	9.44e-09	4.86e-10	6.66897	12.2885	0.337577	CHCHD6
RRP9	9.44e-09	4.86e-10	-6.66884	12.2878	-0.295576	RRP9
HS.584149	9.46e-09	4.88e-10	-6.66826	12.2849	-0.249059
HS.565887	9.49e-09	4.89e-10	-6.66759	12.2815	-0.270587
HS.564393	9.5e-09	4.9e-10	-6.6673	12.28	-0.213112
HS.572538	9.56e-09	4.93e-10	6.66598	12.2732	0.262493
VPS13D	9.59e-09	4.95e-10	-6.66537	12.2701	-0.265379	VPS13D
PRDX1	9.6e-09	4.96e-10	-6.66506	12.2686	-0.267194	PRDX1
DIDO1	9.66e-09	4.99e-10	6.66376	12.2619	0.138923	DIDO1
SULF1	9.67e-09	5e-10	6.66355	12.2608	0.742652	SULF1
CCRN4L	9.74e-09	5.04e-10	-6.66206	12.2532	-0.280239	CCRN4L
AUP1	9.74e-09	5.04e-10	-6.66188	12.2523	-0.255596	AUP1
SPC24	9.74e-09	5.04e-10	-6.66182	12.252	-0.272721	SPC24
B3GNT2	9.84e-09	5.1e-10	6.65964	12.2408	0.333412	B3GNT2
SDCCAG3	9.85e-09	5.11e-10	-6.65942	12.2397	-0.269137	SDCCAG3
FCGRT	9.92e-09	5.14e-10	-6.65805	12.2327	-0.350378	FCGRT
PPP1R3A	9.93e-09	5.15e-10	6.65775	12.2312	0.517175	PPP1R3A
UBE2Q2	9.93e-09	5.15e-10	6.65763	12.2306	0.362785	UBE2Q2
DNAJB6	9.94e-09	5.16e-10	6.65729	12.2288	0.25957	DNAJB6
MMP25	9.95e-09	5.17e-10	-6.65708	12.2277	-0.152524	MMP25
HOMER1	9.99e-09	5.19e-10	6.65618	12.2232	0.423181	HOMER1
CCRK	1e-08	5.2e-10	-6.65593	12.2219	-0.150139	CCRK
MGST2	1e-08	5.23e-10	6.65488	12.2165	0.354704	MGST2
ACYP1	1.01e-08	5.26e-10	6.65361	12.21	0.277418	ACYP1
APITD1	1.01e-08	5.27e-10	6.65345	12.2092	0.207593	APITD1
MRPS36	1.02e-08	5.33e-10	6.65133	12.1984	0.33332	MRPS36
PMPCB	1.04e-08	5.41e-10	6.64853	12.1841	0.304261	PMPCB
SLAMF8	1.06e-08	5.51e-10	-6.64492	12.1656	-0.342722	SLAMF8
IL6R	1.06e-08	5.53e-10	-6.64421	12.162	-0.147951	IL6R
SRI	1.06e-08	5.56e-10	6.6432	12.1569	0.205414	SRI
FLJ46082	1.08e-08	5.64e-10	-6.64057	12.1434	-0.191929	FLJ46082
HS.13291	1.1e-08	5.75e-10	6.63671	12.1237	0.204993
APLP2	1.1e-08	5.76e-10	6.63631	12.1217	0.345459	APLP2
CXORF57	1.11e-08	5.8e-10	6.63498	12.1149	0.389706	CXORF57
CYP39A1	1.11e-08	5.8e-10	6.63497	12.1149	0.200187	CYP39A1
RPP40	1.11e-08	5.81e-10	-6.63465	12.1132	-0.379727	RPP40
CD44	1.11e-08	5.84e-10	-6.63382	12.109	-0.673615	CD44
ATXN10	1.11e-08	5.84e-10	6.63375	12.1086	0.160401	ATXN10
MGC87042	1.12e-08	5.89e-10	-6.63212	12.1003	-0.341695	MGC87042
DUSP16	1.16e-08	6.08e-10	6.6261	12.0696	0.231961	DUSP16
GIT2	1.18e-08	6.18e-10	-6.62302	12.0539	-0.15297	GIT2
CYR61	1.18e-08	6.18e-10	-6.62293	12.0535	-0.927354	CYR61
KCTD5	1.18e-08	6.18e-10	-6.6228	12.0528	-0.19017	KCTD5
LOC344595	1.18e-08	6.19e-10	6.62258	12.0517	0.230871	LOC344595
BASP1	1.2e-08	6.3e-10	-6.6193	12.035	-0.471767	BASP1
SLC25A19	1.21e-08	6.35e-10	-6.61778	12.0273	-0.357077	SLC25A19
NPC1	1.21e-08	6.35e-10	-6.61757	12.0262	-0.367863	NPC1
LOC201229	1.22e-08	6.42e-10	6.61569	12.0166	0.204038	LOC201229
PKP2	1.22e-08	6.42e-10	6.61548	12.0155	0.490568	PKP2
FAR2	1.22e-08	6.43e-10	-6.61525	12.0144	-0.296002	FAR2
YWHAH	1.23e-08	6.5e-10	-6.61329	12.0044	-0.417459	YWHAH
GEM	1.24e-08	6.57e-10	6.6112	11.9937	0.582758	GEM
[truncated: 35,847 more rows]

## Sheet: GSE32453
ID	adj.P.Val	P.Value	t	B	logFC	Gene.symbol	Gene.title
ILMN_1782412	0.0244	3.43e-06	7.41431	4.3315	2.85787	IRX2	iroquois homeobox 2
ILMN_1671928	0.0244	3.62e-06	7.3783	4.2876	2.03318	PROS1	protein S (alpha)
ILMN_1783247	0.0341	8.81e-06	-6.80947	3.565	-1.70096	C10orf11	chromosome 10 open reading frame 11
ILMN_1714222	0.0341	1.132e-05	-6.65329	3.3571	-2.04286	C1orf105	chromosome 1 open reading frame 105
ILMN_1727098	0.0341	1.374e-05	6.53444	3.1961	1.81786	PPP1R16B	protein phosphatase 1 regulatory subunit 16B
ILMN_1660732	0.0341	1.728e-05	6.39506	3.0043	3.13937	PPP2R2B	protein phosphatase 2 regulatory subunit Bbeta
ILMN_1784515	0.0341	1.974e-05	-6.31508	2.8926	-1.77057	MYH6	myosin heavy chain 6
ILMN_1782259	0.0341	2.024e-05	6.30013	2.8717	3.07573	SLITRK4	SLIT and NTRK like family member 4
ILMN_1701933	0.0423	3.486e-05	5.97837	2.4107	2.39739	SNCA	synuclein alpha
ILMN_1715809	0.0423	3.76e-05	-5.93437	2.3462	-1.32378	OGFRL1	opioid growth factor receptor like 1
ILMN_1782305	0.0423	4.129e-05	-5.88002	2.2662	-2.31987	NR4A2	nuclear receptor subfamily 4 group A member 2
ILMN_1766499	0.0423	4.267e-05	5.86105	2.2381	2.46263	HSPA2	heat shock protein family A (Hsp70) member 2
ILMN_1667985	0.0423	4.313e-05	5.85476	2.2288	3.05876	NTNG2	netrin G2
ILMN_1740426	0.0423	4.389e-05	-5.84473	2.214	-1.94584	RASD1	ras related dexamethasone induced 1
ILMN_1797566	0.0443	4.927e-05	5.77812	2.1147	1.33902	SNAP47	synaptosome associated protein 47
ILMN_1802954	0.0479	5.685e-05	5.69611	1.9916	1.77083	LRFN3	leucine rich repeat and fibronectin type III domain containing 3
ILMN_1755649	0.0534	7.419e-05	5.54513	1.7618	1.27467	SLC16A5	solute carrier family 16 member 5
ILMN_1660436	0.0534	7.998e-05	-5.50276	1.6966	-1.04856	HSPA1B	heat shock protein family A (Hsp70) member 1B
ILMN_1704629	0.0543	8.853e-05	5.44578	1.6084	2.83588	SLC1A7	solute carrier family 1 member 7
ILMN_1753278	0.0654	0.00011162	5.31672	1.4068	2.2734	RASL11B	RAS like family 11 member B
ILMN_1785379	0.0683	0.00012166	-5.26905	1.3316	-1.41519	ZNF8	zinc finger protein 8
ILMN_1667018	0.0755	0.00014008	5.19139	1.2083	2.46198	ACE2	angiotensin I converting enzyme 2
ILMN_1716875	0.0776	0.00014971	5.15492	1.1501	2.16252	CTNND2	catenin delta 2
ILMN_1724315	0.0789	0.00016242	5.11034	1.0786	0.95998	LMTK2	lemur tyrosine kinase 2
ILMN_1717261	0.0789	0.00017317	-5.07537	1.0224	-1.29443	HLA-DRB3	major histocompatibility complex, class II, DR beta 3
ILMN_1715226	0.0789	0.00017983	-5.05485	0.9892	-2.38726	METTL7B	methyltransferase like 7B
ILMN_1757807	0.0789	0.00018198	-5.04838	0.9788	-3.09976	ETNPPL	ethanolamine-phosphate phospho-lyase
ILMN_1813430	0.0789	0.00018204	5.04821	0.9785	1.36807	TRIM69	tripartite motif containing 69
ILMN_1724410	0.0789	0.00018733	5.03264	0.9533	1.11112	USP46	ubiquitin specific peptidase 46
ILMN_1688566	0.0874	0.00021397	-4.96061	0.8363	-0.850892	EPSTI1	epithelial stromal interaction 1 (breast)
ILMN_1683178	0.0885	0.00022459	4.93444	0.7936	1.54704	JAK2	Janus kinase 2
ILMN_1703408	0.0885	0.0002409	4.89668	0.7317	1.05936	FZD3	frizzled class receptor 3
ILMN_1739496	0.0885	0.00024311	4.89176	0.7237	1.76817	PRRX1	paired related homeobox 1
ILMN_1763587	0.0885	0.00024457	4.88853	0.7184	2.48785	TNMD	tenomodulin
ILMN_1794782	0.0885	0.00026232	-4.85091	0.6565	-1.70367	ABCG1	ATP binding cassette subfamily G member 1
ILMN_1775441	0.0885	0.0002839	4.80856	0.5866	1.2643	ARHGAP24	Rho GTPase activating protein 24
ILMN_1784447	0.0885	0.00028454	4.80737	0.5847	1.2716	PLCE1	phospholipase C epsilon 1
ILMN_1714228	0.0885	0.00028545	4.80565	0.5818	0.938529	SPTBN1	spectrin beta, non-erythrocytic 1
ILMN_1707077	0.0885	0.00028809	4.80073	0.5737	1.05525	SORT1	sortilin 1
ILMN_1721559	0.0885	0.00029298	-4.79173	0.5588	-1.44171	FABP6	fatty acid binding protein 6
ILMN_1699440	0.0885	0.00029332	4.79112	0.5578	1.15747	ZBTB47	zinc finger and BTB domain containing 47
ILMN_1695941	0.0885	0.00029546	4.78724	0.5514	2.04215	NECAB1	N-terminal EF-hand calcium binding protein 1
ILMN_1774350	0.0998	0.00034768	4.70054	0.4072	1.87643	MYOZ3	myozenin 3
ILMN_1740728	0.0998	0.00035161	-4.69457	0.3972	-1.85952	SMTNL2	smoothelin like 2
ILMN_1769996	0.1002	0.00036428	4.67579	0.3658	1.14663	MUM1L1	MUM1 like 1
ILMN_1704376	0.1002	0.00037714	4.65739	0.335	1.4201	GLDN	gliomedin
ILMN_1675325	0.1002	0.0003803	-4.65297	0.3276	-2.06792	ENPEP	glutamyl aminopeptidase
ILMN_1758692	0.1043	0.00041009	4.61308	0.2607	1.12253	CTNNA3	catenin alpha 3
ILMN_1672605	0.1081	0.00043315	4.58419	0.212	1.11674	MTURN	maturin, neural progenitor differentiation regulator homolog (Xenopus)
ILMN_1747696	0.1114	0.00047435	4.53634	0.1313	2.56099	TPM3	tropomyosin 3
ILMN_1807423	0.1114	0.00048318	4.52664	0.1148	1.17858	IGF2BP3	insulin like growth factor 2 mRNA binding protein 3
ILMN_1814770	0.1114	0.00048428	-4.52544	0.1128	-2.49624	CPNE4	copine 4
ILMN_1731206	0.1114	0.00049738	-4.51142	0.0891	-1.64969	NKD2	naked cuticle homolog 2
ILMN_1733538	0.1114	0.00049796	-4.51081	0.088	-1.10405	RGS10	regulator of G-protein signaling 10
ILMN_1766712	0.1114	0.00049936	-4.50934	0.0855	-1.39315	TCF21	transcription factor 21
ILMN_1677226	0.1114	0.00050408	4.50439	0.0771	0.919406	ARVCF	armadillo repeat gene deleted in velocardiofacial syndrome
ILMN_1761324	0.1118	0.00051435	4.49381	0.0592	1.9165	MITF	melanogenesis associated transcription factor
ILMN_1698191	0.1124	0.00052544	-4.48263	0.0402	-0.903854	SCML2	sex comb on midleg-like 2 (Drosophila)
ILMN_1756439	0.1167	0.00055721	4.45187	-0.0121	1.51075	SCRN1	secernin 1
ILMN_1728830	0.1167	0.00056259	-4.44684	-0.0207	-0.964299	GRK5	G protein-coupled receptor kinase 5
ILMN_1783956	0.1173	0.00057425	-4.43611	-0.039	-0.998918	ATP8B4	ATPase phospholipid transporting 8B4 (putative)
ILMN_1758315	0.1177	0.00058635	-4.42521	-0.0576	-1.54242	SLC9A9	solute carrier family 9 member A9
ILMN_1738147	0.1177	0.00059755	4.41533	-0.0744	1.54293	NES	nestin
ILMN_1772627	0.1177	0.00060223	-4.41125	-0.0814	-1.95696	NSG1	neuron specific gene family member 1
ILMN_1659106	0.1177	0.00061095	4.40375	-0.0942	0.91167	PHLDA3	pleckstrin homology like domain family A member 3
ILMN_1739154	0.1277	0.00067274	-4.35352	-0.1802	-1.64156	LSAMP	limbic system-associated membrane protein
ILMN_1691127	0.1289	0.0006883	4.34162	-0.2006	1.0295	VTN	vitronectin
ILMN_1720513	0.1464	0.00079252	4.26841	-0.3266	1.62559	SETBP1	SET binding protein 1
ILMN_1801516	0.1501	0.00082477	4.24775	-0.3622	1.01037	GPC1	glypican 1
ILMN_1740441	0.1501	0.00084059	4.23791	-0.3792	0.877471	CYB5R3	cytochrome b5 reductase 3
ILMN_1709153	0.1525	0.00087095	4.21956	-0.411	1.2544	PRR16	proline rich 16
ILMN_1751228	0.153	0.0008854	-4.21105	-0.4257	-1.14308	TMEM74B	transmembrane protein 74B
ILMN_1755158	0.1551	0.00090908	4.19742	-0.4493	1.54726	TLL2	tolloid like 2
ILMN_1720829	0.1594	0.000946	-4.17686	-0.485	-1.83769	ZFP36	ZFP36 ring finger protein
ILMN_1723418	0.1691	0.00101578	-4.14017	-0.5487	-2.00383	CEL	carboxyl ester lipase
ILMN_1713523	0.1692	0.00103688	4.12958	-0.5671	1.03022	KBTBD12	kelch repeat and BTB domain containing 12
ILMN_1753143	0.1692	0.00104156	-4.12727	-0.5711	-1.27191	RHPN2	rhophilin Rho GTPase binding protein 2
ILMN_1687275	0.1746	0.00109682	4.10067	-0.6174	1.08793	AJUBA	ajuba LIM protein
ILMN_1813949	0.1746	0.00110138	4.09854	-0.6212	2.14073	CASQ1	calsequestrin 1
ILMN_1713014	0.1746	0.00112012	-4.08986	-0.6363	-1.00994	IGSF3	immunoglobulin superfamily member 3
ILMN_1693483	0.1746	0.00112682	4.0868	-0.6416	1.26395	FGF18	fibroblast growth factor 18
ILMN_1781691	0.1748	0.00114926	4.07667	-0.6593	0.864804	TRAK2	trafficking kinesin protein 2
ILMN_1651900	0.1748	0.00115399	4.07456	-0.663	1.35351	KCNA4	potassium voltage-gated channel subfamily A member 4
ILMN_1718663	0.1751	0.00116866	-4.06807	-0.6743	-1.17522	LCP2	lymphocyte cytosolic protein 2
ILMN_1765860	0.1797	0.00121774	-4.04695	-0.7112	-0.810065	DOCK11	dedicator of cytokinesis 11
ILMN_1742270	0.1797	0.00125535	-4.03135	-0.7385	-1.0241	CASP1	caspase 1
ILMN_1687971	0.1797	0.00125918	4.02979	-0.7412	1.85464	CAPN3	calpain 3
ILMN_1811536	0.1797	0.00127171	-4.02472	-0.7501	-0.959369	SLC25A26	solute carrier family 25 member 26
ILMN_1751086	0.1797	0.001274	-4.0238	-0.7517	-1.22422	ATL3	atlastin GTPase 3
ILMN_1758461	0.1797	0.00128534	4.01926	-0.7596	1.60427	ST8SIA2	ST8 alpha-N-acetyl-neuraminide alpha-2,8-sialyltransferase 2
ILMN_1661491	0.1797	0.00129286	4.01627	-0.7649	1.95444	SH3GL2	SH3 domain containing GRB2 like 2, endophilin A1
ILMN_1800834	0.1859	0.00135137	-3.9936	-0.8046	-1.32911	RGS16	regulator of G-protein signaling 16
ILMN_1687293	0.1887	0.00138556	-3.98081	-0.827	-0.999521	RAB38	RAB38, member RAS oncogene family
ILMN_1652082	0.1912	0.00143	-3.96466	-0.8553	-1.13855	ELF4	E74 like ETS transcription factor 4
ILMN_1755741	0.1912	0.00143265	-3.96372	-0.857	-1.06929	DACH1	dachshund family transcription factor 1
ILMN_1732831	0.1932	0.00146558	-3.9521	-0.8774	-0.866075	CHST7	carbohydrate sulfotransferase 7
ILMN_1678215	0.1932	0.0015024	-3.93942	-0.8996	-0.784961	RHOJ	ras homolog family member J
ILMN_1657873	0.1932	0.00151796	3.93416	-0.9089	0.731868	XPO4	exportin 4
ILMN_1810856	0.1932	0.00152801	3.93079	-0.9148	1.62026	HDAC5	histone deacetylase 5
ILMN_1788931	0.1932	0.001531	-3.92979	-0.9166	-1.34281	DOCK8	dedicator of cytokinesis 8
ILMN_1812262	0.1932	0.00153323	3.92905	-0.9179	1.04414	DDR1	discoidin domain receptor tyrosine kinase 1
ILMN_1811997	0.1954	0.00156524	3.9185	-0.9364	0.762072	RNF115	ring finger protein 115
ILMN_1651507	0.2069	0.00167265	3.88464	-0.996	1.57104	PYROXD1	pyridine nucleotide-disulphide oxidoreductase domain 1
ILMN_1795470	0.2154	0.00176339	-3.85772	-1.0435	-1.17124	MTFP1	mitochondrial fission process 1
ILMN_1711894	0.2154	0.00177356	-3.85479	-1.0486	-2.17998	MYB	MYB proto-oncogene, transcription factor
ILMN_1691339	0.2164	0.00181059	-3.84427	-1.0672	-0.844201	CLEC1A	C-type lectin domain family 1 member A
ILMN_1746471	0.2164	0.00182264	-3.84089	-1.0731	-1.55202	FGL2	fibrinogen like 2
ILMN_1652040	0.2164	0.00183008	3.83882	-1.0768	0.737401	KCTD2	potassium channel tetramerization domain containing 2
ILMN_1725172	0.219	0.00191315	3.81623	-1.1167	1.18827	PKLR	pyruvate kinase, liver and RBC
ILMN_1783008	0.219	0.001934	3.81072	-1.1264	1.32177	HFE2	hemochromatosis type 2 (juvenile)
ILMN_1810584	0.219	0.00193806	-3.80965	-1.1283	-1.30251	IL1R1	interleukin 1 receptor type 1
ILMN_1784985	0.219	0.00193934	3.80932	-1.1289	1.05629	PRRT3	proline rich transmembrane protein 3
ILMN_1812297	0.219	0.00194204	3.80861	-1.1302	1.93283	CYP26B1	cytochrome P450 family 26 subfamily B member 1
ILMN_1797786	0.2269	0.00203614	3.78455	-1.1727	1.1744	MAPK12	mitogen-activated protein kinase 12
ILMN_1730670	0.2279	0.00206261	3.77799	-1.1843	1.357	FSTL3	follistatin like 3
ILMN_1696622	0.2366	0.0021678	-3.75273	-1.229	-0.898351	SLC38A6	solute carrier family 38 member 6
ILMN_1784834	0.2366	0.00217632	-3.75074	-1.2325	-1.03328	OR52E6	olfactory receptor family 52 subfamily E member 6
ILMN_1778360	0.2403	0.00222822	3.73877	-1.2537	1.25433	PYGB	phosphorylase, glycogen; brain
ILMN_1787461	0.2406	0.00225916	-3.73177	-1.2661	-1.75307	RUNX3	runt related transcription factor 3
ILMN_1754223	0.2406	0.00226766	3.72987	-1.2694	0.749449	YPEL2	yippee like 2
ILMN_1671337	0.2406	0.00229127	-3.72462	-1.2788	-1.22859	SLC2A5	solute carrier family 2 member 5
ILMN_1711799	0.2406	0.00231124	-3.72021	-1.2866	-0.926269	C9orf40	chromosome 9 open reading frame 40
ILMN_1795008	0.2406	0.00232062	3.71816	-1.2902	1.12414	ATP1A2	ATPase Na+/K+ transporting subunit alpha 2
ILMN_1801889	0.2411	0.00234268	3.71336	-1.2987	1.29377	MYO16	myosin XVI
ILMN_1717297	0.2516	0.0024904	3.68236	-1.3537	1.50432	TNNT1	troponin T1, slow skeletal type
ILMN_1704238	0.2516	0.00250039	3.68033	-1.3573	1.32572	DTD2	D-tyrosyl-tRNA deacylase 2 (putative)
ILMN_1765855	0.2601	0.00260446	-3.65967	-1.3939	-1.13108	LRRC8C	leucine rich repeat containing 8 family member C
ILMN_1775587	0.2624	0.00264716	3.65144	-1.4085	1.38668	STX19	syntaxin 19
ILMN_1785005	0.2633	0.00271675	-3.6383	-1.4319	-2.1249	NCF4	neutrophil cytosolic factor 4
ILMN_1792270	0.2633	0.00271925	3.63783	-1.4327	1.23788	CACUL1	CDK2 associated cullin domain 1
ILMN_1729402	0.2633	0.00274212	3.63359	-1.4402	1.13897	CHRM2	cholinergic receptor muscarinic 2
ILMN_1776515	0.2633	0.00275371	3.63146	-1.444	0.882084	MPPE1	metallophosphoesterase 1
ILMN_1714523	0.2639	0.00278385	3.62595	-1.4538	1.40494	HEPH	hephaestin
ILMN_1654566	0.2639	0.00279919	3.62317	-1.4587	0.747664	HSPA1L	heat shock protein family A (Hsp70) member 1 like
ILMN_1666665	0.2764	0.00295219	3.59624	-1.5066	1.77258	COL23A1	collagen type XXIII alpha 1 chain
ILMN_1662886	0.2792	0.00302344	3.58418	-1.528	1.67864	KLHL34	kelch like family member 34
ILMN_1662681	0.2792	0.00303412	3.5824	-1.5312	0.982569	AMBRA1	autophagy and beclin 1 regulator 1
ILMN_1756673	0.2792	0.00304432	3.5807	-1.5342	0.864918	POC5	POC5 centriolar protein
ILMN_1809323	0.2802	0.003078	3.57514	-1.5441	0.808119	TMEM246	transmembrane protein 246
ILMN_1755173	0.2802	0.00310187	3.57123	-1.551	1.42864	PLEKHA4	pleckstrin homology domain containing A4
ILMN_1737650	0.2802	0.0031621	3.56151	-1.5683	1.44179	DIO2	deiodinase, iodothyronine, type II
ILMN_1713449	0.2802	0.00317592	3.55931	-1.5722	0.924818	TBX3	T-box 3
ILMN_1810392	0.2802	0.0031942	3.55641	-1.5774	0.942818	ZNHIT2	zinc finger HIT-type containing 2
ILMN_1698441	0.2802	0.00319518	3.55625	-1.5777	1.31695	KAT6B	lysine acetyltransferase 6B
ILMN_1689220	0.2802	0.00321665	3.55287	-1.5837	1.12282	IQCE	IQ motif containing E
ILMN_1774336	0.2802	0.00324241	-3.54884	-1.5909	-1.03902	POLE2	DNA polymerase epsilon 2, accessory subunit
ILMN_1741684	0.2802	0.00324252	3.54882	-1.5909	0.748806	SMPD1	sphingomyelin phosphodiesterase 1
ILMN_1694589	0.2816	0.00330263	3.53954	-1.6074	1.65548	PAQR8	progestin and adipoQ receptor family member 8
ILMN_1738854	0.2816	0.00332366	-3.53633	-1.6131	-1.08146	CACHD1	cache domain containing 1
ILMN_1758705	0.2816	0.00335282	3.53192	-1.621	1.76975	IRX6	iroquois homeobox 6
ILMN_1653711	0.2816	0.0033548	3.53162	-1.6215	0.983464	FZD2	frizzled class receptor 2
ILMN_1667966	0.2816	0.00336257	3.53045	-1.6236	0.816796	FAM129A	family with sequence similarity 129 member A
ILMN_1743519	0.2908	0.00351505	-3.50805	-1.6634	-0.894463	ADORA2A	adenosine A2a receptor
ILMN_1668525	0.2908	0.00353808	-3.50475	-1.6693	-1.00174	NR3C1	nuclear receptor subfamily 3 group C member 1
ILMN_1735930	0.2908	0.00355279	-3.50265	-1.673	-0.763875	KLF2	Kruppel like factor 2
ILMN_1694849	0.2908	0.00357322	-3.49976	-1.6782	-1.74671	MGST1	microsomal glutathione S-transferase 1
ILMN_1797822	0.2908	0.00358076	-3.49869	-1.6801	-0.832271	SEL1L3	SEL1L family member 3
ILMN_1813635	0.2934	0.0036523	3.4887	-1.6979	0.82051	KIAA1429	KIAA1429
ILMN_1759097	0.2934	0.00367253	3.48591	-1.7028	1.9282	MLLT11	myeloid/lymphoid or mixed-lineage leukemia; translocated to, 11
ILMN_1750400	0.2944	0.00371395	-3.48025	-1.7129	-0.580748	C19orf66	chromosome 19 open reading frame 66
ILMN_1813277	0.2944	0.00374805	3.47564	-1.7211	1.38539	SUPT3H	SPT3 homolog, SAGA and STAGA complex component
ILMN_1772359	0.2944	0.00375672	-3.47447	-1.7232	-1.48483	LAPTM5	lysosomal protein transmembrane 5
ILMN_1678493	0.2957	0.00379521	3.46933	-1.7324	0.796957	CHN1	chimerin 1
ILMN_1653166	0.2978	0.00386001	-3.46078	-1.7476	-1.23455	CLEC10A	C-type lectin domain family 10 member A
ILMN_1712313	0.2978	0.00386634	3.45995	-1.749	0.980737	UBR1	ubiquitin protein ligase E3 component n-recognin 1
ILMN_1720484	0.2984	0.00389545	3.45617	-1.7558	0.744277	CRTAP	cartilage associated protein
ILMN_1690625	0.2999	0.00393818	3.45066	-1.7656	1.0196	SLC9A8	solute carrier family 9 member A8
ILMN_1716552	0.3036	0.0040082	3.44177	-1.7814	1.04954	ENAH	enabled homolog (Drosophila)
ILMN_1734205	0.3044	0.00405782	-3.43556	-1.7925	-0.711908	RASSF1	Ras association domain family member 1
ILMN_1716407	0.3044	0.00409255	3.43126	-1.8001	0.789635	SORBS2	sorbin and SH3 domain containing 2
ILMN_1783276	0.3044	0.00410905	3.42923	-1.8038	0.703813	NEXN	nexilin F-actin binding protein
ILMN_1745470	0.3069	0.00417104	3.42167	-1.8172	0.934299	PDE3B	phosphodiesterase 3B
ILMN_1769116	0.3069	0.00420068	3.4181	-1.8236	1.74158	LCN12	lipocalin 12
ILMN_1803686	0.3069	0.00421107	-3.41685	-1.8258	-0.687624	ADA	adenosine deaminase
ILMN_1723847	0.307	0.0042447	3.41284	-1.8329	0.995214	CILP	cartilage intermediate layer protein
ILMN_1678170	0.307	0.00428068	3.40858	-1.8405	0.797126	MME	membrane metallo-endopeptidase
ILMN_1741404	0.307	0.00429649	-3.40672	-1.8438	-1.01904	MSC	musculin
ILMN_1764709	0.307	0.00431515	-3.40454	-1.8477	-1.06174	MAFB	MAF bZIP transcription factor B
ILMN_1746649	0.307	0.00432627	3.40324	-1.85	2.29996	MELTF	melanotransferrin
ILMN_1787567	0.3117	0.0044276	-3.39156	-1.8708	-0.881907	TSC22D1	TSC22 domain family member 1
ILMN_1803945	0.3117	0.00443976	-3.39018	-1.8733	-0.792616	HCP5	HLA complex P5 (non-protein coding)
ILMN_1787360	0.3119	0.00446566	3.38724	-1.8785	1.341	GUCA1C	guanylate cyclase activator 1C
ILMN_1811410	0.313	0.00456964	-3.37563	-1.8992	-1.40841	RHAG	Rh-associated glycoprotein
ILMN_1698171	0.313	0.0045848	-3.37396	-1.9022	-1.42297	INCENP	inner centromere protein
ILMN_1683441	0.313	0.00460094	3.37219	-1.9053	0.981027	NCAPD3	non-SMC condensin II complex subunit D3
ILMN_1799058	0.313	0.0046103	-3.37116	-1.9072	-1.06219	C6orf223	chromosome 6 open reading frame 223
ILMN_1796749	0.313	0.00463436	3.36854	-1.9118	0.708859	KIF1C	kinesin family member 1C
ILMN_1707881	0.313	0.00464315	3.36758	-1.9135	1.02649	NMNAT2	nicotinamide nucleotide adenylyltransferase 2
ILMN_1751789	0.313	0.00465249	-3.36657	-1.9154	-1.38653	HNMT	histamine N-methyltransferase
ILMN_1778010	0.313	0.00466686	-3.36501	-1.9181	-1.06518	IL32	interleukin 32
ILMN_1668507	0.3135	0.00469682	3.36179	-1.9239	1.24869	DDAH1	dimethylarginine dimethylaminohydrolase 1
ILMN_1761514	0.3136	0.00472931	-3.35831	-1.9301	-1.33712	ALDH3B2	aldehyde dehydrogenase 3 family member B2
ILMN_1667239	0.3136	0.00474507	-3.35663	-1.9331	-0.611043	INPP1	inositol polyphosphate-1-phosphatase
ILMN_1701613	0.3161	0.00483444	-3.34722	-1.9498	-0.845843	RARRES3	retinoic acid receptor responder 3
ILMN_1742534	0.3161	0.00484369	3.34626	-1.9515	0.814803	COL4A5	collagen type IV alpha 5 chain
ILMN_1686405	0.3161	0.0048581	-3.34476	-1.9542	-0.973822	KDR	kinase insert domain receptor
ILMN_1813100	0.3161	0.00489587	3.34085	-1.9611	1.00958	ARFGEF3	ARFGEF family member 3
ILMN_1813766	0.3161	0.00490085	3.34034	-1.9621	0.845794	RCL1	RNA terminal phosphate cyclase like 1
ILMN_1797731	0.3177	0.00501145	-3.32909	-1.9821	-1.31143	MS4A6A	membrane spanning 4-domains A6A
ILMN_1685052	0.3177	0.00501974	3.32825	-1.9836	1.56215	DNAH1	dynein axonemal heavy chain 1
ILMN_1669523	0.3177	0.0050493	-3.32529	-1.9889	-2.97301	FOS	Fos proto-oncogene, AP-1 transcription factor subunit
ILMN_1688295	0.3177	0.00508658	3.32158	-1.9955	0.791464	ZNF219	zinc finger protein 219
ILMN_1783924	0.3177	0.00510421	3.31984	-1.9986	1.01279	GDF3	growth differentiation factor 3
ILMN_1718046	0.3177	0.00510577	3.31968	-1.9988	1.46873	ARNT2	aryl hydrocarbon receptor nuclear translocator 2
ILMN_1702301	0.3177	0.00510874	-3.31939	-1.9994	-1.18218	DOCK10	dedicator of cytokinesis 10
ILMN_1777882	0.3177	0.00511389	-3.31888	-2.0003	-0.850823	ARHGAP15	Rho GTPase activating protein 15
ILMN_1716815	0.3179	0.00514018	-3.3163	-2.0049	-0.965121	CEACAM1	carcinoembryonic antigen related cell adhesion molecule 1
ILMN_1766551	0.3191	0.00518459	-3.31196	-2.0126	-2.47507	CPA3	carboxypeptidase A3
ILMN_1696814	0.3197	0.00526092	3.30459	-2.0257	1.45712	SEPSECS	Sep (O-phosphoserine) tRNA:Sec (selenocysteine) tRNA synthase
ILMN_1751868	0.3197	0.00537697	-3.29359	-2.0453	-1.36744	TCTEX1D1	Tctex1 domain containing 1
ILMN_1709882	0.3197	0.00540608	3.29086	-2.0502	0.787873	ICK	intestinal cell (MAK-like) kinase
ILMN_1701173	0.3197	0.00545996	3.28586	-2.0591	1.10573	KCNK6	potassium two pore domain channel subfamily K member 6
ILMN_1785852	0.3197	0.00547192	-3.28476	-2.061	-1.40228	NABP1	nucleic acid binding protein 1
ILMN_1780825	0.3197	0.00547907	3.2841	-2.0622	0.628956	RRAS	related RAS viral (r-ras) oncogene homolog
ILMN_1781285	0.3197	0.0054828	-3.28376	-2.0628	-1.32655	DUSP1	dual specificity phosphatase 1
ILMN_1654748	0.3197	0.00556924	3.27587	-2.0768	0.896316	TMCO3	transmembrane and coiled-coil domains 3
ILMN_1692306	0.3197	0.00557097	3.27571	-2.0771	1.11097	ATG13	autophagy related 13
ILMN_1763657	0.3197	0.00557902	3.27498	-2.0784	1.06082	CXXC4	CXXC finger protein 4
ILMN_1662897	0.3197	0.00558351	3.27458	-2.0791	1.32946	ERCC4	ERCC excision repair 4, endonuclease catalytic subunit
ILMN_1812325	0.3197	0.00558484	-3.27446	-2.0794	-0.6255	EMC3	ER membrane protein complex subunit 3
ILMN_1727495	0.3197	0.0056176	-3.27151	-2.0846	-0.725148	L3MBTL3	l(3)mbt-like 3 (Drosophila)
ILMN_1691930	0.3197	0.00565403	3.26825	-2.0904	0.83142	CBX6	chromobox 6
ILMN_1765796	0.3197	0.00566267	3.26748	-2.0918	1.32841	ENO2	enolase 2
ILMN_1694100	0.3197	0.00568886	-3.26515	-2.0959	-1.23338	PRIM2	primase (DNA) subunit 2
ILMN_1677178	0.3197	0.00569372	-3.26472	-2.0967	-1.18673	DEFB121	defensin beta 121
ILMN_1703201	0.3197	0.00570759	3.26349	-2.0989	1.76632	GPR63	G protein-coupled receptor 63
ILMN_1761801	0.3197	0.00576614	3.25835	-2.108	2.21045	TPM3P9	tropomyosin 3 pseudogene 9
ILMN_1767811	0.3197	0.00578665	3.25656	-2.1112	0.646698	ZNF416	zinc finger protein 416
ILMN_1700695	0.3197	0.00579446	-3.25588	-2.1124	-0.5656	SLC44A1	solute carrier family 44 member 1
ILMN_1781373	0.3197	0.00580936	-3.25458	-2.1147	-0.839989	IFIH1	interferon induced with helicase C domain 1
ILMN_1738280	0.3199	0.00585272	-3.25083	-2.1214	-0.588253	SGPP1	sphingosine-1-phosphate phosphatase 1
ILMN_1708064	0.3199	0.00586032	3.25018	-2.1226	0.952681	MAP4	microtubule associated protein 4
ILMN_1682326	0.323	0.00594119	-3.24327	-2.1349	-1.00768	PCP4	Purkinje cell protein 4
ILMN_1750324	0.325	0.0060032	3.23803	-2.1442	1.13572	IGFBP5	insulin like growth factor binding protein 5
ILMN_1807535	0.3264	0.00606926	3.23251	-2.154	1.25132	YWHAE	tyrosine 3-monooxygenase/tryptophan 5-monooxygenase activation protein epsilon
ILMN_1672743	0.3264	0.00610276	3.22973	-2.1589	0.805549	ZNF334	zinc finger protein 334
ILMN_1756937	0.3264	0.0061132	-3.22887	-2.1605	-1.16222	ST8SIA4	ST8 alpha-N-acetyl-neuraminide alpha-2,8-sialyltransferase 4
ILMN_1740104	0.3264	0.00617563	-3.22375	-2.1696	-1.12878	HOXC6	homeobox C6
ILMN_1690253	0.3264	0.00618138	3.22328	-2.1704	0.986758	SYNPO2L	synaptopodin 2 like
ILMN_1696991	0.3264	0.00621217	3.22077	-2.1749	1.8928	DYRK1B	dual specificity tyrosine phosphorylation regulated kinase 1B
ILMN_1772366	0.3264	0.00624906	3.21779	-2.1802	1.35969	MAP1A	microtubule associated protein 1A
ILMN_1740920	0.3264	0.00624918	3.21778	-2.1802	0.992972	ACADSB	acyl-CoA dehydrogenase, short/branched chain
ILMN_1727938	0.3264	0.00626855	3.21621	-2.183	1.33267	ZNF764	zinc finger protein 764
ILMN_1699795	0.3264	0.00628914	-3.21456	-2.1859	-1.1548	VAMP8	vesicle associated membrane protein 8
ILMN_1761551	0.3264	0.00638571	3.20687	-2.1996	0.757379	FAT4	FAT atypical cadherin 4
ILMN_1692340	0.3264	0.00645723	3.20126	-2.2096	2.6077	ZNF662	zinc finger protein 662
ILMN_1690884	0.3264	0.0064672	3.20048	-2.2109	1.76919	APOA1	apolipoprotein A1
ILMN_1793559	0.3264	0.00650792	-3.19731	-2.2166	-1.15567	CEP85L	centrosomal protein 85 like
ILMN_1736704	0.3264	0.00651739	3.19658	-2.2179	1.02737	DIXDC1	DIX domain containing 1
ILMN_1739541	0.3264	0.00653459	-3.19525	-2.2202	-0.755964	NMI	N-myc and STAT interactor
ILMN_1741371	0.3264	0.0065619	3.19314	-2.224	0.749568	TMEM8A	transmembrane protein 8A
ILMN_1699071	0.3264	0.00656622	3.19281	-2.2246	2.14807	MAP3K7CL	MAP3K7 C-terminal like
ILMN_1691884	0.3264	0.00659385	-3.19069	-2.2283	-1.30934	STC2	stanniocalcin 2
ILMN_1796231	0.3264	0.00666679	-3.18514	-2.2382	-1.02056	SLC35D1	solute carrier family 35 member D1
ILMN_1762714	0.3264	0.0066801	3.18414	-2.24	2.26639	VGLL2	vestigial like family member 2
ILMN_1684368	0.3264	0.0066853	-3.18374	-2.2407	-0.754831	SMIM3	small integral membrane protein 3
ILMN_1728298	0.3264	0.00669207	3.18323	-2.2416	1.08676	SBK1	SH3 domain binding kinase 1
ILMN_1682038	0.3264	0.00670217	-3.18247	-2.2429	-0.743713	SNORA25	small nucleolar RNA, H/ACA box 25
ILMN_1709233	0.3264	0.00674853	-3.17899	-2.2491	-2.70135	F5	coagulation factor V
ILMN_1742074	0.3264	0.00677574	-3.17696	-2.2527	-0.564992	C8orf76	chromosome 8 open reading frame 76
ILMN_1758719	0.3264	0.00677603	-3.17694	-2.2528	-1.00784	NEDD9	neural precursor cell expressed, developmentally down-regulated 9
ILMN_1687857	0.3264	0.00677762	3.17682	-2.253	0.634693	ST6GALNAC4	ST6 N-acetylgalactosaminide alpha-2,6-sialyltransferase 4
ILMN_1675038	0.3264	0.00679225	3.17574	-2.2549	0.907742	PRMT2	protein arginine methyltransferase 2
ILMN_1704290	0.3266	0.00686114	3.17064	-2.264	1.09578	SPTLC2	serine palmitoyltransferase long chain base subunit 2
ILMN_1804895	0.3266	0.00686228	3.17056	-2.2641	2.12264	LSMEM1	leucine rich single-pass membrane protein 1
ILMN_1790352	0.3266	0.00690134	3.1677	-2.2692	1.06779	PIGZ	phosphatidylinositol glycan anchor biosynthesis class Z
ILMN_1664537	0.3266	0.00693652	3.16513	-2.2738	0.630906	USP11	ubiquitin specific peptidase 11
ILMN_1657375	0.3266	0.00693956	3.16491	-2.2741	1.36731	GABRB1	gamma-aminobutyric acid type A receptor beta1 subunit
ILMN_1756685	0.3266	0.00700595	-3.16011	-2.2827	-0.642294	DEPTOR	DEP domain containing MTOR-interacting protein
ILMN_1680434	0.3266	0.00709029	3.15407	-2.2934	3.00429	MAPK8IP1	mitogen-activated protein kinase 8 interacting protein 1
ILMN_1718731	0.3266	0.00713873	-3.15063	-2.2995	-1.04425	KLK5	kallikrein related peptidase 5
ILMN_1682198	0.3266	0.00715369	3.14957	-2.3014	2.3431	CSTF1	cleavage stimulation factor subunit 1
ILMN_1684887	0.3266	0.00716096	-3.14906	-2.3023	-1.80556	SAMSN1	SAM domain, SH3 domain and nuclear localization signals 1
ILMN_1759453	0.3266	0.00716521	-3.14876	-2.3028	-0.770576	UQCRB	ubiquinol-cytochrome c reductase binding protein
ILMN_1762080	0.3266	0.00719073	3.14697	-2.306	0.845053	JMY	junction mediating and regulatory protein, p53 cofactor
ILMN_1709825	0.3266	0.0072079	-3.14576	-2.3081	-1.3836	WDR89	WD repeat domain 89
ILMN_1727205	0.3266	0.00721563	3.14522	-2.3091	0.956234	ARHGEF10L	Rho guanine nucleotide exchange factor 10 like
ILMN_1678934	0.3266	0.00721708	3.14512	-2.3093	0.833139	POLR1E	RNA polymerase I subunit E
ILMN_1708059	0.3266	0.00725598	3.14241	-2.3141	0.583915	USP13	ubiquitin specific peptidase 13 (isopeptidase T-3)
ILMN_1717229	0.3266	0.00728249	-3.14057	-2.3174	-0.738407	AAED1	AhpC/TSA antioxidant enzyme domain containing 1
ILMN_1698934	0.3266	0.0073156	-3.13828	-2.3214	-0.925695	CMTM7	CKLF like MARVEL transmembrane domain containing 7
ILMN_1766637	0.3266	0.00732902	-3.13735	-2.3231	-0.674531	GLA	galactosidase alpha
ILMN_1809364	0.3266	0.00734724	-3.1361	-2.3253	-1.55159	NTF3	neurotrophin 3
ILMN_1778236	0.3266	0.00735239	3.13575	-2.3259	0.623516	PTPN11	protein tyrosine phosphatase, non-receptor type 11
ILMN_1673478	0.3266	0.00739771	3.13264	-2.3314	0.703565	FAM13B	family with sequence similarity 13 member B
ILMN_1785406	0.3266	0.00740024	3.13247	-2.3317	1.43127	NAP1L3	nucleosome assembly protein 1 like 3
ILMN_1806692	0.3266	0.00741233	3.13165	-2.3332	0.587955	HEXB	hexosaminidase subunit beta
ILMN_1736441	0.3286	0.00748208	3.12692	-2.3416	0.611747	PDXP	pyridoxal phosphatase
ILMN_1754039	0.3287	0.00750927	-3.12509	-2.3448	-1.40446	CD38	CD38 molecule
ILMN_1704550	0.3317	0.00764586	3.11599	-2.361	2.03872	AZIN1	antizyme inhibitor 1
ILMN_1756989	0.3317	0.00767163	-3.11429	-2.364	-1.00147	EPHA8	EPH receptor A8
ILMN_1797735	0.3317	0.00767351	3.11416	-2.3642	0.754489	C1orf21	chromosome 1 open reading frame 21
ILMN_1738438	0.3317	0.00767592	-3.11401	-2.3645	-0.704764	MAST4	microtubule associated serine/threonine kinase family member 4
ILMN_1812926	0.332	0.00772246	3.11095	-2.3699	0.580671	ANTXR2	anthrax toxin receptor 2
ILMN_1775330	0.332	0.00774276	3.10963	-2.3723	0.768797	C15orf52	chromosome 15 open reading frame 52
ILMN_1798076	0.332	0.00780992	-3.10527	-2.38	-0.644847	HOXD3	homeobox D3
ILMN_1685275	0.332	0.00781741	3.10478	-2.3808	0.871015	MCAM	melanoma cell adhesion molecule
ILMN_1659913	0.332	0.00784222	-3.10318	-2.3837	-1.40921	ISG20	interferon stimulated exonuclease gene 20
ILMN_1789828	0.332	0.00785645	3.10227	-2.3853	1.36936	VPS13A	vacuolar protein sorting 13 homolog A
ILMN_1805104	0.332	0.00789039	3.10009	-2.3892	1.33812	ABAT	4-aminobutyrate aminotransferase
ILMN_1753426	0.332	0.00789872	3.09956	-2.3901	0.618236	KIAA0556	KIAA0556
ILMN_1796738	0.3325	0.00794274	-3.09675	-2.3951	-0.559268	SPAST	spastin
ILMN_1800078	0.335	0.00802714	-3.09141	-2.4046	-0.908452	LMO2	LIM domain only 2
ILMN_1813800	0.3365	0.00808649	3.08769	-2.4111	1.74237	NUFIP1	NUFIP1, FMR1 interacting protein 1
ILMN_1779857	0.3433	0.00827661	-3.07595	-2.4319	-1.08789	KLF4	Kruppel like factor 4
ILMN_1725338	0.344	0.00831969	-3.07333	-2.4366	-1.51189	CLDN23	claudin 23
ILMN_1798971	0.345	0.00838778	-3.06921	-2.4439	-0.835649	FZD5	frizzled class receptor 5
ILMN_1760062	0.345	0.00839503	-3.06877	-2.4447	-0.645265	IFI44	interferon induced protein 44
ILMN_1801766	0.346	0.0084814	-3.0636	-2.4538	-1.15107	MCUB	mitochondrial calcium uniporter dominant negative beta subunit
ILMN_1670647	0.346	0.00849128	3.06301	-2.4549	0.85452	RTF1	RTF1 homolog, Paf1/RNA polymerase II complex component
ILMN_1660551	0.346	0.00851495	3.0616	-2.4573	1.3108	CRAMP1	cramped chromatin regulator homolog 1
ILMN_1753164	0.346	0.00852062	3.06127	-2.4579	1.21121	IPO8	importin 8
ILMN_1751161	0.3465	0.00856021	3.05893	-2.4621	1.26207	COL7A1	collagen type VII alpha 1 chain
ILMN_1671404	0.3465	0.00865709	3.05324	-2.4722	0.594019	SVIL	supervillin
ILMN_1741603	0.3465	0.00866697	3.05266	-2.4732	1.88384	BRINP1	BMP/retinoic acid inducible neural specific 1
ILMN_1802205	0.3465	0.00871876	-3.04965	-2.4785	-0.99075	RHOB	ras homolog family member B
ILMN_1727173	0.3465	0.00876469	3.04699	-2.4832	2.31296	SMARCD1	SWI/SNF related, matrix associated, actin dependent regulator of chromatin, subfamily d, member 1
ILMN_1796423	0.3465	0.00878572	-3.04578	-2.4854	-1.62188	CLIC3	chloride intracellular channel 3
ILMN_1771385	0.3465	0.00878708	-3.0457	-2.4855	-0.557463	GBP4	guanylate binding protein 4
ILMN_1670134	0.3465	0.00881252	3.04424	-2.4881	0.800663	FADS1	fatty acid desaturase 1
ILMN_1780444	0.3465	0.00881683	3.044	-2.4885	0.759442	ARL3	ADP ribosylation factor like GTPase 3
ILMN_1689467	0.3465	0.0088177	3.04395	-2.4886	1.488	CCDC86	coiled-coil domain containing 86
ILMN_1732519	0.3465	0.00884226	3.04254	-2.4911	1.88825	PER3	period circadian clock 3
ILMN_1814494	0.3469	0.00887671	3.04057	-2.4946	2.52491	SEMA6D	semaphorin 6D
ILMN_1798308	0.3481	0.00897419	3.03505	-2.5043	0.82326	AHSA2	AHA1, activator of heat shock 90kDa protein ATPase homolog 2 (yeast)
ILMN_1777591	0.3481	0.00897903	3.03478	-2.5048	1.02532	HOGA1	4-hydroxy-2-oxoglutarate aldolase 1
ILMN_1716838	0.3481	0.00900979	3.03305	-2.5079	1.45214	SPATC1L	spermatogenesis and centriole associated 1-like
ILMN_1775008	0.3481	0.00901179	3.03294	-2.5081	0.894816	NCAPD2	non-SMC condensin I complex subunit D2
ILMN_1697338	0.3503	0.0091726	3.02399	-2.5239	0.932268	SRPK3	SRSF protein kinase 3
ILMN_1739925	0.3503	0.00919919	-3.02253	-2.5265	-0.642004	SLC28A1	solute carrier family 28 member 1
ILMN_1761442	0.3503	0.00922062	3.02135	-2.5286	1.00491	WDR24	WD repeat domain 24
ILMN_1655203	0.3503	0.00925727	-3.01935	-2.5321	-0.574965	WDR53	WD repeat domain 53
ILMN_1810782	0.3503	0.0092675	-3.01879	-2.5331	-0.98137	SH3KBP1	SH3 domain containing kinase binding protein 1
ILMN_1741334	0.3503	0.00926807	3.01876	-2.5331	0.742153	IKZF4	IKAROS family zinc finger 4
ILMN_1746013	0.3503	0.00928461	-3.01785	-2.5347	-1.07877	SPOCK1	sparc/osteonectin, cwcv and kazal-like domains proteoglycan (testican) 1
ILMN_1703486	0.3503	0.00929703	3.01718	-2.5359	1.20045	LTBP2	latent transforming growth factor beta binding protein 2
ILMN_1684554	0.3505	0.00935009	3.0143	-2.541	0.928994	COL16A1	collagen type XVI alpha 1 chain
ILMN_1718173	0.3505	0.00935901	-3.01382	-2.5419	-0.945016	CDHR2	cadherin related family member 2
ILMN_1769144	0.356	0.00955942	3.0031	-2.5608	1.36638	YIPF7	Yip1 domain family member 7
ILMN_1715613	0.3597	0.00969765	2.99583	-2.5736	1.23213	TAOK2	TAO kinase 2
ILMN_1768815	0.3597	0.00973098	2.9941	-2.5767	0.827705	TCEA2	transcription elongation factor A2
ILMN_1671933	0.3597	0.00978799	-2.99114	-2.5819	-1.3411	CLCC1	chloride channel CLIC like 1
ILMN_1751375	0.3597	0.00991189	2.98477	-2.5932	1.46765	ENAM	enamelin
ILMN_1721292	0.3597	0.00991878	-2.98442	-2.5938	-0.595425	CNRIP1	cannabinoid receptor interacting protein 1
ILMN_1674302	0.3597	0.00996357	-2.98214	-2.5978	-0.750676	PPAT	phosphoribosyl pyrophosphate amidotransferase
ILMN_1704245	0.3597	0.0100032	2.98013	-2.6013	1.16569	MYO18B	myosin XVIIIB
ILMN_1698261	0.3597	0.0100038	2.9801	-2.6014	1.31012	PDE6B	phosphodiesterase 6B
ILMN_1734608	0.3597	0.0100085	2.97986	-2.6018	0.917093	ZNF77	zinc finger protein 77
ILMN_1751020	0.3597	0.010015	2.97953	-2.6024	1.08733	PACSIN1	protein kinase C and casein kinase substrate in neurons 1
ILMN_1673543	0.3597	0.0101719	-2.97166	-2.6163	-0.942659	PGM2	phosphoglucomutase 2
ILMN_1726783	0.3597	0.010176	2.97146	-2.6166	0.666109	RNASEH1	ribonuclease H1
ILMN_1758642	0.3597	0.0101851	2.971	-2.6174	0.990488	BAIAP2-AS1	BAIAP2 antisense RNA 1 (head to head)
ILMN_1754727	0.3597	0.0101979	2.97037	-2.6186	0.605839	GPRASP2	G protein-coupled receptor associated sorting protein 2
ILMN_1681949	0.3597	0.010205	-2.97001	-2.6192	-1.19306	PDGFRA	platelet derived growth factor receptor alpha
ILMN_1671076	0.3597	0.0102103	-2.96975	-2.6196	-1.12549	ADGRB3	adhesion G protein-coupled receptor B3
ILMN_1796247	0.3597	0.0102391	2.96833	-2.6222	2.10553	CRTAM	cytotoxic and regulatory T-cell molecule
ILMN_1686623	0.3597	0.0103044	-2.96511	-2.6278	-0.988101	CSF1R	colony stimulating factor 1 receptor
ILMN_1752343	0.3597	0.0103866	2.96108	-2.6349	0.876168	FAM13C	family with sequence similarity 13 member C
ILMN_1787514	0.3597	0.0104166	2.95962	-2.6375	1.96912	CAPN12	calpain 12
ILMN_1791593	0.3597	0.0104232	2.9593	-2.6381	0.919338	DENND5B	DENN domain containing 5B
ILMN_1735584	0.3597	0.0104579	2.95762	-2.641	1.08078	ST8SIA5	ST8 alpha-N-acetyl-neuraminide alpha-2,8-sialyltransferase 5
ILMN_1795582	0.3597	0.0104785	-2.95662	-2.6428	-1.19082	CHRD	chordin
ILMN_1748751	0.3597	0.0105052	-2.95533	-2.6451	-0.713612	C2CD4B	C2 calcium dependent domain containing 4B
ILMN_1751276	0.3597	0.0105241	2.95442	-2.6467	1.40544	BDNF	brain derived neurotrophic factor
ILMN_1706635	0.3597	0.0105408	-2.95361	-2.6481	-1.14167	ELANE	elastase, neutrophil expressed
ILMN_1691942	0.3597	0.0105846	2.95151	-2.6518	0.485424	CCNI	cyclin I
ILMN_1656057	0.3597	0.0106214	-2.94975	-2.6549	-1.06859	PLAU	plasminogen activator, urokinase
ILMN_1783448	0.3597	0.0106215	2.94975	-2.6549	0.559624	DYNC1LI2	dynein cytoplasmic 1 light intermediate chain 2
ILMN_1784364	0.3597	0.010654	-2.9482	-2.6576	-1.1284	STARD5	StAR related lipid transfer domain containing 5
ILMN_1788878	0.3597	0.0106609	2.94788	-2.6582	1.12651	MORN4	MORN repeat containing 4
ILMN_1761733	0.3597	0.0106813	-2.94691	-2.6599	-0.88356	HLA-DMB	major histocompatibility complex, class II, DM beta
ILMN_1761084	0.3597	0.0107002	-2.94601	-2.6615	-0.819481	FNDC5	fibronectin type III domain containing 5
ILMN_1696000	0.3597	0.0107139	2.94536	-2.6626	0.79954	GFPT1	glutamine--fructose-6-phosphate transaminase 1
ILMN_1799669	0.3597	0.0107335	-2.94444	-2.6643	-1.29395	PSORS1C1	psoriasis susceptibility 1 candidate 1
ILMN_1682147	0.3597	0.0107405	2.9441	-2.6648	0.742532	HOOK2	hook microtubule tethering protein 2
ILMN_1769234	0.3597	0.0107475	-2.94377	-2.6654	-0.497932	FRMD6	FERM domain containing 6
ILMN_1686920	0.3597	0.0107599	-2.94319	-2.6664	-0.72459	CCDC58	coiled-coil domain containing 58
ILMN_1676459	0.3597	0.0107682	2.9428	-2.6671	2.46213	ZNF785	zinc finger protein 785
ILMN_1775373	0.3597	0.0107835	-2.94208	-2.6684	-0.76446	CMTM5	CKLF like MARVEL transmembrane domain containing 5
ILMN_1731374	0.3597	0.010867	-2.93817	-2.6753	-0.73512	CPE	carboxypeptidase E
ILMN_1751886	0.3597	0.0108742	2.93783	-2.6759	0.831859	REC8	REC8 meiotic recombination protein
ILMN_1792382	0.3597	0.0108856	2.93731	-2.6768	2.02118	KCNC4	potassium voltage-gated channel subfamily C member 4
ILMN_1709750	0.3597	0.0108866	-2.93726	-2.6769	-1.0725	SUSD1	sushi domain containing 1
ILMN_1777014	0.3602	0.0109415	2.93471	-2.6814	1.23266	NCAM1	neural cell adhesion molecule 1
ILMN_1740269	0.3602	0.0109536	2.93414	-2.6824	1.02683	WNT2B	Wnt family member 2B
ILMN_1773742	0.3617	0.0110837	-2.92816	-2.6929	-0.619784	DNAJB9	DnaJ heat shock protein family (Hsp40) member B9
ILMN_1736184	0.3617	0.0111508	2.9251	-2.6983	1.39792	GSTM3	glutathione S-transferase mu 3
ILMN_1722244	0.3617	0.0112113	2.92236	-2.7031	1.43514	ZBTB16	zinc finger and BTB domain containing 16
ILMN_1785252	0.3617	0.0112252	-2.92173	-2.7042	-0.650829	SLC26A6	solute carrier family 26 member 6
ILMN_1657361	0.3617	0.0112252	2.92173	-2.7042	0.965751	CBX7	chromobox 7
ILMN_1762095	0.3617	0.0112436	-2.9209	-2.7057	-0.684349	TMTC4	transmembrane and tetratricopeptide repeat containing 4
ILMN_1794956	0.3617	0.0112738	-2.91954	-2.7081	-1.38009	BBS9	Bardet-Biedl syndrome 9
ILMN_1729142	0.3617	0.01132	-2.91746	-2.7117	-0.810368	CENPV	centromere protein V
ILMN_1778575	0.3617	0.0113232	-2.91732	-2.712	-0.796129	WNT7A	Wnt family member 7A
ILMN_1676372	0.3622	0.0113641	-2.91549	-2.7152	-2.01091	CD209	CD209 molecule
ILMN_1666932	0.3638	0.0114425	-2.912	-2.7213	-1.28454	FCGR2A	Fc fragment of IgG receptor IIa
ILMN_1741801	0.364	0.0115208	-2.90854	-2.7274	-1.42423	CDC7	cell division cycle 7
ILMN_1749915	0.364	0.011587	-2.90564	-2.7325	-0.918142	RSRP1	arginine and serine rich protein 1
ILMN_1662174	0.364	0.0115933	2.90536	-2.733	1.03883	ORMDL3	ORMDL sphingolipid biosynthesis regulator 3
ILMN_1683349	0.364	0.0116032	2.90492	-2.7338	0.92556	NFIC	nuclear factor I C
ILMN_1697905	0.364	0.0116261	2.90393	-2.7355	0.878779	BAIAP2	BAI1 associated protein 2
ILMN_1709795	0.364	0.0116327	-2.90364	-2.736	-1.25038	RAC2	ras-related C3 botulinum toxin substrate 2 (rho family, small GTP binding protein Rac2)
ILMN_1706511	0.364	0.0116577	2.90255	-2.7379	1.20337	TEF	TEF, PAR bZIP transcription factor
ILMN_1689237	0.364	0.0116635	2.9023	-2.7384	0.803026	BVES	blood vessel epicardial substance
ILMN_1724480	0.3681	0.0118539	2.89408	-2.7528	1.09677	AXIN2	axin 2
ILMN_1815666	0.3681	0.0119096	-2.8917	-2.757	-0.986393	ATP2A2	ATPase sarcoplasmic/endoplasmic reticulum Ca2+ transporting 2
ILMN_1751072	0.3681	0.0119118	-2.8916	-2.7571	-0.661607	SRPRB	SRP receptor beta subunit
ILMN_1702835	0.3681	0.0119378	-2.8905	-2.7591	-0.581852	SH3BGRL	SH3 domain binding glutamate rich protein like
ILMN_1708304	0.3681	0.0119592	2.88959	-2.7607	0.934004	C11orf16	chromosome 11 open reading frame 16
ILMN_1781374	0.3681	0.0119856	2.88847	-2.7626	0.59465	TUFT1	tuftelin 1
ILMN_1803882	0.3694	0.0120554	-2.88552	-2.7678	-0.61133	VEGFA	vascular endothelial growth factor A
ILMN_1705116	0.3699	0.0120994	2.88367	-2.7711	0.84792	SLC22A23	solute carrier family 22 member 23
ILMN_1805561	0.3749	0.0123032	-2.87518	-2.786	-0.862778	SLC14A1	solute carrier family 14 member 1 (Kidd blood group)
ILMN_1804151	0.3762	0.0123888	-2.87166	-2.7921	-1.64109	C3	complement component 3
ILMN_1780582	0.3767	0.0124391	-2.86961	-2.7957	-0.602801	CD83	CD83 molecule
ILMN_1747979	0.3767	0.0124637	-2.8686	-2.7975	-0.612666	NCALD	neurocalcin delta
ILMN_1781400	0.3776	0.0125222	2.86622	-2.8017	0.64626	SLC7A2	solute carrier family 7 member 2
ILMN_1811692	0.3776	0.0125487	2.86515	-2.8035	0.654414	FTSJ3	FtsJ homolog 3
ILMN_1667577	0.3799	0.012652	2.86098	-2.8109	0.72604	LCMT2	leucine carboxyl methyltransferase 2
ILMN_1799028	0.3801	0.0126876	2.85955	-2.8134	0.605456	TSPAN5	tetraspanin 5
ILMN_1667322	0.382	0.0128145	2.85449	-2.8222	1.4748	ZNF577	zinc finger protein 577
ILMN_1700031	0.382	0.0128524	-2.853	-2.8248	-0.773913	PRAME	preferentially expressed antigen in melanoma
ILMN_1803816	0.382	0.0128611	2.85265	-2.8254	0.586042	SUGP1	SURP and G-patch domain containing 1
ILMN_1678423	0.382	0.012889	-2.85155	-2.8274	-0.92974	SPA17	sperm autoantigenic protein 17
ILMN_1697952	0.382	0.0128957	2.85129	-2.8278	1.06786	OSBPL1A	oxysterol binding protein like 1A
ILMN_1732336	0.382	0.0129462	2.8493	-2.8313	1.18173	RFC2	replication factor C subunit 2
ILMN_1777526	0.382	0.0129507	-2.84912	-2.8316	-0.528105	MED20	mediator complex subunit 20
ILMN_1729450	0.3827	0.0130056	2.84697	-2.8354	0.705919	C16orf62	chromosome 16 open reading frame 62
ILMN_1689318	0.3827	0.0130423	2.84554	-2.8379	0.904077	NUAK1	NUAK family kinase 1
ILMN_1667825	0.3827	0.0131448	-2.84156	-2.8449	-0.75869	MLKL	mixed lineage kinase domain like
ILMN_1691535	0.3827	0.0131966	2.83955	-2.8484	0.883601	CUL4B	cullin 4B
ILMN_1713454	0.3827	0.0132192	2.83869	-2.8499	0.649891	ZNF671	zinc finger protein 671
ILMN_1781996	0.3827	0.0132341	2.83811	-2.8509	1.00033	NUDT16	nudix hydrolase 16
ILMN_1746699	0.3827	0.013261	-2.83708	-2.8527	-1.16537	SGO2	shugoshin 2
ILMN_1670383	0.3827	0.0132868	2.83609	-2.8544	1.07419	PCDH7	protocadherin 7
ILMN_1711888	0.3827	0.0133128	2.83509	-2.8562	0.838167	COBL	cordon-bleu WH2 repeat protein
ILMN_1690682	0.3827	0.0133285	2.8345	-2.8572	0.638613	B3GALT4	beta-1,3-galactosyltransferase 4
ILMN_1790807	0.3827	0.0133366	2.83419	-2.8577	0.94333	XPC	XPC complex subunit, DNA damage recognition and repair factor
ILMN_1743932	0.3827	0.0133424	-2.83397	-2.8581	-1.28693	MS4A7	membrane spanning 4-domains A7
ILMN_1793040	0.3849	0.0134478	2.82996	-2.8651	0.972215	ADAMTSL5	ADAMTS like 5
ILMN_1678454	0.3851	0.0134826	-2.82865	-2.8674	-0.801108	CASP4	caspase 4
ILMN_1749405	0.3864	0.0136238	2.82334	-2.8767	0.649406	KIAA1191	KIAA1191
ILMN_1805842	0.3864	0.0136324	2.82302	-2.8773	0.828193	FHL1	four and a half LIM domains 1
ILMN_1782389	0.3864	0.0136546	2.82219	-2.8787	1.87126	LAD1	ladinin 1
ILMN_1800739	0.3864	0.013698	2.82058	-2.8815	0.940452	SPINT2	serine peptidase inhibitor, Kunitz type 2
ILMN_1755383	0.3864	0.0136992	2.82053	-2.8816	0.833216	LRRC1	leucine rich repeat containing 1
ILMN_1693653	0.3872	0.0137592	-2.81831	-2.8855	-0.7674	EMCN	endomucin
ILMN_1680925	0.3875	0.0138169	-2.81618	-2.8892	-1.08651	SLC9A3R1	SLC9A3 regulator 1
ILMN_1775728	0.3875	0.0138512	2.81492	-2.8914	1.23547	SFRP1	secreted frizzled related protein 1
ILMN_1694514	0.3875	0.0138589	-2.81464	-2.8919	-0.90479	ZDHHC11	zinc finger DHHC-type containing 11
ILMN_1689176	0.3875	0.0139109	-2.81273	-2.8952	-1.09996	NDNF	neuron derived neurotrophic factor
ILMN_1757644	0.3875	0.0139127	2.81266	-2.8954	0.841693	UBE2H	ubiquitin conjugating enzyme E2 H
ILMN_1765310	0.3889	0.0139917	2.80978	-2.9004	1.83102	TCEAL2	transcription elongation factor A like 2
ILMN_1804104	0.3895	0.0140937	-2.80608	-2.9069	-0.80195	ZAP70	zeta chain of T cell receptor associated protein kinase 70
ILMN_1747192	0.3895	0.0141209	-2.8051	-2.9086	-1.13964	RNF125	ring finger protein 125
ILMN_1742738	0.3895	0.0141388	2.80445	-2.9097	0.857315	LURAP1	leucine rich adaptor protein 1
ILMN_1744604	0.3895	0.014169	-2.80337	-2.9116	-0.722062	CYBA	cytochrome b-245 alpha chain
ILMN_1782878	0.3895	0.0141971	-2.80235	-2.9134	-0.585275	LRRC8D	leucine rich repeat containing 8 family member D
ILMN_1708328	0.3895	0.0142003	2.80224	-2.9136	0.568622	RAB11FIP3	RAB11 family interacting protein 3
ILMN_1803819	0.3895	0.0142152	-2.80171	-2.9145	-0.62541	IQGAP1	IQ motif containing GTPase activating protein 1
ILMN_1756275	0.3921	0.0143427	-2.79716	-2.9224	-1.92008	LY9	lymphocyte antigen 9
ILMN_1756417	0.3921	0.0143823	-2.79575	-2.9249	-1.04861	ANKRD37	ankyrin repeat domain 37
ILMN_1674985	0.3921	0.0143967	-2.79524	-2.9258	-0.681686	TMEM51	transmembrane protein 51
ILMN_1759942	0.3941	0.0144986	2.79165	-2.932	0.543648	MPHOSPH8	M-phase phosphoprotein 8
ILMN_1693650	0.3945	0.0145701	-2.78914	-2.9364	-0.992531	FES	FES proto-oncogene, tyrosine kinase
ILMN_1657683	0.3945	0.0145737	2.78902	-2.9366	0.56438	C1orf198	chromosome 1 open reading frame 198
ILMN_1700488	0.3952	0.014653	2.78625	-2.9414	1.45525	PPARA	peroxisome proliferator activated receptor alpha
ILMN_1751079	0.3952	0.0146685	-2.78571	-2.9424	-0.621723	TAP1	transporter 1, ATP binding cassette subfamily B member
ILMN_1789384	0.3952	0.0146983	2.78467	-2.9442	0.684415	QSOX2	quiescin sulfhydryl oxidase 2
ILMN_1746265	0.3952	0.0147289	2.78362	-2.946	0.999995	SARM1	sterile alpha and TIR motif containing 1
ILMN_1795429	0.3952	0.0147615	2.78249	-2.948	0.648913	VCL	vinculin
ILMN_1754304	0.3952	0.0148159	-2.78061	-2.9513	-0.736955	SNRNP48	small nuclear ribonucleoprotein U11/U12 subunit 48
ILMN_1742611	0.3952	0.0148281	-2.78019	-2.952	-0.474727	C1orf52	chromosome 1 open reading frame 52
ILMN_1798984	0.3952	0.0148339	-2.77999	-2.9523	-0.9131	DACT1	dishevelled binding antagonist of beta catenin 1
ILMN_1749792	0.3955	0.0148728	2.77866	-2.9547	0.757951	SORBS1	sorbin and SH3 domain containing 1
ILMN_1747195	0.3962	0.0149306	-2.77668	-2.9581	-0.851723	PSMB8	proteasome subunit beta 8
ILMN_1775708	0.3966	0.0149735	-2.77521	-2.9607	-1.35461	SLC2A3	solute carrier family 2 member 3
ILMN_1695991	0.3995	0.0151515	2.76919	-2.9711	1.28258	COLQ	collagen like tail subunit of asymmetric acetylcholinesterase
ILMN_1759743	0.3995	0.0151728	-2.76847	-2.9724	-0.894238	SLC38A10	solute carrier family 38 member 10
ILMN_1812392	0.3999	0.0152232	-2.76678	-2.9753	-0.562368	TMSB10	thymosin beta 10
ILMN_1693683	0.3999	0.0152465	2.766	-2.9767	1.03657	PDAP1	PDGFA associated protein 1
ILMN_1661905	0.4003	0.0153371	-2.76297	-2.982	-1.75092	CD163L1	CD163 molecule like 1
ILMN_1682717	0.4003	0.0153771	2.76164	-2.9843	0.966821	IER3	immediate early response 3
ILMN_1800787	0.4003	0.0153817	-2.76149	-2.9845	-0.48645	RFTN1	raftlin, lipid raft linker 1
ILMN_1756261	0.4003	0.0153893	-2.76124	-2.985	-0.932526	GPR143	G protein-coupled receptor 143
ILMN_1655167	0.4003	0.0154139	2.76042	-2.9864	0.852174	ZNF502	zinc finger protein 502
ILMN_1812759	0.4049	0.0156498	-2.75267	-2.9999	-0.933376	GCH1	GTP cyclohydrolase 1
ILMN_1697884	0.405	0.0157076	2.75079	-3.0031	0.687208	KIFAP3	kinesin associated protein 3
ILMN_1705855	0.405	0.0157309	-2.75003	-3.0045	-1.40819	SLC2A13	solute carrier family 2 member 13
ILMN_1654072	0.405	0.0158256	-2.74697	-3.0098	-0.54541	CX3CL1	C-X3-C motif chemokine ligand 1
ILMN_1715416	0.405	0.0158286	2.74687	-3.01	0.905255	NUP188	nucleoporin 188
ILMN_1790692	0.405	0.0158328	-2.74673	-3.0102	-2.36855	GNLY	granulysin
ILMN_1754830	0.405	0.0158611	2.74582	-3.0118	0.829248	PTPN14	protein tyrosine phosphatase, non-receptor type 14
ILMN_1654518	0.4058	0.0159536	-2.74285	-3.0169	-0.967216	LRCH4	leucine rich repeats and calponin homology domain containing 4
ILMN_1672350	0.4058	0.0159542	-2.74283	-3.017	-0.746973	JAM2	junctional adhesion molecule 2
ILMN_1744567	0.4058	0.0159844	-2.74187	-3.0186	-1.09721	GAS2L3	growth arrest specific 2 like 3
ILMN_1778561	0.4072	0.0160758	2.73895	-3.0237	0.526952	WEE1	WEE1 G2 checkpoint kinase
ILMN_1733769	0.4072	0.0161116	2.73781	-3.0257	0.831	NPNT	nephronectin
ILMN_1720710	0.4072	0.0161287	-2.73727	-3.0266	-0.515265	HSPB3	heat shock protein family B (small) member 3
ILMN_1703715	0.4072	0.0161592	2.73631	-3.0283	0.691017	PIK3C2A	phosphatidylinositol-4-phosphate 3-kinase catalytic subunit type 2 alpha
ILMN_1725739	0.408	0.0162489	2.73348	-3.0332	1.39091	TNRC6B	trinucleotide repeat containing 6B
ILMN_1787657	0.408	0.0162598	-2.73314	-3.0338	-0.688836	CLDN12	claudin 12
ILMN_1673522	0.408	0.0163049	-2.73172	-3.0362	-0.711598	MOCOS	molybdenum cofactor sulfurase
ILMN_1679826	0.408	0.0163442	-2.73049	-3.0384	-0.768717	CST7	cystatin F
ILMN_1814619	0.408	0.0163446	2.73048	-3.0384	1.05916	ZNF33A	zinc finger protein 33A
ILMN_1712075	0.4111	0.0165527	2.72401	-3.0496	0.493538	SYNM	synemin
ILMN_1706015	0.4111	0.0165741	-2.72335	-3.0508	-1.15574	FAM43A	family with sequence similarity 43 member A
ILMN_1753083	0.4111	0.0165889	-2.72289	-3.0516	-0.703933	C7orf61	chromosome 7 open reading frame 61
ILMN_1695058	0.4111	0.0166466	-2.72112	-3.0546	-0.910922	SLC38A5	solute carrier family 38 member 5
ILMN_1732504	0.4111	0.0166902	-2.71978	-3.0569	-0.927343	SLC30A2	solute carrier family 30 member 2
ILMN_1800796	0.4111	0.0167116	2.71912	-3.0581	0.847877	RPL37	ribosomal protein L37
ILMN_1676197	0.4111	0.0167209	-2.71884	-3.0586	-0.50824	LRP11	LDL receptor related protein 11
ILMN_1705679	0.4111	0.0168295	2.71553	-3.0643	0.507523	SAFB2	scaffold attachment factor B2
ILMN_1661490	0.4111	0.0168338	-2.7154	-3.0645	-0.491071	PFDN6	prefoldin subunit 6
ILMN_1773963	0.4111	0.0168914	-2.71365	-3.0676	-1.86461	GNA15	G protein subunit alpha 15
ILMN_1809947	0.4111	0.016913	-2.71299	-3.0687	-1.57152	TMEM155	transmembrane protein 155
ILMN_1799675	0.4111	0.0169177	-2.71285	-3.0689	-0.921191	NR5A1	nuclear receptor subfamily 5 group A member 1
ILMN_1719577	0.4111	0.0169586	2.71162	-3.0711	1.19825	C10orf67	chromosome 10 open reading frame 67
ILMN_1786396	0.4111	0.0169737	2.71116	-3.0719	0.604293	ZZEF1	zinc finger ZZ-type and EF-hand domain containing 1
ILMN_1807042	0.4111	0.0169756	-2.7111	-3.072	-0.533901	MARCKS	myristoylated alanine rich protein kinase C substrate
ILMN_1739576	0.4111	0.017027	-2.70956	-3.0747	-0.809	CYB5R2	cytochrome b5 reductase 2
ILMN_1782050	0.4111	0.0170323	-2.7094	-3.0749	-1.27311	CEBPD	CCAAT/enhancer binding protein delta
ILMN_1757387	0.4111	0.0170476	2.70894	-3.0757	1.92346	UCHL1	ubiquitin C-terminal hydrolase L1
ILMN_1668446	0.4111	0.0171217	-2.70672	-3.0796	-1.05753	ABCA9	ATP binding cassette subfamily A member 9
ILMN_1796360	0.4111	0.0171519	2.70582	-3.0811	0.551167	FBXW11	F-box and WD repeat domain containing 11
ILMN_1684726	0.4111	0.0173282	2.70058	-3.0902	2.72687	C2orf27A	chromosome 2 open reading frame 27A
ILMN_1804445	0.4111	0.0173365	2.70034	-3.0906	0.576205	ATF7IP2	activating transcription factor 7 interacting protein 2
ILMN_1808409	0.4111	0.0173697	2.69936	-3.0923	1.03289	HIF3A	hypoxia inducible factor 3 alpha subunit
ILMN_1801246	0.4111	0.0173847	-2.69892	-3.0931	-0.612336	IFITM1	interferon induced transmembrane protein 1
ILMN_1757406	0.4111	0.0173871	-2.69884	-3.0932	-0.909527	HIST1H1C	histone cluster 1, H1c
ILMN_1718253	0.4111	0.0174018	-2.69841	-3.0939	-0.82784	TAS2R3	taste 2 receptor member 3
ILMN_1730080	0.4111	0.0174031	-2.69837	-3.094	-0.707944	HTATIP2	HIV-1 Tat interactive protein 2
ILMN_1760533	0.4111	0.0174308	-2.69756	-3.0954	-1.16438	SUSD4	sushi domain containing 4
ILMN_1787115	0.4111	0.0174352	-2.69743	-3.0956	-0.930685	WWTR1	WW domain containing transcription regulator 1
ILMN_1679517	0.4111	0.0174459	-2.69712	-3.0962	-0.731107	SCN8A	sodium voltage-gated channel alpha subunit 8
ILMN_1723443	0.4111	0.0174499	-2.697	-3.0964	-0.868944	LRP2	LDL receptor related protein 2
ILMN_1795407	0.4111	0.0174971	2.69562	-3.0988	0.98113	CRYZL1	crystallin zeta like 1
ILMN_1780060	0.4111	0.0175046	-2.69539	-3.0992	-1.23842	FCN3	ficolin 3
ILMN_1673123	0.4116	0.0175579	2.69384	-3.1019	0.781383	SH3GLB2	SH3 domain containing GRB2 like endophilin B2
ILMN_1768940	0.4123	0.0176521	-2.6911	-3.1066	-0.677296	COL15A1	collagen type XV alpha 1 chain
ILMN_1711117	0.4123	0.0176624	-2.6908	-3.1071	-0.805328	KRT31	keratin 31
ILMN_1791302	0.4123	0.0176771	-2.69037	-3.1078	-1.07326	EFHC2	EF-hand domain containing 2
ILMN_1700306	0.4125	0.0177158	-2.68925	-3.1098	-0.435991	OCIAD2	OCIA domain containing 2
ILMN_1673352	0.4131	0.017772	-2.68763	-3.1126	-0.640593	IFITM2	interferon induced transmembrane protein 2
ILMN_1804033	0.4137	0.0178303	2.68595	-3.1155	0.504394	TRIP10	thyroid hormone receptor interactor 10
ILMN_1674063	0.4174	0.0180209	-2.6805	-3.1249	-0.463668	OAS2	2'-5'-oligoadenylate synthetase 2
ILMN_1714602	0.418	0.0180794	-2.67884	-3.1278	-1.49687	CD86	CD86 molecule
ILMN_1688504	0.418	0.0181083	-2.67802	-3.1292	-0.663876	OR1L8	olfactory receptor family 1 subfamily L member 8
ILMN_1700584	0.4189	0.0181786	-2.67604	-3.1326	-0.841907	IER2	immediate early response 2
ILMN_1687331	0.4202	0.0182659	2.67358	-3.1368	1.96784	KCNMB2	potassium calcium-activated channel subfamily M regulatory beta subunit 2
ILMN_1717294	0.4223	0.0185079	2.66683	-3.1485	0.885623	PTPN3	protein tyrosine phosphatase, non-receptor type 3
ILMN_1658247	0.4223	0.0185612	-2.66536	-3.151	-0.906508	OAS1	2'-5'-oligoadenylate synthetase 1
ILMN_1693421	0.4223	0.0185813	-2.6648	-3.152	-0.850387	RPN2	ribophorin II
ILMN_1683133	0.4223	0.0186359	2.66329	-3.1546	0.768149	KLF15	Kruppel like factor 15
ILMN_1712985	0.4223	0.0186472	-2.66298	-3.1551	-1.02049	C17orf58	chromosome 17 open reading frame 58
ILMN_1657871	0.4223	0.0186613	-2.6626	-3.1558	-1.01868	RSAD2	radical S-adenosyl methionine domain containing 2
ILMN_1752889	0.4223	0.0186643	-2.66251	-3.1559	-1.39118	PLSCR1	phospholipid scramblase 1
ILMN_1810423	0.4223	0.018709	-2.66128	-3.158	-0.619158	RPP40	ribonuclease P/MRP subunit p40
ILMN_1763739	0.4223	0.0187205	2.66097	-3.1586	1.94271	CAPN15	calpain 15
ILMN_1775036	0.4223	0.0187385	-2.66048	-3.1594	-0.484082	SEC22A	SEC22 homolog A, vesicle trafficking protein
ILMN_1768101	0.4223	0.0187619	-2.65984	-3.1605	-0.999885	HOXB6	homeobox B6
ILMN_1685286	0.4223	0.0188496	2.65744	-3.1647	0.551249	PPP1R12C	protein phosphatase 1 regulatory subunit 12C
ILMN_1674811	0.4223	0.0188724	2.65682	-3.1657	0.909902	OASL	2'-5'-oligoadenylate synthetase like
ILMN_1695290	0.4223	0.0188777	-2.65668	-3.166	-0.535056	FERMT2	fermitin family member 2
ILMN_1680344	0.4223	0.0188898	2.65635	-3.1665	0.524418	MYOM1	myomesin 1
ILMN_1654854	0.4233	0.0189658	2.65429	-3.1701	0.772402	MURC	muscle related coiled-coil protein
ILMN_1799725	0.4238	0.0190454	-2.65214	-3.1738	-1.22676	DOCK2	dedicator of cytokinesis 2
ILMN_1750508	0.4238	0.0190553	-2.65187	-3.1743	-1.28314	STMN1	stathmin 1
ILMN_1794967	0.4238	0.0190984	2.65071	-3.1763	0.589682	EIF4ENIF1	eukaryotic translation initiation factor 4E nuclear import factor 1
ILMN_1652866	0.4238	0.0191387	2.64963	-3.1781	1.75348	LMX1B	LIM homeobox transcription factor 1 beta
ILMN_1680856	0.4238	0.0191443	-2.64948	-3.1784	-0.560681	MAMLD1	mastermind like domain containing 1
ILMN_1664449	0.4243	0.0192315	-2.64714	-3.1824	-0.584357	ALG5	ALG5, dolichyl-phosphate beta-glucosyltransferase
ILMN_1651385	0.4243	0.019264	2.64628	-3.1839	0.794577	MFN2	mitofusin 2
ILMN_1774382	0.4243	0.0192738	2.64602	-3.1843	0.640544	NR2C1	nuclear receptor subfamily 2 group C member 1
ILMN_1676588	0.4243	0.0193134	-2.64496	-3.1861	-0.492946	CEPT1	choline/ethanolamine phosphotransferase 1
ILMN_1743013	0.4243	0.0193375	-2.64432	-3.1872	-1.55115	JAML	junction adhesion molecule like
ILMN_1719986	0.4243	0.0193559	2.64383	-3.1881	0.83677	PIK3IP1	phosphoinositide-3-kinase interacting protein 1
ILMN_1701940	0.4255	0.0194551	2.64121	-3.1926	0.684042	MIGA2	mitoguardin 2
ILMN_1782142	0.4255	0.019518	2.63955	-3.1955	1.38914	S100A13	S100 calcium binding protein A13
ILMN_1769895	0.4255	0.0195375	-2.63904	-3.1963	-1.08532	CCR2	C-C motif chemokine receptor 2
ILMN_1772964	0.4277	0.0196724	-2.6355	-3.2024	-0.880893	CCL8	C-C motif chemokine ligand 8
ILMN_1728073	0.4277	0.0197089	2.63455	-3.2041	1.05946	DENND1A	DENN domain containing 1A
ILMN_1732039	0.4277	0.0197351	-2.63387	-3.2052	-2.87842	DDX3Y	DEAD-box helicase 3, Y-linked
ILMN_1676247	0.4281	0.0197948	2.63231	-3.2079	1.32069	JPH2	junctophilin 2
ILMN_1723921	0.4281	0.0198468	2.63096	-3.2102	1.85984	BEND7	BEN domain containing 7
ILMN_1747697	0.4295	0.0199939	-2.62717	-3.2167	-1.00162	CHML	CHM like, Rab escort protein 2
ILMN_1694325	0.4295	0.0200147	2.62663	-3.2177	0.719542	NFIX	nuclear factor I X
ILMN_1717163	0.4295	0.0200181	-2.62654	-3.2178	-1.35988	F13A1	coagulation factor XIII A chain
ILMN_1695961	0.4295	0.0200453	2.62585	-3.219	1.67446	CLK3	CDC like kinase 3
ILMN_1704452	0.4295	0.0200922	2.62464	-3.2211	0.599928	BCL9	B-cell CLL/lymphoma 9
ILMN_1699254	0.4295	0.0201028	-2.62437	-3.2215	-0.762988	PLEKHH1	pleckstrin homology, MyTH4 and FERM domain containing H1
ILMN_1739633	0.4325	0.0202769	2.61994	-3.2291	0.860751	KRBA1	KRAB-A domain containing 1
ILMN_1757287	0.4354	0.0204421	-2.61576	-3.2363	-0.69998	MAPK6	mitogen-activated protein kinase 6
ILMN_1760950	0.4357	0.0204916	-2.61452	-3.2384	-0.495194	SLC23A1	solute carrier family 23 member 1
ILMN_1717639	0.4364	0.0205829	-2.61223	-3.2424	-1.76139	SIK1	salt inducible kinase 1
ILMN_1792265	0.4364	0.0206609	-2.61028	-3.2457	-0.807076	TRIM4	tripartite motif containing 4
ILMN_1726704	0.4364	0.0206773	2.60988	-3.2464	0.628002	RSC1A1	regulatory solute carrier protein, family 1, member 1
ILMN_1719449	0.4364	0.0207585	2.60786	-3.2499	1.39543	DCLK2	doublecortin like kinase 2
ILMN_1769960	0.4364	0.0208062	2.60668	-3.2519	0.611669	GPS1	G protein pathway suppressor 1
ILMN_1704954	0.4364	0.0208181	2.60638	-3.2524	0.712015	ZNF564	zinc finger protein 564
ILMN_1809618	0.4364	0.0208215	-2.6063	-3.2525	-1.95457	IKBIP	IKBKB interacting protein
ILMN_1652825	0.4364	0.020824	-2.60624	-3.2526	-0.891851	IL10RA	interleukin 10 receptor subunit alpha
ILMN_1739156	0.4364	0.0208323	2.60603	-3.253	0.677505	DOPEY1	dopey family member 1
ILMN_1745038	0.4364	0.0208488	-2.60562	-3.2537	-1.05724	TAS2R4	taste 2 receptor member 4
ILMN_1699623	0.4372	0.0209162	-2.60396	-3.2565	-2.74817	FAM81A	family with sequence similarity 81 member A
ILMN_1654109	0.4381	0.0209937	-2.60206	-3.2598	-0.599531	EGFLAM	EGF like, fibronectin type III and laminin G domains
ILMN_1766951	0.4409	0.0211595	-2.598	-3.2667	-0.591654	MSX2	msh homeobox 2
ILMN_1683470	0.4417	0.0212301	2.59629	-3.2697	1.87149	TMEM139	transmembrane protein 139
ILMN_1696347	0.4418	0.0212837	-2.59499	-3.2719	-1.45935	CTSC	cathepsin C
ILMN_1786429	0.4418	0.0213039	-2.5945	-3.2727	-0.773366	LPAR6	lysophosphatidic acid receptor 6
ILMN_1796712	0.4423	0.0213572	-2.59321	-3.2749	-0.701312	S100A10	S100 calcium binding protein A10
ILMN_1712959	0.4426	0.0214179	-2.59175	-3.2774	-1.9211	DUSP2	dual specificity phosphatase 2
ILMN_1799026	0.4426	0.0214522	-2.59092	-3.2789	-1.0385	PCDH18	protocadherin 18
ILMN_1664167	0.4426	0.0214813	-2.59023	-3.28	-0.459565	RPF2	ribosome production factor 2 homolog
ILMN_1716247	0.4426	0.0215301	2.58906	-3.282	1.05773	FIBIN	fin bud initiation factor homolog (zebrafish)
ILMN_1780824	0.4426	0.021539	-2.58884	-3.2824	-0.6999	CDK17	cyclin dependent kinase 17
ILMN_1717541	0.4431	0.0216231	-2.58683	-3.2858	-1.1487	CNTNAP3	contactin associated protein-like 3
ILMN_1677893	0.4431	0.0216329	-2.5866	-3.2862	-0.631233	ADCY4	adenylate cyclase 4
ILMN_1779813	0.4431	0.0216643	-2.58585	-3.2875	-0.54985	FAM96B	family with sequence similarity 96 member B
ILMN_1700507	0.4431	0.0216943	2.58514	-3.2887	0.756354	CLASP1	cytoplasmic linker associated protein 1
ILMN_1679299	0.4431	0.0217828	2.58304	-3.2923	2.05805	IGSF1	immunoglobulin superfamily member 1
ILMN_1672591	0.4431	0.0218125	-2.58234	-3.2935	-0.952799	SCN9A	sodium voltage-gated channel alpha subunit 9
ILMN_1693129	0.4431	0.0218897	2.58051	-3.2966	1.40847	RNF165	ring finger protein 165
ILMN_1680320	0.4431	0.0218973	-2.58033	-3.297	-1.38135	GBX2	gastrulation brain homeobox 2
ILMN_1677198	0.4431	0.0219127	-2.57997	-3.2976	-1.0779	C1R	complement C1r subcomponent
ILMN_1749667	0.4431	0.0219812	2.57836	-3.3003	1.01508	OBSCN	obscurin, cytoskeletal calmodulin and titin-interacting RhoGEF
ILMN_1742230	0.4431	0.0219824	-2.57833	-3.3004	-0.692988	BAZ1A	bromodomain adjacent to zinc finger domain 1A
ILMN_1664833	0.4431	0.022009	-2.57771	-3.3014	-0.745546	MRPL50	mitochondrial ribosomal protein L50
ILMN_1675947	0.4431	0.0220191	-2.57747	-3.3018	-1.31886	MT3	metallothionein 3
ILMN_1712431	0.4431	0.0220227	-2.57739	-3.302	-0.885032	PCED1B	PC-esterase domain containing 1B
ILMN_1702899	0.4432	0.0220573	2.57658	-3.3034	1.06117	PLEKHA7	pleckstrin homology domain containing A7
ILMN_1652952	0.4435	0.0221501	2.57441	-3.3071	1.27627	RASAL2	RAS protein activator like 2
ILMN_1781390	0.4435	0.0221551	-2.5743	-3.3073	-1.22458	FGF17	fibroblast growth factor 17
ILMN_1696542	0.4435	0.0221851	2.5736	-3.3085	1.00689	PKD1	polycystin 1, transient receptor potential channel interacting
ILMN_1651364	0.4435	0.0222046	2.57315	-3.3092	0.621347	PCBD2	pterin-4 alpha-carbinolamine dehydratase 2
ILMN_1659463	0.4446	0.0222943	-2.57106	-3.3128	-0.444889	APAF1	apoptotic peptidase activating factor 1
ILMN_1736742	0.4446	0.0223405	2.57	-3.3146	0.858226	COLGALT2	collagen beta(1-O)galactosyltransferase 2
ILMN_1721500	0.4446	0.0224475	2.56753	-3.3188	0.818749	CBFA2T2	CBFA2/RUNX1 translocation partner 2
ILMN_1740386	0.4446	0.022475	-2.5669	-3.3199	-0.424298	YIF1B	Yip1 interacting factor homolog B, membrane trafficking protein
ILMN_1808905	0.4446	0.0225025	-2.56627	-3.321	-1.13136	AKAP3	A-kinase anchoring protein 3
ILMN_1772155	0.4446	0.0225442	2.56531	-3.3226	0.683197	ZNF536	zinc finger protein 536
ILMN_1666889	0.4446	0.022574	-2.56463	-3.3238	-0.542253	PGAM2	phosphoglycerate mutase 2
ILMN_1706935	0.4446	0.0226896	2.56199	-3.3283	0.954114	CCDC136	coiled-coil domain containing 136
ILMN_1741350	0.4446	0.0227559	2.56048	-3.3308	0.589291	CEP70	centrosomal protein 70
ILMN_1755134	0.4446	0.0227679	2.56021	-3.3313	0.972137	HSPA4	heat shock protein family A (Hsp70) member 4
ILMN_1703955	0.4446	0.022824	2.55894	-3.3335	0.515372	FBXO32	F-box protein 32
ILMN_1670723	0.4446	0.0228365	-2.55866	-3.3339	-0.504534	MSL3	male-specific lethal 3 homolog (Drosophila)
ILMN_1761969	0.4446	0.0228603	-2.55812	-3.3349	-0.403709	DERL2	derlin 2
ILMN_1738938	0.4446	0.0228929	-2.55738	-3.3361	-1.15	TIMM8B	translocase of inner mitochondrial membrane 8 homolog B
ILMN_1688730	0.4446	0.0229222	2.55672	-3.3372	1.45033	DNAJC18	DnaJ heat shock protein family (Hsp40) member C18
ILMN_1757230	0.4446	0.0229941	-2.5551	-3.34	-0.552941	ZNF250	zinc finger protein 250
ILMN_1738006	0.4446	0.022996	-2.55506	-3.3401	-0.706636	TNFRSF21	TNF receptor superfamily member 21
ILMN_1657435	0.4446	0.0230112	2.55472	-3.3407	2.01328	MT1M	metallothionein 1M
ILMN_1735779	0.4446	0.0230495	-2.55386	-3.3421	-0.493418	KCNJ8	potassium voltage-gated channel subfamily J member 8
ILMN_1725485	0.4446	0.0230993	2.55274	-3.344	1.73451	RGS17	regulator of G-protein signaling 17
ILMN_1736546	0.4446	0.023116	-2.55237	-3.3447	-1.10612	SLC16A14	solute carrier family 16 member 14
ILMN_1760858	0.4446	0.0231652	-2.55127	-3.3465	-0.388937	RAB8A	RAB8A, member RAS oncogene family
ILMN_1742400	0.4446	0.0232648	2.54906	-3.3503	0.562624	CEP350	centrosomal protein 350
ILMN_1800225	0.4446	0.0232756	-2.54882	-3.3507	-0.724634	PPARG	peroxisome proliferator activated receptor gamma
ILMN_1684461	0.4446	0.0232982	-2.54831	-3.3516	-0.548899	CADPS2	calcium dependent secretion activator 2
ILMN_1654398	0.4446	0.0233256	2.54771	-3.3526	0.454424	RGL1	ral guanine nucleotide dissociation stimulator like 1
ILMN_1777483	0.4446	0.0233426	-2.54733	-3.3532	-0.531785	APOOL	apolipoprotein O like
ILMN_1765001	0.4446	0.0233774	2.54656	-3.3545	0.909687	NAT6	N-acetyltransferase 6
ILMN_1805148	0.4446	0.0233875	2.54634	-3.3549	0.665083	CLHC1	clathrin heavy chain linker domain containing 1
ILMN_1734194	0.4446	0.0234036	-2.54598	-3.3555	-0.582807	EXOSC3	exosome component 3
ILMN_1693951	0.4446	0.0234086	2.54587	-3.3557	0.713893	C14orf180	chromosome 14 open reading frame 180
ILMN_1798458	0.4446	0.0234113	2.54581	-3.3558	1.25233	KAZN	kazrin, periplakin interacting protein
ILMN_1774077	0.4446	0.0234198	-2.54562	-3.3561	-0.886066	GBP2	guanylate binding protein 2
ILMN_1652464	0.4446	0.02345	-2.54496	-3.3573	-1.23638	TUBA3E	tubulin alpha 3e
ILMN_1782079	0.4446	0.0235572	2.5426	-3.3613	0.617281	ZFP3	ZFP3 zinc finger protein
ILMN_1805330	0.4446	0.0235602	2.54253	-3.3614	1.38162	KLHL26	kelch like family member 26
ILMN_1752677	0.4446	0.0235719	2.54227	-3.3618	0.726369	RNF103	ring finger protein 103
ILMN_1666825	0.4446	0.0236027	2.5416	-3.363	1.22588	C1orf229	chromosome 1 open reading frame 229
ILMN_1655924	0.4446	0.0236136	-2.54136	-3.3634	-0.658544	TRNT1	tRNA nucleotidyl transferase 1
ILMN_1795762	0.4463	0.0237349	-2.53871	-3.3679	-1.3169	PLEK	pleckstrin
ILMN_1793743	0.4471	0.0238104	-2.53707	-3.3707	-0.526812	DIRC2	disrupted in renal carcinoma 2
ILMN_1693425	0.4503	0.0240255	-2.53241	-3.3786	-0.672096	STMN3	stathmin 3
ILMN_1720595	0.4503	0.0240477	-2.53193	-3.3794	-0.607052	MDGA1	MAM domain containing glycosylphosphatidylinositol anchor 1
ILMN_1810274	0.4507	0.0241577	-2.52957	-3.3834	-1.00742	HOXB2	homeobox B2
ILMN_1730710	0.4507	0.0242218	-2.5282	-3.3857	-1.34904	ADORA3	adenosine A3 receptor
ILMN_1788955	0.4507	0.0242224	2.52819	-3.3858	0.469129	PDLIM1	PDZ and LIM domain 1
ILMN_1812666	0.4507	0.0242405	2.5278	-3.3864	0.569442	DNAJC15	DnaJ heat shock protein family (Hsp40) member C15
ILMN_1767662	0.4515	0.02432	2.52611	-3.3893	0.535353	CERS6	ceramide synthase 6
ILMN_1751133	0.4515	0.0243507	-2.52545	-3.3904	-1.23645	NCR3	natural cytotoxicity triggering receptor 3
ILMN_1721283	0.4518	0.0243999	2.52441	-3.3922	0.869077	HSPB6	heat shock protein family B (small) member 6
ILMN_1692790	0.4534	0.0245169	-2.52193	-3.3964	-0.940598	ITGB3BP	integrin subunit beta 3 binding protein
ILMN_1725346	0.4543	0.0246	2.52018	-3.3994	1.11618	SNAPC1	small nuclear RNA activating complex polypeptide 1
ILMN_1795338	0.4546	0.0246843	2.51841	-3.4024	0.954931	YPEL1	yippee like 1
ILMN_1760314	0.4546	0.0247248	2.51756	-3.4038	0.971301	CCDC8	coiled-coil domain containing 8
ILMN_1764788	0.4546	0.024742	-2.51719	-3.4044	-0.838675	TNFRSF1B	TNF receptor superfamily member 1B
ILMN_1664931	0.4546	0.024749	-2.51705	-3.4047	-0.407275	GTF2E2	general transcription factor IIE subunit 2
ILMN_1676998	0.4547	0.0247929	2.51613	-3.4062	1.13212	SCN2B	sodium voltage-gated channel beta subunit 2
ILMN_1692938	0.4551	0.0249266	-2.51334	-3.411	-0.815746	PSAT1	phosphoserine aminotransferase 1
ILMN_1739310	0.4551	0.0249326	-2.51322	-3.4112	-0.724078	SLC44A3	solute carrier family 44 member 3
ILMN_1808816	0.4551	0.0249621	2.5126	-3.4122	0.715866	PYGO2	pygopus family PHD finger 2
ILMN_1732850	0.4551	0.02499	2.51203	-3.4132	1.01205	COL21A1	collagen type XXI alpha 1 chain
ILMN_1752793	0.4551	0.025065	2.51047	-3.4158	0.544347	SAP18	Sin3A associated protein 18
ILMN_1723886	0.4551	0.0251047	2.50965	-3.4172	1.11605	ZFP2	ZFP2 zinc finger protein
ILMN_1772459	0.4551	0.0252011	2.50766	-3.4206	0.623269	RPS23	ribosomal protein S23
ILMN_1723412	0.4551	0.0252033	-2.50762	-3.4206	-0.716857	ASCL2	achaete-scute family bHLH transcription factor 2
ILMN_1727045	0.4551	0.0252057	-2.50757	-3.4207	-0.547444	RASGRP3	RAS guanyl releasing protein 3
ILMN_1797125	0.4551	0.025297	2.50569	-3.4239	0.938883	ZNF821	zinc finger protein 821
ILMN_1765274	0.4551	0.0253033	-2.50557	-3.4241	-0.678096	CAPN11	calpain 11
ILMN_1800602	0.4551	0.0253154	-2.50532	-3.4245	-0.678901	GCA	grancalcin
ILMN_1689274	0.4551	0.0253478	-2.50465	-3.4257	-0.806317	NIPA1	non imprinted in Prader-Willi/Angelman syndrome 1
ILMN_1660063	0.4551	0.0253487	-2.50464	-3.4257	-0.464122	POLE4	DNA polymerase epsilon 4, accessory subunit
ILMN_1732577	0.4551	0.0254135	-2.50331	-3.4279	-0.528024	TMEM216	transmembrane protein 216
ILMN_1792671	0.4551	0.0254686	-2.50219	-3.4298	-0.549261	C12orf29	chromosome 12 open reading frame 29
ILMN_1699362	0.4551	0.0254987	2.50158	-3.4309	0.484319	IK	IK cytokine, down-regulator of HLA II
ILMN_1811392	0.4551	0.0255047	-2.50145	-3.4311	-1.30641	ARHGAP45	Rho GTPase activating protein 45
ILMN_1694011	0.4551	0.0255243	-2.50106	-3.4318	-1.3899	WNT2	Wnt family member 2
ILMN_1668605	0.4551	0.0255544	2.50044	-3.4328	0.62991	NAAA	N-acylethanolamine acid amidase
ILMN_1667578	0.4551	0.0255981	2.49956	-3.4343	0.588445	DUSP26	dual specificity phosphatase 26 (putative)
ILMN_1789628	0.4551	0.0256708	-2.49809	-3.4368	-2.07824	KLRB1	killer cell lectin like receptor B1
ILMN_1798007	0.4551	0.0257156	2.49718	-3.4383	0.766874	PNMT	phenylethanolamine N-methyltransferase
ILMN_1804980	0.4551	0.0257195	2.4971	-3.4384	0.685337	CAV3	caveolin 3
ILMN_1800881	0.4551	0.0257571	-2.49634	-3.4397	-0.757957	FAIM	Fas apoptotic inhibitory molecule
ILMN_1813386	0.4551	0.0257724	2.49604	-3.4402	0.796829	CORO6	coronin 6
ILMN_1692527	0.4551	0.0257876	2.49573	-3.4408	1.39639	GRK4	G protein-coupled receptor kinase 4
ILMN_1711617	0.4551	0.0257892	-2.4957	-3.4408	-0.874933	GMFG	glia maturation factor gamma
ILMN_1764228	0.4588	0.0260861	-2.48975	-3.4509	-0.665865	DAB2	DAB2, clathrin adaptor protein
ILMN_1773459	0.4588	0.0261226	-2.48903	-3.4521	-1.62183	SOX11	SRY-box 11
ILMN_1754894	0.4588	0.0261975	-2.48754	-3.4546	-0.666893	C1orf162	chromosome 1 open reading frame 162
ILMN_1671731	0.4588	0.026205	-2.48739	-3.4549	-0.545688	AVPI1	arginine vasopressin induced 1
ILMN_1804415	0.4588	0.0262461	-2.48658	-3.4562	-0.605554	SMAGP	small cell adhesion glycoprotein
ILMN_1754660	0.4588	0.0262879	2.48575	-3.4576	0.641812	ZCCHC24	zinc finger CCHC-type containing 24
ILMN_1674354	0.4588	0.0262946	2.48562	-3.4578	0.931462	CNOT3	CCR4-NOT transcription complex subunit 3
ILMN_1772487	0.4588	0.0263047	2.48542	-3.4582	0.421277	SUGP2	SURP and G-patch domain containing 2
ILMN_1782795	0.4588	0.0263076	2.48536	-3.4583	1.80471	SMPD4	sphingomyelin phosphodiesterase 4
ILMN_1790761	0.4601	0.0265206	2.48117	-3.4654	1.12558	POSTN	periostin
ILMN_1714383	0.4601	0.0265216	2.48115	-3.4654	0.957998	TPD52L1	tumor protein D52-like 1
ILMN_1801608	0.4601	0.0265631	-2.48034	-3.4668	-0.928151	KCNN3	potassium calcium-activated channel subfamily N member 3
ILMN_1714891	0.4601	0.0265772	-2.48007	-3.4672	-0.747429	OR2A14	olfactory receptor family 2 subfamily A member 14
ILMN_1697088	0.4601	0.026592	2.47978	-3.4677	0.77855	ARMC5	armadillo repeat containing 5
ILMN_1761829	0.4601	0.0266941	2.47778	-3.4711	2.02019	HK1	hexokinase 1
ILMN_1784156	0.4601	0.0267028	2.47761	-3.4714	1.22251	FKTN	fukutin
ILMN_1666625	0.4601	0.0267709	-2.47629	-3.4736	-0.794851	KIF17	kinesin family member 17
ILMN_1694671	0.4601	0.0267876	-2.47597	-3.4741	-0.696285	ZFAND2A	zinc finger AN1-type containing 2A
ILMN_1767422	0.4601	0.0267911	-2.4759	-3.4743	-0.479555	POLR1D	RNA polymerase I subunit D
ILMN_1704904	0.4601	0.0268265	-2.47521	-3.4754	-1.18196	MGAT4C	MGAT4 family member C
ILMN_1739876	0.4601	0.0269142	2.47351	-3.4783	0.503734	RAB3GAP1	RAB3 GTPase activating protein catalytic subunit 1
ILMN_1708432	0.4601	0.0269278	-2.47325	-3.4787	-0.883175	PLCB1	phospholipase C beta 1
ILMN_1800619	0.4601	0.0269441	-2.47294	-3.4792	-0.805836	BRI3BP	BRI3 binding protein
ILMN_1781388	0.4601	0.026983	2.47219	-3.4805	0.43442	PGM5	phosphoglucomutase 5
ILMN_1778226	0.4601	0.0269864	2.47212	-3.4806	0.793051	EXTL3	exostosin like glycosyltransferase 3
ILMN_1722206	0.4601	0.02712	2.46955	-3.4849	1.60493	MAF	MAF bZIP transcription factor
ILMN_1702683	0.4601	0.0271444	-2.46909	-3.4857	-0.5592	SLC33A1	solute carrier family 33 member 1
ILMN_1693287	0.4601	0.0271677	-2.46864	-3.4865	-0.379735	POMP	proteasome maturation protein
ILMN_1703123	0.4601	0.027209	-2.46785	-3.4878	-1.04224	CSRNP1	cysteine and serine rich nuclear protein 1
ILMN_1724211	0.4601	0.0272357	-2.46734	-3.4887	-0.71335	GPRC5C	G protein-coupled receptor class C group 5 member C
ILMN_1736965	0.4601	0.027237	-2.46731	-3.4887	-0.738269	SIGIRR	single Ig and TIR domain containing
ILMN_1738712	0.4607	0.0273858	-2.46448	-3.4935	-0.773341	GPR180	G protein-coupled receptor 180
ILMN_1670878	0.4607	0.0273863	2.46447	-3.4935	1.41506	YTHDC1	YTH domain containing 1
ILMN_1653133	0.4607	0.0274408	2.46344	-3.4952	0.473468	SH3D19	SH3 domain containing 19
ILMN_1685580	0.4607	0.0274676	-2.46293	-3.4961	-0.530592	CBLB	Cbl proto-oncogene B
ILMN_1666553	0.4607	0.0275156	-2.46202	-3.4976	-0.887549	SLC25A19	solute carrier family 25 member 19
ILMN_1766544	0.4607	0.0275898	2.46062	-3.5	1.12793	ZFP28	ZFP28 zinc finger protein
ILMN_1684349	0.4607	0.0276058	-2.46032	-3.5005	-0.917131	IL2RB	interleukin 2 receptor subunit beta
ILMN_1675428	0.4607	0.0276069	2.46029	-3.5005	1.37345	PCDHGC3	protocadherin gamma subfamily C, 3
ILMN_1676128	0.4607	0.0276124	2.46019	-3.5007	0.847146	DNMT3A	DNA methyltransferase 3 alpha
ILMN_1752915	0.4618	0.0277693	-2.45724	-3.5057	-0.500886	GMFB	glia maturation factor beta
ILMN_1699931	0.4618	0.0278173	-2.45634	-3.5072	-1.11007	HCST	hematopoietic cell signal transducer
ILMN_1661971	0.4618	0.0278604	-2.45554	-3.5085	-1.04347	ARHGAP25	Rho GTPase activating protein 25
ILMN_1731135	0.4618	0.0278676	2.4554	-3.5088	0.999974	RAB11B	RAB11B, member RAS oncogene family
ILMN_1670970	0.4618	0.0278852	-2.45507	-3.5093	-0.475246	PPP3CA	protein phosphatase 3 catalytic subunit alpha
ILMN_1699665	0.4629	0.0279874	2.45317	-3.5125	0.739652	CLIC6	chloride intracellular channel 6
ILMN_1707493	0.4633	0.0280967	-2.45114	-3.5159	-1.44957	RCC1	regulator of chromosome condensation 1
ILMN_1743316	0.4633	0.0281092	2.45091	-3.5163	0.798824	FAM109A	family with sequence similarity 109 member A
ILMN_1702928	0.4633	0.0281445	2.45025	-3.5174	1.06985	FBXO9	F-box protein 9
ILMN_1709486	0.4634	0.0281892	2.44943	-3.5188	0.556626	SRPX	sushi repeat containing protein, X-linked
ILMN_1777534	0.4634	0.0282772	-2.4478	-3.5215	-1.2825	PNP	purine nucleoside phosphorylase
ILMN_1772700	0.4634	0.0283136	2.44713	-3.5227	0.909263	TMEM18	transmembrane protein 18
ILMN_1670456	0.4634	0.0283229	2.44696	-3.523	0.553582	RBM42	RNA binding motif protein 42
ILMN_1670172	0.4646	0.0284337	-2.44492	-3.5264	-0.456727	WDR33	WD repeat domain 33
ILMN_1724671	0.4648	0.0286032	2.44183	-3.5316	0.627305	MAP6	microtubule associated protein 6
ILMN_1667034	0.4648	0.0286071	2.44175	-3.5317	0.778185	PDPR	pyruvate dehydrogenase phosphatase regulatory subunit
ILMN_1738983	0.4648	0.0286479	2.44101	-3.5329	0.779902	SIRT5	sirtuin 5
ILMN_1724493	0.4648	0.0287024	-2.44002	-3.5346	-0.555594	LYSMD2	LysM domain containing 2
ILMN_1708143	0.4648	0.0287431	2.43928	-3.5358	0.446481	FAM127A	family with sequence similarity 127 member A
ILMN_1683277	0.4648	0.0287617	2.43894	-3.5364	0.622364	KIAA0319L	KIAA0319 like
ILMN_1785635	0.4648	0.0287811	2.43859	-3.537	0.998503	BRD3	bromodomain containing 3
ILMN_1779674	0.4648	0.0287917	-2.4384	-3.5373	-0.705089	PTPRG	protein tyrosine phosphatase, receptor type G
ILMN_1786229	0.4648	0.0288364	2.43759	-3.5387	0.813178	WIPF2	WAS/WASL interacting protein family member 2
ILMN_1779185	0.4648	0.0289017	2.43641	-3.5407	0.535137	SPECC1L	sperm antigen with calponin homology and coiled-coil domains 1 like
ILMN_1690035	0.4648	0.0289041	2.43637	-3.5407	0.974491	FLYWCH1	FLYWCH-type zinc finger 1
ILMN_1759915	0.4648	0.0289471	2.43559	-3.542	0.433926	ARPC1A	actin related protein 2/3 complex subunit 1A
ILMN_1690880	0.4648	0.0289695	2.43519	-3.5427	1.27798	CTAGE5	CTAGE family member 5, ER export factor
ILMN_1667371	0.4648	0.0289893	-2.43483	-3.5433	-1.28562	SLA	Src-like-adaptor
ILMN_1773407	0.4648	0.0289976	-2.43468	-3.5436	-0.365402	C16orf72	chromosome 16 open reading frame 72
ILMN_1792304	0.4655	0.029141	2.43211	-3.5479	0.995011	MBOAT2	membrane bound O-acyltransferase domain containing 2
ILMN_1775170	0.4655	0.0291738	-2.43152	-3.5489	-0.852586	MT1X	metallothionein 1X
ILMN_1664464	0.4655	0.0291756	-2.43149	-3.5489	-0.842501	PTGDS	prostaglandin D2 synthase
ILMN_1761322	0.4668	0.0292967	2.42933	-3.5525	0.654387	FHOD3	formin homology 2 domain containing 3
ILMN_1718071	0.4673	0.0293609	-2.42819	-3.5544	-0.533709	AGTPBP1	ATP/GTP binding protein 1
ILMN_1760849	0.4687	0.029502	-2.42568	-3.5586	-0.747252	NETO2	neuropilin and tolloid like 2
ILMN_1808846	0.4687	0.0295251	2.42527	-3.5593	0.523479	TBKBP1	TBK1 binding protein 1
ILMN_1807264	0.4687	0.0295543	2.42476	-3.5602	0.542683	CD2BP2	CD2 cytoplasmic tail binding protein 2
ILMN_1740216	0.4691	0.0296126	2.42373	-3.5619	0.583343	ERCC3	ERCC excision repair 3, TFIIH core complex helicase subunit
ILMN_1652163	0.4691	0.0296457	2.42315	-3.5629	0.803733	DVL2	dishevelled segment polarity protein 2
ILMN_1787415	0.4694	0.029729	-2.42168	-3.5653	-0.782332	SNX16	sorting nexin 16
ILMN_1732609	0.4694	0.029745	2.4214	-3.5658	0.517674	FAM214B	family with sequence similarity 214 member B
ILMN_1679428	0.4694	0.0298286	-2.41993	-3.5683	-0.540705	CHIC2	cysteine rich hydrophobic domain 2
ILMN_1809793	0.4694	0.0298526	2.41951	-3.569	1.05228	CRIM1	cysteine rich transmembrane BMP regulator 1
ILMN_1812795	0.4694	0.0299948	2.41703	-3.5731	0.901502	RUNX1T1	RUNX1 translocation partner 1
ILMN_1777190	0.4694	0.0299978	-2.41698	-3.5732	-1.39552	CFD	complement factor D
ILMN_1667306	0.4694	0.0300001	2.41694	-3.5733	0.89459	RANBP10	RAN binding protein 10
ILMN_1681222	0.4694	0.0300475	2.41611	-3.5746	0.678475	TOR2A	torsin family 2 member A
ILMN_1697448	0.4694	0.0301126	2.41498	-3.5765	0.524158	TXNIP	thioredoxin interacting protein
ILMN_1663033	0.4694	0.0301173	2.4149	-3.5767	0.554782	TMEM129	transmembrane protein 129
ILMN_1726589	0.47	0.0302502	-2.4126	-3.5805	-0.89061	CD248	CD248 molecule
ILMN_1814856	0.47	0.0302542	2.41253	-3.5806	0.752187	CACFD1	calcium channel flower domain containing 1
ILMN_1814327	0.47	0.0303816	-2.41033	-3.5843	-1.08834	AGTR1	angiotensin II receptor type 1
ILMN_1664024	0.47	0.0304101	-2.40984	-3.5851	-1.03806	APOB	apolipoprotein B
ILMN_1695946	0.47	0.0304422	2.40929	-3.586	0.768142	TRNP1	TMF1-regulated nuclear protein 1
ILMN_1710416	0.47	0.0304636	-2.40893	-3.5867	-0.75571	HS3ST6	heparan sulfate-glucosamine 3-sulfotransferase 6
ILMN_1796349	0.47	0.0304681	-2.40885	-3.5868	-0.81325	SMPDL3A	sphingomyelin phosphodiesterase acid like 3A
ILMN_1745887	0.47	0.0304774	2.40869	-3.5871	0.459143	FBXO21	F-box protein 21
ILMN_1772686	0.47	0.0305113	-2.40811	-3.588	-1.07561	FGD3	FYVE, RhoGEF and PH domain containing 3
ILMN_1718129	0.47	0.0305497	2.40745	-3.5891	0.48313	MAP2K5	mitogen-activated protein kinase kinase 5
ILMN_1672461	0.47	0.0305991	2.4066	-3.5905	1.18913	SPPL2B	signal peptide peptidase like 2B
ILMN_1722056	0.47	0.0306194	2.40626	-3.5911	0.713963	ATP7B	ATPase copper transporting beta
ILMN_1678353	0.47	0.0306463	2.4058	-3.5919	0.833543	FARP1	FERM, ARH/RhoGEF and pleckstrin domain protein 1
ILMN_1761911	0.47	0.0306939	2.40499	-3.5932	0.767042	GORAB	golgin, RAB6 interacting
ILMN_1815874	0.47	0.0307142	-2.40464	-3.5938	-0.489741	NANS	N-acetylneuraminate synthase
ILMN_1778034	0.47	0.0307646	-2.40378	-3.5952	-1.67826	ZWINT	ZW10 interacting kinetochore protein
ILMN_1750386	0.47	0.0307776	2.40356	-3.5956	2.84083	NPPA	natriuretic peptide A
ILMN_1701213	0.47	0.0308324	2.40263	-3.5972	0.886091	PIP4K2B	phosphatidylinositol-5-phosphate 4-kinase type 2 beta
ILMN_1660552	0.47	0.0308375	-2.40254	-3.5973	-1.44457	BMP5	bone morphogenetic protein 5
ILMN_1682979	0.47	0.0308543	-2.40226	-3.5978	-0.893933	TBX10	T-box 10
ILMN_1675978	0.4701	0.0308964	2.40155	-3.599	1.25889	ITGA10	integrin subunit alpha 10
ILMN_1652777	0.4714	0.0310523	-2.39891	-3.6034	-0.860496	CDC42EP2	CDC42 effector protein 2
ILMN_1662932	0.4718	0.0311106	-2.39793	-3.605	-1.14056	LCP1	lymphocyte cytosolic protein 1
ILMN_1737751	0.4725	0.0311949	-2.39651	-3.6074	-1.3094	BOLL	boule homolog, RNA binding protein
ILMN_1694070	0.475	0.0313933	2.39319	-3.6129	0.919125	FAM114A1	family with sequence similarity 114 member A1
ILMN_1768226	0.4762	0.0315267	2.39098	-3.6166	0.775571	ARMCX6	armadillo repeat containing, X-linked 6
ILMN_1694534	0.4762	0.031609	2.38961	-3.6189	0.639222	LINGO4	leucine rich repeat and Ig domain containing 4
ILMN_1687858	0.4762	0.0316507	-2.38892	-3.62	-0.43621	CALM2	calmodulin 2
ILMN_1768181	0.4762	0.0316828	-2.38839	-3.6209	-0.62842	TOR3A	torsin family 3 member A
ILMN_1799024	0.4767	0.0317638	2.38705	-3.6231	0.507585	VAC14	Vac14, PIKFYVE complex component
ILMN_1747627	0.4767	0.0318157	2.38619	-3.6246	0.914037	ABCA2	ATP binding cassette subfamily A member 2
ILMN_1688565	0.4767	0.0318899	2.38497	-3.6266	0.563575	ZNF580	zinc finger protein 580
ILMN_1719641	0.4767	0.0319003	2.3848	-3.6269	0.596836	SMOC2	SPARC related modular calcium binding 2
ILMN_1682636	0.4767	0.0319152	-2.38456	-3.6273	-3.19319	CXCL2	C-X-C motif chemokine ligand 2
ILMN_1795472	0.4767	0.0319334	2.38426	-3.6278	2.11823	FSCN2	fascin actin-bundling protein 2, retinal
ILMN_1768598	0.4772	0.0320013	-2.38315	-3.6296	-0.838076	LAIR1	leukocyte associated immunoglobulin like receptor 1
ILMN_1659948	0.4774	0.0320472	2.38239	-3.6309	1.29798	PPFIA1	PTPRF interacting protein alpha 1
ILMN_1726189	0.4778	0.0321111	-2.38135	-3.6326	-0.837311	MS4A14	membrane spanning 4-domains A14
ILMN_1749324	0.4783	0.0321995	-2.37991	-3.635	-0.616274	DPYS	dihydropyrimidinase
ILMN_1809636	0.4783	0.0322127	-2.37969	-3.6354	-0.562654	C2orf88	chromosome 2 open reading frame 88
ILMN_1676088	0.4788	0.0322844	2.37853	-3.6373	0.46776	MSRB3	methionine sulfoxide reductase B3
ILMN_1742906	0.4789	0.0323276	-2.37783	-3.6385	-0.899831	TGIF1	TGFB induced factor homeobox 1
ILMN_1762835	0.4792	0.0323837	2.37692	-3.64	0.624532	HELZ	helicase with zinc finger
ILMN_1720059	0.4797	0.0324547	2.37577	-3.6419	1.05745	HMBOX1	homeobox containing 1
ILMN_1698725	0.4807	0.0326218	2.37307	-3.6464	0.525592	FRMD3	FERM domain containing 3
ILMN_1700207	0.4807	0.0326225	-2.37306	-3.6464	-0.707223	HPS1	HPS1, biogenesis of lysosomal organelles complex 3 subunit 1
ILMN_1757036	0.4807	0.0327036	-2.37176	-3.6486	-1.33027	AQP12A	aquaporin 12A
ILMN_1654583	0.4807	0.0327069	-2.37171	-3.6486	-0.80684	CHD1	chromodomain helicase DNA binding protein 1
ILMN_1778679	0.4807	0.0327667	-2.37075	-3.6502	-1.06903	ART5	ADP-ribosyltransferase 5
ILMN_1724533	0.4807	0.0327718	-2.37067	-3.6504	-1.23157	LY96	lymphocyte antigen 96
ILMN_1745415	0.4807	0.0327724	2.37066	-3.6504	0.560061	BBX	BBX, HMG-box containing
ILMN_1796677	0.4816	0.032872	-2.36907	-3.653	-1.03106	RASGEF1B	RasGEF domain family member 1B
ILMN_1777745	0.4816	0.032905	-2.36854	-3.6539	-0.581899	FAM133B	family with sequence similarity 133 member B
ILMN_1693826	0.4819	0.0330206	-2.3667	-3.657	-0.935932	HAVCR2	hepatitis A virus cellular receptor 2
ILMN_1740842	0.4819	0.0330249	2.36663	-3.6571	1.48742	SALL2	spalt like transcription factor 2
ILMN_1684873	0.4819	0.0330419	2.36636	-3.6575	0.760044	ARSD	arylsulfatase D
ILMN_1797209	0.4819	0.033068	-2.36595	-3.6582	-0.699498	CEP41	centrosomal protein 41
ILMN_1733249	0.4822	0.0331243	-2.36505	-3.6597	-1.35886	GNB4	G protein subunit beta 4
ILMN_1763638	0.4823	0.0332518	-2.36304	-3.663	-0.632675	BCAR3	breast cancer anti-estrogen resistance 3
ILMN_1656927	0.4823	0.033293	2.36239	-3.6641	0.975852	SEMA5A	semaphorin 5A
ILMN_1716758	0.4823	0.0333378	-2.36168	-3.6653	-0.826082	PCDH1	protocadherin 1
ILMN_1795137	0.4823	0.0333396	2.36165	-3.6653	1.58296	TMEM74	transmembrane protein 74
ILMN_1740292	0.4823	0.0333449	2.36157	-3.6655	1.91775	PANK1	pantothenate kinase 1
ILMN_1727107	0.4823	0.033357	2.36138	-3.6658	1.42173	REST	RE1 silencing transcription factor
ILMN_1758128	0.4823	0.033381	-2.361	-3.6664	-0.688445	CYGB	cytoglobin
ILMN_1811729	0.4826	0.0334641	2.35969	-3.6686	1.0011	CBLC	Cbl proto-oncogene C
ILMN_1762990	0.4826	0.0334781	2.35947	-3.6689	0.425612	KIAA0141	KIAA0141
ILMN_1812070	0.4826	0.0335424	-2.35846	-3.6706	-1.07462	ABCB1	ATP binding cassette subfamily B member 1
ILMN_1754395	0.4827	0.0335881	-2.35775	-3.6718	-0.50984	COQ8B	coenzyme Q8B
ILMN_1795930	0.4835	0.0337368	-2.35543	-3.6756	-0.962444	PTGER4	prostaglandin E receptor 4
ILMN_1815649	0.4835	0.0337442	-2.35531	-3.6758	-1.01541	POU5F2	POU domain class 5, transcription factor 2
ILMN_1751028	0.4835	0.0337988	-2.35446	-3.6772	-0.638869	SERPINH1	serpin family H member 1
ILMN_1687219	0.4835	0.0338323	2.35394	-3.6781	1.13733	KCNH7	potassium voltage-gated channel subfamily H member 7
ILMN_1694776	0.4835	0.0338518	2.35364	-3.6786	0.814498	SCP2	sterol carrier protein 2
ILMN_1671209	0.4835	0.0339091	-2.35275	-3.6801	-0.605237	SYTL2	synaptotagmin like 2
ILMN_1777980	0.4835	0.0339368	2.35232	-3.6808	1.00832	TAB1	TGF-beta activated kinase 1 (MAP3K7) binding protein 1
ILMN_1704321	0.4835	0.0340969	2.34985	-3.6849	3.07472	IL2	interleukin 2
ILMN_1702541	0.4835	0.0341337	2.34928	-3.6858	0.46881	NSRP1	nuclear speckle splicing regulatory protein 1
ILMN_1720623	0.4835	0.0341579	2.34891	-3.6864	0.75904	SYTL3	synaptotagmin like 3
ILMN_1798926	0.4835	0.0342247	2.34788	-3.6881	0.785928	SOCS2	suppressor of cytokine signaling 2
ILMN_1741356	0.4835	0.0343275	2.3463	-3.6907	0.659445	PRICKLE1	prickle planar cell polarity protein 1
ILMN_1744912	0.4835	0.0343618	2.34578	-3.6916	0.550861	CTTN	cortactin
ILMN_1802615	0.4835	0.0344015	-2.34517	-3.6926	-0.753119	CDK6	cyclin dependent kinase 6
ILMN_1737611	0.4835	0.034456	2.34434	-3.694	0.869707	VAMP1	vesicle associated membrane protein 1
ILMN_1736048	0.4835	0.0344622	2.34424	-3.6942	0.428804	ELL	elongation factor for RNA polymerase II
ILMN_1665717	0.4835	0.0344955	2.34373	-3.695	0.476233	EIF2S3	eukaryotic translation initiation factor 2 subunit gamma
ILMN_1789059	0.4835	0.0344983	-2.34369	-3.6951	-0.985399	GDAP2	ganglioside induced differentiation associated protein 2
ILMN_1763386	0.4835	0.0344999	-2.34367	-3.6951	-0.65995	BID	BH3 interacting domain death agonist
ILMN_1657502	0.4835	0.0345062	-2.34357	-3.6953	-0.741858	MRGPRF	MAS related GPR family member F
ILMN_1754947	0.4835	0.0345724	2.34256	-3.6969	0.744779	TBC1D1	TBC1 domain family member 1
ILMN_1692700	0.4835	0.0345753	2.34252	-3.697	1.21967	WDR31	WD repeat domain 31
ILMN_1766054	0.4835	0.0346432	-2.34148	-3.6987	-0.550079	ABCA1	ATP binding cassette subfamily A member 1
ILMN_1800731	0.4835	0.0346441	2.34147	-3.6987	0.813096	MBD5	methyl-CpG binding domain protein 5
ILMN_1760303	0.4836	0.0347198	2.34032	-3.7006	1.08892	PIK3R1	phosphoinositide-3-kinase regulatory subunit 1
ILMN_1749478	0.4836	0.034728	2.3402	-3.7008	0.48025	TCEAL3	transcription elongation factor A like 3
ILMN_1739749	0.4836	0.0347927	2.33922	-3.7025	0.555952	B3GALT6	beta-1,3-galactosyltransferase 6
ILMN_1791759	0.4836	0.0347953	-2.33918	-3.7025	-1.04052	CXCL10	C-X-C motif chemokine ligand 10
ILMN_1806473	0.4845	0.0348991	-2.33761	-3.7051	-1.32632	BEX5	brain expressed X-linked 5
ILMN_1799748	0.4845	0.0349622	-2.33666	-3.7067	-1.04119	ATF3	activating transcription factor 3
ILMN_1756445	0.4845	0.0350622	2.33516	-3.7092	0.467743	PMF1	polyamine-modulated factor 1
ILMN_1758104	0.4845	0.0350867	-2.33479	-3.7098	-0.810552	PRPS2	phosphoribosyl pyrophosphate synthetase 2
ILMN_1665964	0.4845	0.0350871	2.33478	-3.7098	0.617872	GAB2	GRB2 associated binding protein 2
ILMN_1675939	0.4845	0.0351672	-2.33358	-3.7118	-0.477146	IFNGR1	interferon gamma receptor 1
ILMN_1682099	0.4845	0.0352593	-2.3322	-3.714	-1.30456	TNFAIP8L3	TNF alpha induced protein 8 like 3
ILMN_1671583	0.4845	0.0352993	2.33161	-3.715	0.415241	MKRN1	makorin ring finger protein 1
ILMN_1740193	0.4845	0.0353444	2.33093	-3.7161	1.51953	ZNF740	zinc finger protein 740
ILMN_1786257	0.4845	0.0353525	-2.33081	-3.7163	-1.08585	SNX10	sorting nexin 10
ILMN_1735402	0.4845	0.0353964	2.33016	-3.7174	0.455251	DCAF5	DDB1 and CUL4 associated factor 5
ILMN_1798867	0.4845	0.0354188	2.32983	-3.718	0.546994	CAMTA2	calmodulin binding transcription activator 2
ILMN_1773964	0.4845	0.0354191	2.32982	-3.718	0.691722	H1FX	H1 histone family member X
ILMN_1809933	0.4845	0.035434	-2.3296	-3.7183	-0.751766	PIM1	Pim-1 proto-oncogene, serine/threonine kinase
ILMN_1657718	0.4845	0.0354371	2.32955	-3.7184	0.507636	LDHD	lactate dehydrogenase D
ILMN_1653774	0.4851	0.035523	-2.32828	-3.7205	-0.63354	RNF215	ring finger protein 215
ILMN_1684755	0.4851	0.0355623	-2.3277	-3.7215	-0.57783	KAZALD1	Kazal type serine peptidase inhibitor domain 1
ILMN_1750225	0.4851	0.0355974	-2.32718	-3.7223	-0.735869	MYCT1	myc target 1
ILMN_1730229	0.4851	0.0356353	2.32661	-3.7233	0.993231	CGNL1	cingulin like 1
ILMN_1779558	0.4851	0.0356574	2.32629	-3.7238	0.484131	GAS6	growth arrest specific 6
ILMN_1712998	0.4852	0.0357041	-2.3256	-3.7249	-2.46045	CORIN	corin, serine peptidase
ILMN_1805225	0.4854	0.0357857	-2.32439	-3.7269	-0.653415	LPCAT3	lysophosphatidylcholine acyltransferase 3
ILMN_1743846	0.4854	0.0358396	-2.3236	-3.7282	-0.512856	AMER1	APC membrane recruitment protein 1
ILMN_1703074	0.4854	0.0358772	-2.32305	-3.7291	-0.417391	CPD	carboxypeptidase D
ILMN_1676288	0.4854	0.0358883	2.32289	-3.7294	0.974671	ACBD4	acyl-CoA binding domain containing 4
ILMN_1789074	0.4854	0.0359537	-2.32192	-3.731	-0.909133	HSPA1A	heat shock protein family A (Hsp70) member 1A
ILMN_1738097	0.4854	0.0359914	-2.32137	-3.7319	-1.12585	MCTP1	multiple C2 and transmembrane domain containing 1
ILMN_1759003	0.4854	0.036022	2.32092	-3.7326	0.834853	SNX12	sorting nexin 12
ILMN_1697529	0.4854	0.0360613	2.32035	-3.7336	0.441431	RNF10	ring finger protein 10
ILMN_1761259	0.4854	0.0361104	-2.31963	-3.7348	-0.55747	EXT2	exostosin glycosyltransferase 2
ILMN_1763000	0.4854	0.0361199	-2.31949	-3.735	-0.736401	ADAP2	ArfGAP with dual PH domains 2
ILMN_1706722	0.4854	0.0361335	-2.31929	-3.7353	-0.860491	CD200	CD200 molecule
ILMN_1654653	0.4854	0.0361476	2.31909	-3.7357	0.509702	KLC1	kinesin light chain 1
ILMN_1690282	0.4869	0.0363006	2.31686	-3.7393	0.405597	CRADD	CASP2 and RIPK1 domain containing adaptor with death domain
ILMN_1702320	0.4873	0.0363938	-2.31551	-3.7415	-0.8227	JAKMIP2	janus kinase and microtubule interacting protein 2
ILMN_1757519	0.4873	0.0364465	2.31474	-3.7428	1.23083	FGF1	fibroblast growth factor 1
ILMN_1800341	0.4873	0.0364609	2.31454	-3.7431	1.26721	WDR66	WD repeat domain 66
ILMN_1808508	0.4873	0.036473	-2.31436	-3.7434	-1.08007	KITLG	KIT ligand
ILMN_1755721	0.4875	0.0365562	-2.31316	-3.7454	-1.01136	FAM63A	family with sequence similarity 63 member A
ILMN_1718783	0.4875	0.0365586	2.31312	-3.7455	0.761338	EXTL1	exostosin like glycosyltransferase 1
ILMN_1705655	0.489	0.0367911	-2.30978	-3.751	-0.780121	STXBP6	syntaxin binding protein 6
ILMN_1733627	0.489	0.0368404	2.30907	-3.7521	0.686246	NEDD4L	neural precursor cell expressed, developmentally down-regulated 4-like, E3 ubiquitin protein ligase
ILMN_1678808	0.489	0.0368923	2.30833	-3.7534	0.57369	ATG14	autophagy related 14
ILMN_1671288	0.489	0.036914	2.30802	-3.7539	1.23621	ODF2	outer dense fiber of sperm tails 2
ILMN_1815154	0.489	0.036917	2.30797	-3.7539	0.497597	MYH10	myosin, heavy chain 10, non-muscle
ILMN_1769876	0.489	0.0369228	-2.30789	-3.7541	-0.631009	TBC1D2	TBC1 domain family member 2
ILMN_1742721	0.489	0.0369534	-2.30745	-3.7548	-0.3887	NCMAP	non-compact myelin associated protein
ILMN_1798270	0.489	0.0369648	-2.30729	-3.7551	-0.429736	SMCO4	single-pass membrane protein with coiled-coil domains 4
ILMN_1726798	0.4894	0.0370333	-2.30631	-3.7567	-1.03734	UBXN10	UBX domain protein 10
ILMN_1741159	0.4894	0.0371037	-2.30531	-3.7583	-0.804476	MAP3K8	mitogen-activated protein kinase kinase kinase 8
ILMN_1766950	0.4894	0.0371252	-2.305	-3.7588	-0.938436	PCDHB13	protocadherin beta 13
ILMN_1690484	0.4894	0.0371378	-2.30482	-3.7591	-0.971817	KIAA0895	KIAA0895
ILMN_1680937	0.4903	0.0372626	-2.30305	-3.762	-1.50847	HIST1H2BC	histone cluster 1, H2bc
ILMN_1656369	0.4903	0.0372757	-2.30287	-3.7623	-1.14344	C8orf4	chromosome 8 open reading frame 4
ILMN_1655114	0.4907	0.0373606	2.30166	-3.7643	0.71725	ABR	active BCR-related
ILMN_1750911	0.4907	0.037381	2.30137	-3.7648	0.774049	FNBP4	formin binding protein 4
ILMN_1756777	0.4913	0.0374771	2.30002	-3.767	0.834473	HBEGF	heparin binding EGF like growth factor
ILMN_1772824	0.4913	0.0375045	-2.29963	-3.7676	-0.800564	WNT5B	Wnt family member 5B
ILMN_1696003	0.4923	0.0376406	-2.29772	-3.7708	-0.560354	GNAI3	G protein subunit alpha i3
ILMN_1778536	0.4923	0.0376594	-2.29745	-3.7712	-1.09489	BTLA	B and T lymphocyte associated
ILMN_1785638	0.4923	0.0377914	-2.2956	-3.7742	-0.940723	SDCBP	syndecan binding protein
ILMN_1702501	0.4923	0.0378482	2.29481	-3.7755	0.476648	RPS6KA2	ribosomal protein S6 kinase A2
ILMN_1750706	0.4923	0.0378707	-2.29449	-3.7761	-1.07145	FEZF2	FEZ family zinc finger 2
ILMN_1814230	0.4923	0.0379134	-2.2939	-3.777	-0.43736	MTCP1	mature T-cell proliferation 1
ILMN_1717707	0.4923	0.0379187	-2.29382	-3.7772	-0.601849	PSTK	phosphoseryl-tRNA kinase
ILMN_1654422	0.4923	0.0379406	2.29352	-3.7777	0.500786	ACTN2	actinin alpha 2
ILMN_1688480	0.4923	0.0379491	2.2934	-3.7778	0.593685	CCND1	cyclin D1
ILMN_1788160	0.4923	0.0379787	2.29299	-3.7785	0.655385	KIF5B	kinesin family member 5B
ILMN_1726729	0.4923	0.0380032	-2.29265	-3.7791	-0.537627	C2orf76	chromosome 2 open reading frame 76
ILMN_1739521	0.4923	0.0380184	2.29243	-3.7794	0.725574	NLGN1	neuroligin 1
ILMN_1686562	0.4927	0.0380804	2.29157	-3.7808	1.00859	KIF13B	kinesin family member 13B
ILMN_1660816	0.4927	0.0381552	-2.29054	-3.7825	-0.640546	P2RX2	purinergic receptor P2X 2
ILMN_1742187	0.4927	0.0381696	-2.29034	-3.7829	-0.96137	MAN1A1	mannosidase alpha class 1A member 1
ILMN_1711314	0.4927	0.0382143	-2.28972	-3.7839	-0.530496	NUDT5	nudix hydrolase 5
ILMN_1804327	0.4927	0.0382466	2.28927	-3.7846	0.491955	NAP1L4	nucleosome assembly protein 1 like 4
ILMN_1689896	0.4927	0.0382659	2.289	-3.7851	0.629014	DSTYK	dual serine/threonine and tyrosine protein kinase
ILMN_1715024	0.4938	0.038388	2.28732	-3.7878	0.748123	LSS	lanosterol synthase (2,3-oxidosqualene-lanosterol cyclase)
ILMN_1717313	0.4945	0.0384842	-2.28599	-3.79	-0.684139	NFKBIE	NFKB inhibitor epsilon
ILMN_1658759	0.4945	0.0385533	2.28504	-3.7915	0.409427	PEX19	peroxisomal biogenesis factor 19
ILMN_1702526	0.4945	0.0385886	-2.28456	-3.7923	-0.552849	ADPRM	ADP-ribose/CDP-alcohol diphosphatase, manganese dependent
ILMN_1703593	0.4945	0.0386032	-2.28436	-3.7927	-1.07654	BAIAP2L1	BAI1 associated protein 2 like 1
ILMN_1811767	0.4945	0.0386229	2.28409	-3.7931	1.21559	INHBE	inhibin beta E subunit
ILMN_1811195	0.4949	0.0387272	2.28266	-3.7954	0.543546	ZNF211	zinc finger protein 211
ILMN_1698777	0.4949	0.0387458	2.28241	-3.7958	0.691924	ADCK1	aarF domain containing kinase 1
ILMN_1782273	0.4949	0.0388062	2.28158	-3.7972	1.42437	N4BP2	NEDD4 binding protein 2
ILMN_1770610	0.4949	0.0388241	2.28134	-3.7976	0.520112	MERTK	MER proto-oncogene, tyrosine kinase
ILMN_1736862	0.4949	0.0388716	-2.28069	-3.7987	-0.747352	ATP1B1	ATPase Na+/K+ transporting subunit beta 1
ILMN_1790642	0.4949	0.0390072	2.27884	-3.8017	1.24092	ALDH4A1	aldehyde dehydrogenase 4 family member A1
ILMN_1707398	0.4949	0.0390075	2.27884	-3.8017	1.33112	ESRRB	estrogen related receptor beta
ILMN_1802376	0.4949	0.0390279	2.27856	-3.8021	0.920082	SUPT20H	SPT20 homolog, SAGA complex component
ILMN_1658425	0.4949	0.0391203	2.27731	-3.8042	0.479687	DAG1	dystroglycan 1
ILMN_1722481	0.4949	0.0391475	2.27694	-3.8048	0.53365	COX15	COX15, cytochrome c oxidase assembly homolog
ILMN_1707720	0.4949	0.0391539	-2.27686	-3.8049	-1.10175	SLC1A5	solute carrier family 1 member 5
ILMN_1760705	0.4949	0.0391644	-2.27671	-3.8052	-1.20998	POF1B	premature ovarian failure, 1B
ILMN_1704654	0.4949	0.0391839	-2.27645	-3.8056	-0.384989	KAT2B	lysine acetyltransferase 2B
ILMN_1706031	0.4949	0.039206	2.27615	-3.8061	1.06511	KANK1	KN motif and ankyrin repeat domains 1
ILMN_1676846	0.4949	0.0392815	-2.27513	-3.8077	-0.442713	ABCE1	ATP binding cassette subfamily E member 1
ILMN_1652300	0.4949	0.0392822	2.27512	-3.8078	0.869327	ZNF507	zinc finger protein 507
ILMN_1656482	0.4953	0.0393468	2.27425	-3.8092	0.437275	OSBPL2	oxysterol binding protein like 2
ILMN_1768973	0.4967	0.0396135	-2.27067	-3.815	-0.594587	HIST2H2AC	histone cluster 2, H2ac
ILMN_1653771	0.4967	0.0396513	-2.27016	-3.8159	-0.839079	WDR63	WD repeat domain 63
ILMN_1773284	0.4967	0.0396568	-2.27009	-3.816	-0.89683	IL36RN	interleukin 36 receptor antagonist
ILMN_1659343	0.4967	0.0397437	-2.26893	-3.8179	-0.470437	BOLA2B	bolA family member 2B
ILMN_1788315	0.4967	0.0397789	2.26846	-3.8186	1.00628	SIN3B	SIN3 transcription regulator family member B
ILMN_1739987	0.4967	0.0398391	2.26766	-3.8199	0.713467	KCNH2	potassium voltage-gated channel subfamily H member 2
ILMN_1665416	0.4967	0.0398704	2.26724	-3.8206	1.44625	CFL2	cofilin 2
ILMN_1713301	0.4967	0.0399227	2.26655	-3.8218	0.883451	DGCR2	DiGeorge syndrome critical region gene 2
ILMN_1695983	0.4967	0.0399246	2.26652	-3.8218	0.566506	DDX42	DEAD-box helicase 42
ILMN_1693675	0.4967	0.0399694	-2.26593	-3.8228	-0.528134	ENPP4	ectonucleotide pyrophosphatase/phosphodiesterase 4 (putative)
ILMN_1814396	0.4967	0.0400071	-2.26543	-3.8236	-0.756652	MAGOH	mago homolog, exon junction complex core component
ILMN_1761820	0.4967	0.040056	2.26478	-3.8246	1.03931	EDARADD	EDAR associated death domain
ILMN_1813846	0.4967	0.0400964	-2.26424	-3.8255	-0.404241	P2RX4	purinergic receptor P2X 4
ILMN_1776266	0.4967	0.0401224	-2.2639	-3.8261	-0.642576	CRYGB	crystallin gamma B
ILMN_1724438	0.4967	0.0401497	2.26354	-3.8267	0.64165	RABGAP1	RAB GTPase activating protein 1
ILMN_1795754	0.4967	0.0402166	-2.26265	-3.8281	-0.668704	CLIC2	chloride intracellular channel 2
ILMN_1778796	0.4967	0.0402842	-2.26176	-3.8296	-0.670496	ADSS	adenylosuccinate synthase
ILMN_1767324	0.4967	0.0403482	-2.26092	-3.8309	-0.828422	EIF4EBP1	eukaryotic translation initiation factor 4E binding protein 1
ILMN_1687440	0.4967	0.0404246	2.25992	-3.8326	0.831419	HIPK2	homeodomain interacting protein kinase 2
ILMN_1742547	0.4967	0.0404526	2.25955	-3.8332	0.412106	NRP1	neuropilin 1
ILMN_1718629	0.4967	0.0404578	-2.25948	-3.8333	-0.506302	NRIP1	nuclear receptor interacting protein 1
ILMN_1797367	0.4967	0.0404813	2.25917	-3.8338	0.968282	TSC1	tuberous sclerosis 1
ILMN_1749821	0.4967	0.0405047	-2.25887	-3.8343	-0.41485	MED28	mediator complex subunit 28
ILMN_1692159	0.4967	0.0405227	-2.25863	-3.8347	-0.99238	RFX2	regulatory factor X2
ILMN_1660031	0.4967	0.0405245	-2.25861	-3.8347	-0.98653	P2RY6	pyrimidinergic receptor P2Y6
ILMN_1767446	0.4967	0.0405997	2.25762	-3.8363	0.683411	RNF150	ring finger protein 150
ILMN_1720496	0.4967	0.0406082	-2.25751	-3.8365	-0.690245	GUCY1A2	guanylate cyclase 1 soluble subunit alpha 2
ILMN_1802380	0.4967	0.0406085	2.25751	-3.8365	0.775268	RERE	arginine-glutamic acid dipeptide repeats
ILMN_1691283	0.4967	0.0406228	2.25732	-3.8368	0.766903	SUFU	SUFU negative regulator of hedgehog signaling
ILMN_1750330	0.4967	0.0406689	-2.25672	-3.8378	-0.818357	OR51E1	olfactory receptor family 51 subfamily E member 1
ILMN_1733055	0.4967	0.0406776	2.2566	-3.838	0.9489	TXLNB	taxilin beta
ILMN_1698354	0.497	0.0408459	2.25441	-3.8415	1.37193	PDDC1	Parkinson disease 7 domain containing 1
ILMN_1744835	0.497	0.0408642	-2.25417	-3.8419	-0.424069	MRPL21	mitochondrial ribosomal protein L21
ILMN_1771376	0.497	0.0408738	2.25405	-3.8421	0.441686	PEA15	phosphoprotein enriched in astrocytes 15
ILMN_1788593	0.497	0.0409248	2.25339	-3.8432	0.414484	IP6K1	inositol hexakisphosphate kinase 1
ILMN_1668398	0.497	0.0409791	2.25268	-3.8443	1.42591	MSS51	MSS51 mitochondrial translational activator
ILMN_1681154	0.497	0.0410113	-2.25226	-3.845	-0.446641	ZBTB39	zinc finger and BTB domain containing 39
ILMN_1787548	0.497	0.0410607	2.25162	-3.8461	1.41773	HSPG2	heparan sulfate proteoglycan 2
ILMN_1814120	0.497	0.0411023	-2.25109	-3.8469	-0.654945	PECR	peroxisomal trans-2-enoyl-CoA reductase
ILMN_1769720	0.497	0.0411137	-2.25094	-3.8472	-0.468753	STAU2	staufen double-stranded RNA binding protein 2
ILMN_1718520	0.497	0.0411832	-2.25004	-3.8486	-0.478118	RNLS	renalase, FAD dependent amine oxidase
ILMN_1772118	0.497	0.0412326	-2.24941	-3.8497	-0.696958	PDIA4	protein disulfide isomerase family A member 4
ILMN_1666326	0.497	0.0412508	-2.24917	-3.8501	-0.588952	NDUFB9	NADH:ubiquinone oxidoreductase subunit B9
ILMN_1772218	0.497	0.0412542	-2.24913	-3.8501	-0.566938	HLA-DPA1	major histocompatibility complex, class II, DP alpha 1
ILMN_1815057	0.4972	0.0413086	-2.24843	-3.8513	-0.497188	PDGFRB	platelet derived growth factor receptor beta
ILMN_1789639	0.4972	0.0413452	2.24796	-3.852	1.3661	FMOD	fibromodulin
ILMN_1797236	0.4975	0.0414094	2.24713	-3.8534	1.92108	TGM2	transglutaminase 2
ILMN_1652223	0.4992	0.0415884	2.24484	-3.8571	0.561729	WDR91	WD repeat domain 91
ILMN_1765857	0.4992	0.0416771	-2.2437	-3.8589	-0.447244	SUPV3L1	Suv3 like RNA helicase
ILMN_1757338	0.4992	0.0417818	-2.24237	-3.8611	-0.463665	PLSCR4	phospholipid scramblase 4
ILMN_1716708	0.4992	0.0418242	-2.24183	-3.862	-0.784721	HOXB9	homeobox B9
ILMN_1756676	0.4992	0.041841	-2.24162	-3.8623	-0.629997	PHF19	PHD finger protein 19
ILMN_1661994	0.4992	0.0418465	-2.24155	-3.8624	-0.652855	ESRRG	estrogen related receptor gamma
ILMN_1779346	0.4992	0.0418858	2.24105	-3.8632	0.407261	ADNP2	ADNP homeobox 2
ILMN_1714861	0.4992	0.0419008	-2.24086	-3.8636	-1.24391	CD68	CD68 molecule
ILMN_1671718	0.4992	0.0420577	2.23887	-3.8668	0.802536	FAM180A	family with sequence similarity 180 member A
ILMN_1771411	0.4992	0.0420624	-2.23881	-3.8669	-0.536431	ALG6	ALG6, alpha-1,3-glucosyltransferase
ILMN_1812517	0.4992	0.0420819	2.23856	-3.8673	1.33612	FGF8	fibroblast growth factor 8
ILMN_1683939	0.4992	0.0421263	2.238	-3.8682	1.0767	VIPR2	vasoactive intestinal peptide receptor 2
ILMN_1697736	0.4992	0.0421322	2.23793	-3.8683	0.479788	EXOSC2	exosome component 2
ILMN_1684836	0.4992	0.042135	-2.23789	-3.8684	-0.843795	AKAP12	A-kinase anchoring protein 12
ILMN_1752520	0.4992	0.0421631	-2.23754	-3.8689	-0.4758	SLFN11	schlafen family member 11
ILMN_1766675	0.4992	0.0421743	-2.23739	-3.8692	-0.551434	CDH6	cadherin 6
ILMN_1810054	0.4992	0.0422122	2.23692	-3.8699	1.50105	CNN1	calponin 1
ILMN_1758731	0.4992	0.0422127	2.23691	-3.87	0.496927	CYP2J2	cytochrome P450 family 2 subfamily J member 2
ILMN_1720048	0.4994	0.0422669	-2.23623	-3.8711	-1.36163	CCL2	C-C motif chemokine ligand 2
ILMN_1766366	0.5	0.0424197	2.23431	-3.8742	0.839199	ICA1L	islet cell autoantigen 1 like
ILMN_1661581	0.5	0.042433	-2.23414	-3.8745	-0.630545	IFI27	interferon alpha inducible protein 27
ILMN_1693055	0.5008	0.0425533	2.23263	-3.8769	0.467711	ZDHHC3	zinc finger DHHC-type containing 3
ILMN_1813544	0.5008	0.0425874	2.23221	-3.8776	0.626336	OXCT1	3-oxoacid CoA-transferase 1
ILMN_1800540	0.5008	0.0427104	-2.23067	-3.8801	-0.62803	CD55	CD55 molecule (Cromer blood group)
ILMN_1811373	0.5008	0.0427295	2.23043	-3.8805	0.576545	FAM20B	family with sequence similarity 20 member B
ILMN_1714784	0.5008	0.0427329	-2.23039	-3.8805	-0.730042	ZAK	sterile alpha motif and leucine zipper containing kinase AZK
ILMN_1807825	0.5008	0.0427609	-2.23004	-3.8811	-0.85777	LY86	lymphocyte antigen 86
ILMN_1713934	0.5008	0.0427936	-2.22963	-3.8818	-0.80007	LITAF	lipopolysaccharide induced TNF factor
ILMN_1767365	0.5008	0.0428088	2.22944	-3.8821	1.22305	PAK1	p21 (RAC1) activated kinase 1
ILMN_1801205	0.5008	0.0428291	2.22919	-3.8825	0.68569	GPNMB	glycoprotein nmb
ILMN_1655269	0.5017	0.0429449	-2.22775	-3.8848	-1.38362	C2orf66	chromosome 2 open reading frame 66
ILMN_1733667	0.5022	0.0430265	2.22674	-3.8864	0.710433	DHX35	DEAH-box helicase 35
ILMN_1755352	0.5034	0.0431628	2.22506	-3.8892	0.754619	TUB	tubby bipartite transcription factor
ILMN_1798181	0.5038	0.0432587	-2.22387	-3.8911	-0.744955	IRF7	interferon regulatory factor 7
ILMN_1764091	0.504	0.0433835	2.22234	-3.8936	0.477153	R3HDM2	R3H domain containing 2
ILMN_1796108	0.504	0.0434141	2.22196	-3.8942	1.50525	KIF13A	kinesin family member 13A
ILMN_1771824	0.504	0.0434229	2.22185	-3.8943	0.849856	DNAJC30	DnaJ heat shock protein family (Hsp40) member C30
ILMN_1690154	0.504	0.0434419	2.22162	-3.8947	0.548675	ANO5	anoctamin 5
ILMN_1670669	0.504	0.0435241	-2.22061	-3.8964	-0.979386	SERPINA12	serpin family A member 12
ILMN_1737947	0.504	0.0435535	-2.22025	-3.8969	-0.470966	LSM5	LSM5 homolog, U6 small nuclear RNA and mRNA degradation associated
ILMN_1762084	0.504	0.0435788	2.21994	-3.8974	1.13766	DNASE1L3	deoxyribonuclease 1 like 3
ILMN_1802411	0.504	0.043612	-2.21954	-3.8981	-0.646527	ITGA1	integrin subunit alpha 1
ILMN_1714809	0.504	0.0436591	-2.21896	-3.899	-0.409089	RPIA	ribose 5-phosphate isomerase A
ILMN_1779751	0.504	0.0436958	-2.21851	-3.8997	-0.602987	FMC1	formation of mitochondrial complex V assembly factor 1 homolog
ILMN_1765779	0.504	0.0437027	2.21843	-3.8999	0.506629	ADAM17	ADAM metallopeptidase domain 17
ILMN_1686679	0.5042	0.0437608	2.21772	-3.901	0.766437	ZNF462	zinc finger protein 462
ILMN_1737152	0.5056	0.043917	-2.21582	-3.9041	-0.83409	DAO	D-amino acid oxidase
ILMN_1660533	0.5056	0.0439513	-2.2154	-3.9048	-0.407357	RPN1	ribophorin I
ILMN_1683243	0.5056	0.0440925	2.21369	-3.9075	0.518006	VPS45	vacuolar protein sorting 45 homolog
ILMN_1656393	0.5056	0.0441143	2.21343	-3.908	0.70567	PPP2R3A	protein phosphatase 2 regulatory subunit B''alpha
ILMN_1752914	0.5056	0.0441383	-2.21314	-3.9084	-0.388637	ARHGAP31	Rho GTPase activating protein 31
ILMN_1754262	0.5056	0.0441501	-2.21299	-3.9087	-0.972183	SLC6A9	solute carrier family 6 member 9
ILMN_1745787	0.5056	0.0441665	2.2128	-3.909	1.06454	POLL	polymerase (DNA) lambda
ILMN_1815673	0.5056	0.0441846	2.21258	-3.9093	0.68805	DKK3	dickkopf WNT signaling pathway inhibitor 3
ILMN_1699585	0.5056	0.0442889	-2.21132	-3.9114	-2.12208	BHLHE22	basic helix-loop-helix family member e22
ILMN_1768282	0.5056	0.0443282	2.21084	-3.9121	0.625402	SNX21	sorting nexin family member 21
ILMN_1805477	0.5056	0.0444519	-2.20936	-3.9145	-0.442782	SH2D3C	SH2 domain containing 3C
ILMN_1701455	0.5056	0.0444955	-2.20883	-3.9154	-0.589091	FBXO6	F-box protein 6
ILMN_1732375	0.5056	0.0445176	2.20857	-3.9158	0.828711	EEFSEC	eukaryotic elongation factor, selenocysteine-tRNA specific
ILMN_1685928	0.5056	0.044572	2.20792	-3.9169	0.4018	WDR34	WD repeat domain 34
ILMN_1671106	0.5056	0.0445754	-2.20787	-3.9169	-0.468329	GJA4	gap junction protein alpha 4
ILMN_1685653	0.5056	0.0446408	-2.20709	-3.9182	-0.635869	RPS17	ribosomal protein S17
ILMN_1663723	0.5056	0.0447093	2.20627	-3.9195	0.58054	SLC13A4	solute carrier family 13 member 4
ILMN_1727574	0.5056	0.0447325	2.206	-3.92	0.636558	ZNF827	zinc finger protein 827
ILMN_1791106	0.5056	0.0447625	2.20564	-3.9205	0.732237	HEATR6	HEAT repeat containing 6
ILMN_1718770	0.5056	0.0447625	2.20564	-3.9205	0.954731	MAMSTR	MEF2 activating motif and SAP domain containing transcriptional regulator
ILMN_1668960	0.5056	0.0447646	-2.20561	-3.9206	-0.705631	MID1IP1	MID1 interacting protein 1
ILMN_1679595	0.5056	0.0447758	-2.20548	-3.9208	-0.670592	GRIK5	glutamate ionotropic receptor kainate type subunit 5
ILMN_1689160	0.5056	0.0448628	-2.20444	-3.9225	-1.13358	DPEP2	dipeptidase 2
ILMN_1797744	0.5056	0.0449514	-2.20339	-3.9242	-0.826831	TPPP3	tubulin polymerization promoting protein family member 3
ILMN_1706546	0.5056	0.0449797	-2.20305	-3.9247	-0.666935	MAX	MYC associated factor X
ILMN_1772074	0.5056	0.0449834	2.20301	-3.9248	0.667462	DNAAF3	dynein axonemal assembly factor 3
ILMN_1670542	0.5056	0.0450065	-2.20273	-3.9252	-0.477208	AK2	adenylate kinase 2
ILMN_1753297	0.5056	0.0450415	-2.20232	-3.9259	-0.48941	AAMDC	adipogenesis associated Mth938 domain containing
ILMN_1714622	0.5056	0.0450825	2.20183	-3.9267	1.14428	TNRC6A	trinucleotide repeat containing 6A
ILMN_1699692	0.5056	0.0450897	2.20175	-3.9268	0.594335	TYRP1	tyrosinase related protein 1
ILMN_1761260	0.5056	0.0451145	-2.20145	-3.9273	-0.396419	COBLL1	cordon-bleu WH2 repeat protein like 1
ILMN_1663916	0.5056	0.0451366	-2.20119	-3.9277	-0.956124	ARHGAP9	Rho GTPase activating protein 9
ILMN_1724240	0.5056	0.0452563	-2.19977	-3.93	-0.446663	LBR	lamin B receptor
ILMN_1801119	0.5056	0.0452706	2.19961	-3.9302	0.785195	BCL2	BCL2, apoptosis regulator
ILMN_1760347	0.5056	0.0452718	-2.19959	-3.9303	-0.998005	SRGN	serglycin
ILMN_1743187	0.5056	0.0453046	-2.1992	-3.9309	-0.837269	C6orf120	chromosome 6 open reading frame 120
ILMN_1676893	0.5056	0.0453083	-2.19916	-3.931	-0.546727	ADCY3	adenylate cyclase 3
ILMN_1752476	0.5056	0.0453417	2.19877	-3.9316	0.834275	ATAT1	alpha tubulin acetyltransferase 1
ILMN_1654974	0.5079	0.0455906	2.19584	-3.9363	0.693571	KMT2B	lysine methyltransferase 2B
ILMN_1696521	0.508	0.0456961	-2.1946	-3.9383	-1.16185	EGFR	epidermal growth factor receptor
ILMN_1657373	0.508	0.0457105	2.19443	-3.9386	1.45993	P3H2	prolyl 3-hydroxylase 2
ILMN_1782618	0.5081	0.0457616	2.19384	-3.9395	0.694227	C9orf16	chromosome 9 open reading frame 16
ILMN_1729487	0.5081	0.0458179	2.19318	-3.9406	0.527767	GMPR	guanosine monophosphate reductase
ILMN_1778991	0.5081	0.0459399	2.19176	-3.9429	0.539624	NFIB	nuclear factor I B
ILMN_1651254	0.5081	0.0459637	2.19148	-3.9433	0.442439	LPP	LIM domain containing preferred translocation partner in lipoma
ILMN_1784105	0.5081	0.0460272	2.19074	-3.9445	0.953126	SLC38A7	solute carrier family 38 member 7
ILMN_1772224	0.5081	0.0460834	2.19009	-3.9456	1.81163	KCNJ5	potassium voltage-gated channel subfamily J member 5
ILMN_1700042	0.5081	0.0460958	2.18994	-3.9458	0.772627	TLN2	talin 2
ILMN_1725842	0.5081	0.0461446	2.18938	-3.9467	0.815803	CSNK1G2	casein kinase 1 gamma 2
ILMN_1808982	0.5081	0.0461681	-2.1891	-3.9471	-0.685997	SLC16A3	solute carrier family 16 member 3
ILMN_1686043	0.5081	0.0461795	-2.18897	-3.9474	-0.686954	ZC2HC1C	zinc finger C2HC-type containing 1C
ILMN_1665423	0.5081	0.0462	2.18873	-3.9477	0.43085	ZFP91	ZFP91 zinc finger protein
ILMN_1763442	0.5081	0.0462229	2.18847	-3.9482	1.30279	SHROOM4	shroom family member 4
ILMN_1811820	0.5081	0.0463177	2.18737	-3.9499	0.841008	SRRM4	serine/arginine repetitive matrix 4
ILMN_1789627	0.5081	0.0463355	2.18717	-3.9503	0.647919	GP1BB	glycoprotein Ib platelet beta subunit
ILMN_1777156	0.5081	0.0463399	2.18712	-3.9503	0.53376	GTPBP3	GTP binding protein 3 (mitochondrial)
ILMN_1681617	0.5081	0.0463509	-2.18699	-3.9505	-0.817763	ARPC3	actin related protein 2/3 complex subunit 3
ILMN_1738099	0.5081	0.0464049	-2.18636	-3.9515	-0.698946	CAMKMT	calmodulin-lysine N-methyltransferase
ILMN_1729987	0.5081	0.0464321	-2.18605	-3.952	-0.489754	SRC	SRC proto-oncogene, non-receptor tyrosine kinase
ILMN_1738095	0.5081	0.0464337	2.18603	-3.9521	1.42791	PER2	period circadian clock 2
ILMN_1703374	0.5097	0.0466177	2.18391	-3.9555	0.786115	NAV1	neuron navigator 1
ILMN_1723222	0.5098	0.0467685	-2.18218	-3.9583	-0.478521	ASUN	asunder, spermatogenesis regulator
ILMN_1683737	0.5098	0.0467793	-2.18206	-3.9584	-0.652412	SNX32	sorting nexin 32
ILMN_1761722	0.5098	0.046794	2.18189	-3.9587	0.597222	ZNF579	zinc finger protein 579
ILMN_1670696	0.5098	0.0468303	-2.18148	-3.9594	-1.3229	TTYH2	tweety family member 2
ILMN_1651464	0.5098	0.0468388	-2.18138	-3.9595	-0.790461	KDM2B	lysine demethylase 2B
ILMN_1720637	0.5098	0.0468749	-2.18097	-3.9602	-0.784277	EPB41L3	erythrocyte membrane protein band 4.1 like 3
ILMN_1775853	0.5098	0.0468963	2.18072	-3.9606	0.994281	MAGI1	membrane associated guanylate kinase, WW and PDZ domain containing 1
ILMN_1742813	0.5099	0.0469434	-2.18018	-3.9615	-0.982993	TMEM167A	transmembrane protein 167A
ILMN_1693290	0.5104	0.0470269	2.17923	-3.963	1.14309	METTL16	methyltransferase like 16
ILMN_1665437	0.5107	0.0470885	2.17853	-3.9641	0.738954	CYP2E1	cytochrome P450 family 2 subfamily E member 1
ILMN_1809639	0.5109	0.0471466	-2.17787	-3.9652	-0.508093	TMEM26	transmembrane protein 26
ILMN_1768505	0.511	0.0471955	-2.17731	-3.9661	-0.532353	IL13RA1	interleukin 13 receptor subunit alpha 1
ILMN_1764964	0.5114	0.0472908	-2.17623	-3.9678	-0.321535	IFNGR2	interferon gamma receptor 2 (interferon gamma transducer 1)
ILMN_1684051	0.5114	0.0473046	2.17607	-3.968	0.900788	WASF2	WAS protein family member 2
ILMN_1698741	0.5116	0.0473598	2.17545	-3.969	0.509434	NAPB	NSF attachment protein beta
ILMN_1688205	0.5125	0.0475009	-2.17386	-3.9716	-0.819703	KLK10	kallikrein related peptidase 10
ILMN_1667434	0.5125	0.0475162	-2.17368	-3.9719	-0.7894	ITM2A	integral membrane protein 2A
ILMN_1656951	0.5133	0.0476328	2.17237	-3.974	0.870603	APCDD1	APC down-regulated 1
ILMN_1756873	0.5136	0.0478879	2.1695	-3.9786	1.05608	USP48	ubiquitin specific peptidase 48
ILMN_1791905	0.5136	0.0478903	-2.16948	-3.9786	-0.499547	CCDC103	coiled-coil domain containing 103
ILMN_1790315	0.5136	0.0478989	-2.16938	-3.9788	-0.41103	CFAP69	cilia and flagella associated protein 69
ILMN_1658182	0.5136	0.0479066	-2.16929	-3.9789	-0.861061	MEX3C	mex-3 RNA binding family member C
ILMN_1759985	0.5136	0.0479451	2.16886	-3.9796	0.584144	MAGOHB	mago homolog B, exon junction complex core component
ILMN_1677305	0.5136	0.0479514	-2.16879	-3.9797	-0.903201	PVR	poliovirus receptor
ILMN_1690034	0.5136	0.0479676	2.16861	-3.98	1.05896	SOD3	superoxide dismutase 3, extracellular
ILMN_1655780	0.5136	0.0479733	-2.16855	-3.9801	-0.608794	METTL10	methyltransferase like 10
ILMN_1751400	0.5136	0.0480272	-2.16794	-3.9811	-1.25641	SKAP1	src kinase associated phosphoprotein 1
ILMN_1682165	0.5136	0.048042	2.16778	-3.9813	0.507485	NT5C2	5'-nucleotidase, cytosolic II
ILMN_1663106	0.5143	0.0481792	2.16625	-3.9838	0.846656	SPTB	spectrin beta, erythrocytic
ILMN_1801313	0.5151	0.0483743	2.16408	-3.9872	0.484961	SIAH2	siah E3 ubiquitin protein ligase 2
ILMN_1703531	0.5151	0.0483749	-2.16407	-3.9873	-0.545983	S1PR3	sphingosine-1-phosphate receptor 3
ILMN_1759545	0.5153	0.0485018	2.16266	-3.9895	1.06528	CLDND2	claudin domain containing 2
ILMN_1683305	0.5153	0.0485032	-2.16265	-3.9895	-0.444313	COMMD2	COMM domain containing 2
ILMN_1691862	0.5153	0.0485034	-2.16265	-3.9895	-0.830553	RABIF	RAB interacting factor
ILMN_1772486	0.5154	0.0485694	2.16192	-3.9907	0.999021	ELF2	E74 like ETS transcription factor 2
ILMN_1787127	0.5154	0.0485985	-2.16159	-3.9912	-0.861547	SLC43A2	solute carrier family 43 member 2
ILMN_1682323	0.5154	0.0486561	2.16096	-3.9922	0.633461	DDX51	DEAD-box helicase 51
ILMN_1705985	0.5154	0.0487499	-2.15992	-3.9939	-0.692757	PIGA	phosphatidylinositol glycan anchor biosynthesis class A
ILMN_1659047	0.5154	0.0487595	-2.15982	-3.9941	-0.617391	HIST2H2AA3	histone cluster 2, H2aa3
ILMN_1768515	0.5154	0.0488096	-2.15927	-3.9949	-0.516121	SEC22C	SEC22 homolog C, vesicle trafficking protein
ILMN_1652147	0.5154	0.0488369	2.15897	-3.9954	1.10365	MRPL43	mitochondrial ribosomal protein L43
ILMN_1775354	0.5154	0.048964	2.15757	-3.9976	0.933943	TMEM107	transmembrane protein 107
ILMN_1749070	0.5154	0.048983	-2.15736	-3.998	-0.748206	HLA-DPB1	major histocompatibility complex, class II, DP beta 1
ILMN_1673207	0.5154	0.0490008	2.15716	-3.9983	0.506899	KLF11	Kruppel like factor 11
ILMN_1659437	0.5154	0.0491178	-2.15588	-4.0003	-0.40139	TXNDC17	thioredoxin domain containing 17
ILMN_1711208	0.5154	0.0491383	2.15566	-4.0007	0.72271	CELSR2	cadherin EGF LAG seven-pass G-type receptor 2
ILMN_1737058	0.5154	0.0491594	-2.15543	-4.0011	-0.90652	MPDU1	mannose-P-dolichol utilization defect 1
ILMN_1701052	0.5154	0.04918	2.1552	-4.0014	0.47316	TUBG2	tubulin gamma 2
ILMN_1715674	0.5154	0.0491843	2.15515	-4.0015	0.581694	ITPK1	inositol-tetrakisphosphate 1-kinase
ILMN_1742642	0.5154	0.0491986	-2.155	-4.0017	-0.59643	TM9SF1	transmembrane 9 superfamily member 1
ILMN_1701032	0.5154	0.0492058	-2.15492	-4.0019	-1.0448	TFPI	tissue factor pathway inhibitor
ILMN_1654212	0.5154	0.0493548	2.15329	-4.0045	0.753656	DOK7	docking protein 7
ILMN_1711745	0.5154	0.0493603	-2.15324	-4.0046	-0.467166	PPIB	peptidylprolyl isomerase B
ILMN_1679268	0.5154	0.0493975	-2.15283	-4.0052	-1.65317	PELI1	pellino E3 ubiquitin protein ligase 1
ILMN_1662776	0.5154	0.049452	-2.15224	-4.0061	-0.576567	GPX2	glutathione peroxidase 2
ILMN_1776516	0.5154	0.0494899	2.15182	-4.0068	0.876726	ITPKA	inositol-trisphosphate 3-kinase A
ILMN_1730999	0.5154	0.0494956	2.15176	-4.0069	0.628998	TPR	translocated promoter region, nuclear basket protein
ILMN_1652631	0.5154	0.049521	-2.15149	-4.0073	-0.79459	GLIPR2	GLI pathogenesis related 2
ILMN_1769787	0.5154	0.0495268	2.15142	-4.0074	0.413005	SELO	selenoprotein O
ILMN_1721833	0.5154	0.0496011	2.15062	-4.0087	0.789469	IER5	immediate early response 5
ILMN_1699598	0.5154	0.0496123	2.1505	-4.0089	0.474521	AP2M1	adaptor related protein complex 2 mu 1 subunit
ILMN_1778726	0.5154	0.0496855	-2.1497	-4.0102	-1.08443	GOT1L1	glutamic-oxaloacetic transaminase 1-like 1
ILMN_1670809	0.5154	0.0497047	-2.14949	-4.0105	-0.582912	NRM	nurim (nuclear envelope membrane protein)
ILMN_1785356	0.5155	0.049804	2.14842	-4.0122	0.381854	DENND5A	DENN domain containing 5A
ILMN_1711289	0.5155	0.049833	2.14811	-4.0127	0.698944	GYS1	glycogen synthase 1
ILMN_1779448	0.5155	0.0498593	2.14782	-4.0132	0.418718	EFHD1	EF-hand domain family member D1
ILMN_1773620	0.5155	0.049944	2.14691	-4.0146	0.463437	SMARCC2	SWI/SNF related, matrix associated, actin dependent regulator of chromatin subfamily c member 2
ILMN_1803977	0.5155	0.0499665	-2.14667	-4.015	-0.701473	GALNT1	polypeptide N-acetylgalactosaminyltransferase 1
ILMN_1682658	0.5155	0.0500328	2.14595	-4.0162	0.623967	EPM2AIP1	EPM2A interacting protein 1
ILMN_1681975	0.5155	0.0501133	-2.14509	-4.0175	-1.0159	OR52N2	olfactory receptor family 52 subfamily N member 2
ILMN_1743352	0.5155	0.0501467	2.14473	-4.0181	0.458085	TBCC	tubulin folding cofactor C
ILMN_1809400	0.5155	0.0501844	-2.14433	-4.0188	-1.26297	FAM49B	family with sequence similarity 49 member B
ILMN_1683824	0.5155	0.0502177	-2.14397	-4.0193	-0.740875	ANO7	anoctamin 7
ILMN_1786789	0.5155	0.0502292	-2.14385	-4.0195	-0.637843	FAM102B	family with sequence similarity 102 member B
ILMN_1691776	0.5155	0.0502521	2.1436	-4.0199	0.391627	HNRNPDL	heterogeneous nuclear ribonucleoprotein D like
ILMN_1715175	0.5155	0.0502879	-2.14322	-4.0205	-0.688259	MET	MET proto-oncogene, receptor tyrosine kinase
ILMN_1666503	0.5158	0.0503544	-2.14251	-4.0216	-0.621772	DENND2A	DENN domain containing 2A
ILMN_1791519	0.518	0.0506577	-2.13927	-4.0268	-1.096	ZNF497	zinc finger protein 497
ILMN_1654563	0.5193	0.0509047	2.13665	-4.031	0.47906	EFNB1	ephrin B1
ILMN_1810172	0.5193	0.0509178	2.13651	-4.0312	1.58486	SFRP4	secreted frizzled related protein 4
ILMN_1748616	0.5193	0.0509266	2.13642	-4.0313	0.511515	GTF2F1	general transcription factor IIF subunit 1
ILMN_1732722	0.5194	0.0510478	2.13514	-4.0334	0.437708	TRNAU1AP	tRNA selenocysteine 1 associated protein 1
ILMN_1814557	0.5194	0.0511052	-2.13453	-4.0343	-0.440274	TRPS1	transcriptional repressor GATA binding 1
ILMN_1709717	0.5194	0.0511139	-2.13444	-4.0345	-0.657011	LRRC15	leucine rich repeat containing 15
ILMN_1677968	0.5194	0.0511426	2.13414	-4.035	0.479312	PPP1R26	protein phosphatase 1 regulatory subunit 26
ILMN_1768771	0.5194	0.051148	-2.13408	-4.035	-0.745588	RAB32	RAB32, member RAS oncogene family
ILMN_1679746	0.5194	0.0511689	-2.13386	-4.0354	-0.791592	GPD1	glycerol-3-phosphate dehydrogenase 1
ILMN_1672178	0.5194	0.0512008	2.13352	-4.0359	0.414495	RNF8	ring finger protein 8
ILMN_1710675	0.5199	0.0513219	-2.13225	-4.0379	-0.540742	XBP1	X-box binding protein 1
ILMN_1807554	0.5199	0.0513283	2.13218	-4.0381	0.548781	EYA1	EYA transcriptional coactivator and phosphatase 1
ILMN_1805543	0.5202	0.0514954	-2.13043	-4.0408	-0.889687	ADAMTS9	ADAM metallopeptidase with thrombospondin type 1 motif 9
ILMN_1708890	0.5202	0.0515004	2.13038	-4.0409	0.72861	RASSF4	Ras association domain family member 4
ILMN_1698472	0.5202	0.0515005	2.13038	-4.0409	1.20332	KMT2C	lysine methyltransferase 2C
ILMN_1781812	0.5202	0.0515398	-2.12997	-4.0416	-1.16987	NR4A3	nuclear receptor subfamily 4 group A member 3
ILMN_1797682	0.5202	0.0515488	-2.12987	-4.0417	-0.872935	INSL3	insulin like 3
ILMN_1698995	0.5204	0.0516164	2.12916	-4.0428	0.506079	DES	desmin
ILMN_1768394	0.5208	0.0516851	-2.12845	-4.044	-0.537183	ARPC5	actin related protein 2/3 complex subunit 5
ILMN_1763604	0.5208	0.0517286	2.12799	-4.0447	1.98095	CACNB1	calcium voltage-gated channel auxiliary subunit beta 1
ILMN_1706118	0.5209	0.0517902	2.12735	-4.0457	1.31127	HN1L	hematological and neurological expressed 1 like
ILMN_1756118	0.5209	0.0518541	2.12669	-4.0468	0.476313	PPM1F	protein phosphatase, Mg2+/Mn2+ dependent 1F
ILMN_1708103	0.5216	0.0520201	-2.12496	-4.0495	-1.35123	GAN	gigaxonin
ILMN_1790689	0.5216	0.0520633	-2.12451	-4.0502	-0.556137	CRISPLD2	cysteine rich secretory protein LCCL domain containing 2
ILMN_1663866	0.5216	0.0520981	-2.12415	-4.0508	-0.587253	TGFBI	transforming growth factor beta induced
ILMN_1815475	0.5216	0.0521154	2.12397	-4.0511	0.474655	BAZ1B	bromodomain adjacent to zinc finger domain 1B
ILMN_1750596	0.5216	0.0521222	2.1239	-4.0512	0.63411	CLUAP1	clusterin associated protein 1
ILMN_1676924	0.5218	0.0521792	-2.12331	-4.0521	-1.66041	CD247	CD247 molecule
ILMN_1792551	0.5221	0.0522484	2.1226	-4.0533	1.49573	MROH7	maestro heat like repeat family member 7
ILMN_1725193	0.5221	0.0524574	2.12044	-4.0567	1.16771	IGFBP2	insulin like growth factor binding protein 2
ILMN_1671844	0.5221	0.0524776	2.12023	-4.057	0.776009	EYA4	EYA transcriptional coactivator and phosphatase 4
ILMN_1691119	0.5221	0.0524784	-2.12023	-4.057	-0.960173	RNF122	ring finger protein 122
ILMN_1722024	0.5221	0.0525136	2.11986	-4.0576	1.05712	ASB11	ankyrin repeat and SOCS box containing 11
ILMN_1706539	0.5221	0.0525148	2.11985	-4.0576	0.41787	KDM3B	lysine demethylase 3B
ILMN_1681011	0.5221	0.0525175	-2.11982	-4.0576	-0.35377	RAB8B	RAB8B, member RAS oncogene family
ILMN_1674032	0.5221	0.0525201	-2.1198	-4.0577	-0.644945	ABCD3	ATP binding cassette subfamily D member 3
ILMN_1799600	0.5231	0.0526531	-2.11843	-4.0599	-0.472008	STARD8	StAR related lipid transfer domain containing 8
ILMN_1780863	0.5243	0.0529032	2.11587	-4.0639	0.882577	PTGFRN	prostaglandin F2 receptor inhibitor
ILMN_1723463	0.5243	0.052953	-2.11536	-4.0647	-0.781984	ESAM	endothelial cell adhesion molecule
ILMN_1697409	0.5243	0.0529962	-2.11492	-4.0654	-0.624916	TNFRSF14	TNF receptor superfamily member 14
ILMN_1670325	0.5243	0.0530354	2.11452	-4.066	0.42782	SLC47A1	solute carrier family 47 member 1
ILMN_1791711	0.5243	0.0530759	-2.11411	-4.0667	-1.99186	DUOXA2	dual oxidase maturation factor 2
ILMN_1698386	0.5243	0.0531258	2.1136	-4.0675	0.61548	NEK9	NIMA related kinase 9
ILMN_1748836	0.5243	0.0531531	-2.11332	-4.0679	-0.54495	FUZ	fuzzy planar cell polarity protein
ILMN_1683234	0.5243	0.0531654	-2.1132	-4.0681	-1.13205	DNAJC1	DnaJ heat shock protein family (Hsp40) member C1
ILMN_1800676	0.5243	0.0531657	-2.11319	-4.0681	-0.570529	VMP1	vacuole membrane protein 1
ILMN_1673223	0.5247	0.0532441	2.1124	-4.0694	0.893287	SORBS3	sorbin and SH3 domain containing 3
ILMN_1693362	0.5247	0.0532957	-2.11188	-4.0702	-0.847392	ADK	adenosine kinase
ILMN_1687384	0.5247	0.0534807	-2.11	-4.0732	-0.708884	IFI6	interferon alpha inducible protein 6
ILMN_1675656	0.5247	0.053496	-2.10985	-4.0734	-0.534423	PPFIBP2	PPFIA binding protein 2
ILMN_1704985	0.5247	0.0535107	-2.1097	-4.0737	-0.57951	CYP27A1	cytochrome P450 family 27 subfamily A member 1
ILMN_1667408	0.5247	0.053518	2.10962	-4.0738	0.378158	EPB41	erythrocyte membrane protein band 4.1
ILMN_1739170	0.5247	0.0535263	-2.10954	-4.0739	-0.995201	TM4SF18	transmembrane 4 L six family member 18
ILMN_1727248	0.5247	0.0535314	2.10949	-4.074	0.824026	INF2	inverted formin, FH2 and WH2 domain containing
ILMN_1680223	0.5248	0.0536501	-2.10829	-4.0759	-0.79584	PNPLA8	patatin like phospholipase domain containing 8
ILMN_1690307	0.5248	0.0537837	-2.10695	-4.078	-0.824661	TPRKB	TP53RK binding protein
ILMN_1685834	0.5248	0.0538118	2.10666	-4.0785	0.826348	AMPH	amphiphysin
ILMN_1673544	0.5248	0.0538332	2.10645	-4.0788	0.739483	TCEANC2	transcription elongation factor A N-terminal and central domain containing 2
ILMN_1713990	0.5248	0.0538625	2.10615	-4.0793	0.37315	TRIP6	thyroid hormone receptor interactor 6
ILMN_1665810	0.5248	0.0538812	2.10596	-4.0796	0.831753	CCDC113	coiled-coil domain containing 113
ILMN_1666727	0.5248	0.0538942	-2.10583	-4.0798	-0.4105	ZNF586	zinc finger protein 586
ILMN_1654488	0.5248	0.0539204	2.10557	-4.0802	0.724104	KDM6A	lysine demethylase 6A
ILMN_1805415	0.5248	0.0539559	-2.10522	-4.0807	-0.517166	PDE3A	phosphodiesterase 3A
ILMN_1697220	0.5252	0.0540319	-2.10445	-4.0819	-1.0925	NT5E	5'-nucleotidase ecto
ILMN_1696615	0.5258	0.0541817	-2.10296	-4.0843	-1.09238	CA8	carbonic anhydrase 8
ILMN_1792415	0.5258	0.0542004	2.10277	-4.0846	0.413961	POMGNT2	protein O-linked mannose N-acetylglucosaminyltransferase 2 (beta 1,4-)
ILMN_1804448	0.5258	0.0542199	2.10257	-4.0849	0.650213	MSI2	musashi RNA binding protein 2
ILMN_1738229	0.5258	0.054294	2.10183	-4.0861	0.447481	NDRG3	NDRG family member 3
ILMN_1802167	0.5263	0.0543804	2.10097	-4.0874	0.61797	ALDH1L1	aldehyde dehydrogenase 1 family member L1
ILMN_1687035	0.5275	0.0546102	2.09869	-4.091	0.61155	ADAMTSL4	ADAMTS like 4
ILMN_1669033	0.5275	0.0546616	-2.09818	-4.0918	-0.327344	NCOA1	nuclear receptor coactivator 1
ILMN_1753923	0.5275	0.054712	-2.09768	-4.0926	-1.26932	MYC	v-myc avian myelocytomatosis viral oncogene homolog
ILMN_1657483	0.5275	0.0547293	-2.09751	-4.0929	-0.436781	SEC23B	Sec23 homolog B, coat complex II component
ILMN_1701186	0.5275	0.0547365	-2.09744	-4.093	-0.53851	C2orf71	chromosome 2 open reading frame 71
ILMN_1730986	0.5278	0.0548132	-2.09668	-4.0942	-0.933394	MALT1	MALT1 paracaspase
ILMN_1663526	0.5281	0.0548792	2.09603	-4.0952	0.633396	SPTAN1	spectrin alpha, non-erythrocytic 1
ILMN_1763688	0.5284	0.0549501	-2.09533	-4.0963	-0.374538	C17orf49	chromosome 17 open reading frame 49
ILMN_1762026	0.5286	0.0550323	2.09452	-4.0976	0.52716	GBF1	golgi brefeldin A resistant guanine nucleotide exchange factor 1
ILMN_1804041	0.5286	0.0550649	-2.0942	-4.0981	-0.734781	FOXA3	forkhead box A3
ILMN_1705201	0.5286	0.0551125	2.09373	-4.0988	0.559716	FOXC2	forkhead box C2
ILMN_1718198	0.5286	0.0551355	-2.0935	-4.0992	-0.9772	NPY5R	neuropeptide Y receptor Y5
ILMN_1685140	0.5287	0.055189	-2.09298	-4.1	-0.609372	PRRC1	proline rich coiled-coil 1
ILMN_1659660	0.5287	0.055214	-2.09273	-4.1004	-1.00784	ACVRL1	activin A receptor like type 1
ILMN_1692368	0.5298	0.0553684	-2.09122	-4.1028	-1.86231	DLX2	distal-less homeobox 2
ILMN_1669931	0.5299	0.0554235	-2.09068	-4.1036	-0.470052	TM9SF3	transmembrane 9 superfamily member 3
ILMN_1746686	0.53	0.0555553	-2.08939	-4.1057	-0.335741	POLR1C	RNA polymerase I subunit C
ILMN_1804279	0.53	0.0556086	-2.08887	-4.1065	-0.745643	PTPRC	protein tyrosine phosphatase, receptor type C
ILMN_1711049	0.53	0.0557449	2.08754	-4.1086	0.899087	CACNA2D2	calcium voltage-gated channel auxiliary subunit alpha2delta 2
ILMN_1804743	0.53	0.0557663	2.08733	-4.1089	1.23646	USP32	ubiquitin specific peptidase 32
ILMN_1780598	0.53	0.0557764	2.08724	-4.1091	0.464023	PIAS1	protein inhibitor of activated STAT 1
ILMN_1721136	0.53	0.0558389	2.08663	-4.11	1.64611	H6PD	hexose-6-phosphate dehydrogenase/glucose 1-dehydrogenase
ILMN_1748292	0.53	0.0558755	-2.08627	-4.1106	-0.462267	KRT79	keratin 79
ILMN_1764276	0.53	0.055899	-2.08604	-4.1109	-0.572532	2021-03-09	membrane associated ring-CH-type finger 9
ILMN_1791250	0.53	0.0559122	2.08592	-4.1111	1.09432	EDA	ectodysplasin A
ILMN_1741039	0.53	0.0559159	2.08588	-4.1112	1.06015	PTCHD4	patched domain containing 4
ILMN_1767142	0.53	0.0559214	-2.08583	-4.1113	-0.601977	ZNF280D	zinc finger protein 280D
ILMN_1678627	0.53	0.0559431	-2.08562	-4.1116	-0.815589	RUFY4	RUN and FYVE domain containing 4
ILMN_1757845	0.5303	0.056054	2.08454	-4.1133	0.376943	SPIRE1	spire type actin nucleation factor 1
ILMN_1811957	0.5303	0.0561037	2.08406	-4.114	0.353979	CAMSAP1	calmodulin regulated spectrin associated protein 1
ILMN_1751753	0.5303	0.0561154	-2.08395	-4.1142	-0.411065	IDH2	isocitrate dehydrogenase (NADP(+)) 2, mitochondrial
ILMN_1682957	0.5303	0.0561493	2.08362	-4.1147	0.590938	PACSIN3	protein kinase C and casein kinase substrate in neurons 3
ILMN_1775012	0.5303	0.0562121	-2.08301	-4.1157	-0.728797	BBS7	Bardet-Biedl syndrome 7
ILMN_1684923	0.5303	0.0562619	2.08253	-4.1164	1.10509	ANP32E	acidic nuclear phosphoprotein 32 family member E
ILMN_1762764	0.5303	0.0562818	2.08234	-4.1167	0.567228	SH3BGRL2	SH3 domain binding glutamate rich protein like 2
ILMN_1738955	0.5303	0.0562996	2.08217	-4.117	0.400524	ANAPC16	anaphase promoting complex subunit 16
ILMN_1671281	0.5303	0.0563269	2.0819	-4.1174	0.552841	RNASEL	ribonuclease L
ILMN_1666777	0.531	0.0564412	-2.0808	-4.1191	-1.03175	SHOX2	short stature homeobox 2
ILMN_1761247	0.5313	0.0565729	-2.07954	-4.1211	-0.421153	PIR	pirin
ILMN_1693766	0.5313	0.0566374	-2.07892	-4.1221	-0.419139	CEP135	centrosomal protein 135
ILMN_1733282	0.5313	0.0566516	-2.07878	-4.1223	-0.435348	EPS8	epidermal growth factor receptor pathway substrate 8
ILMN_1717366	0.5313	0.0566599	2.0787	-4.1224	0.757958	MDFIC	MyoD family inhibitor domain containing
ILMN_1652580	0.5313	0.0566919	2.0784	-4.1229	0.519851	POLD1	DAN polymerase delta 1, catalytic subunit
ILMN_1772880	0.5313	0.0567212	-2.07812	-4.1234	-1.38179	UTP11	UTP11, small subunit processome component homolog (S. cerevisiae)
ILMN_1661683	0.5313	0.0567506	2.07784	-4.1238	1.17635	THRA	thyroid hormone receptor, alpha
ILMN_1706959	0.5318	0.0568396	2.07698	-4.1251	0.46043	TIMM22	translocase of inner mitochondrial membrane 22 homolog (yeast)
ILMN_1700026	0.5328	0.0570138	2.07532	-4.1277	1.71484	BRCC3	BRCA1/BRCA2-containing complex subunit 3
ILMN_1689378	0.5332	0.0571578	-2.07395	-4.1299	-0.802522	NOCT	nocturnin
ILMN_1723480	0.5334	0.0572794	-2.07279	-4.1317	-0.974896	BST2	bone marrow stromal cell antigen 2
ILMN_1776384	0.5334	0.0573293	-2.07232	-4.1324	-0.490264	ALDH16A1	aldehyde dehydrogenase 16 family member A1
ILMN_1773238	0.5353	0.0575784	-2.06996	-4.1361	-0.806362	XCR1	X-C motif chemokine receptor 1
ILMN_1771599	0.5354	0.0576297	-2.06948	-4.1369	-0.534329	PLOD2	procollagen-lysine,2-oxoglutarate 5-dioxygenase 2
ILMN_1672295	0.5357	0.0577063	2.06876	-4.138	2.13787	ZC3H12A	zinc finger CCCH-type containing 12A
ILMN_1745561	0.5357	0.0577349	2.06849	-4.1384	0.814556	CYLD	CYLD lysine 63 deubiquitinase
ILMN_1794223	0.5372	0.05801	-2.0659	-4.1425	-0.525579	COX7B	cytochrome c oxidase subunit 7B
ILMN_1727740	0.5372	0.058017	2.06584	-4.1426	0.522614	SYNCRIP	synaptotagmin binding cytoplasmic RNA interacting protein
ILMN_1671158	0.5372	0.0580674	-2.06536	-4.1433	-0.456376	MRPL13	mitochondrial ribosomal protein L13
ILMN_1756542	0.5372	0.0580961	2.06509	-4.1438	1.10145	TBC1D17	TBC1 domain family member 17
ILMN_1660364	0.5373	0.0581974	-2.06415	-4.1452	-1.02975	CYTH4	cytohesin 4
ILMN_1804656	0.5373	0.058206	-2.06407	-4.1454	-0.529196	COX14	COX14, cytochrome c oxidase assembly factor
ILMN_1686929	0.5373	0.0582308	2.06383	-4.1457	0.56215	GPATCH3	G-patch domain containing 3
ILMN_1655557	0.5379	0.0583479	-2.06274	-4.1474	-0.526771	INTS6	integrator complex subunit 6
ILMN_1748474	0.5379	0.0584888	-2.06143	-4.1495	-1.19243	FPR3	formyl peptide receptor 3
ILMN_1752075	0.5379	0.0585055	-2.06127	-4.1497	-1.27798	MYBPC1	myosin binding protein C, slow type
ILMN_1815392	0.5379	0.0585662	-2.06071	-4.1506	-0.931134	ACTRT1	actin related protein T1
ILMN_1753665	0.5379	0.0585766	-2.06061	-4.1508	-0.402999	PRR4	proline rich 4 (lacrimal)
ILMN_1705310	0.5379	0.0586303	2.06011	-4.1515	0.404596	VEZF1	vascular endothelial zinc finger 1
ILMN_1742798	0.5379	0.0586489	-2.05994	-4.1518	-0.501684	TRA2B	transformer 2 beta homolog (Drosophila)
ILMN_1791576	0.5379	0.0586937	-2.05952	-4.1525	-0.656179	CHSY1	chondroitin sulfate synthase 1
ILMN_1728498	0.5379	0.0587076	2.05939	-4.1527	0.460583	PCBP4	poly(rC) binding protein 4
ILMN_1729433	0.5379	0.0587591	-2.05892	-4.1534	-0.646383	LIPH	lipase H
ILMN_1737168	0.5379	0.0588092	2.05845	-4.1541	0.777672	THTPA	thiamine triphosphatase
ILMN_1762879	0.5379	0.0588459	-2.05811	-4.1547	-0.45451	DCAF4L1	DDB1 and CUL4 associated factor 4 like 1
ILMN_1681812	0.5379	0.0588583	2.058	-4.1548	0.45913	HIF1AN	hypoxia inducible factor 1 alpha subunit inhibitor
ILMN_1693998	0.5385	0.0589566	2.05709	-4.1563	0.655445	SNX1	sorting nexin 1
ILMN_1798791	0.5392	0.0590773	-2.05597	-4.158	-0.420715	GLS	glutaminase
ILMN_1801953	0.5404	0.0595086	2.05201	-4.1642	0.900627	IHH	indian hedgehog
ILMN_1781735	0.5404	0.0595094	-2.052	-4.1642	-1.36283	IGSF11	immunoglobulin superfamily member 11
ILMN_1731546	0.5404	0.0595132	-2.05197	-4.1642	-0.583268	RPL26	ribosomal protein L26
ILMN_1726523	0.5404	0.0595967	-2.0512	-4.1654	-0.805583	OR10G3	olfactory receptor family 10 subfamily G member 3
ILMN_1689655	0.5404	0.0595975	-2.0512	-4.1654	-0.716854	HLA-DRA	major histocompatibility complex, class II, DR alpha
ILMN_1676528	0.5404	0.0596025	-2.05115	-4.1655	-0.683585	BTN3A2	butyrophilin subfamily 3 member A2
ILMN_1721712	0.5404	0.0596887	2.05036	-4.1667	0.467672	SYNGR1	synaptogyrin 1
ILMN_1712533	0.5404	0.0597205	-2.05007	-4.1672	-0.787874	ELOVL5	ELOVL fatty acid elongase 5
ILMN_1725971	0.5404	0.0597233	-2.05004	-4.1672	-0.475677	TMEM81	transmembrane protein 81
ILMN_1666226	0.5404	0.0598114	2.04924	-4.1685	0.983913	IL17RC	interleukin 17 receptor C
ILMN_1807807	0.5404	0.0598249	-2.04912	-4.1687	-0.467879	SKA2	spindle and kinetochore associated complex subunit 2
ILMN_1684086	0.5404	0.0598821	-2.0486	-4.1695	-0.669093	BDKRB2	bradykinin receptor B2
ILMN_1657550	0.5404	0.059923	2.04822	-4.1701	0.775151	MVD	mevalonate diphosphate decarboxylase
ILMN_1664294	0.5404	0.0599259	-2.0482	-4.1701	-0.598072	P3H1	prolyl 3-hydroxylase 1
ILMN_1783798	0.5404	0.0599789	2.04772	-4.1709	0.667938	GAS8	growth arrest specific 8
ILMN_1744268	0.5404	0.0600015	2.04751	-4.1712	0.791101	PLEC	plectin
ILMN_1775268	0.5404	0.0600169	2.04737	-4.1714	0.491324	HECW2	HECT, C2 and WW domain containing E3 ubiquitin protein ligase 2
ILMN_1652160	0.5404	0.0600287	-2.04726	-4.1716	-0.709981	LRBA	LPS responsive beige-like anchor protein
ILMN_1753207	0.5404	0.0600477	2.04709	-4.1718	0.929219	FZR1	fizzy/cell division cycle 20 related 1
ILMN_1787897	0.5404	0.060064	-2.04694	-4.1721	-0.582297	CXCL1	C-X-C motif chemokine ligand 1
ILMN_1701434	0.5404	0.0601862	-2.04583	-4.1738	-0.901995	RAP1B	RAP1B, member of RAS oncogene family
ILMN_1720965	0.5404	0.0602337	2.0454	-4.1745	0.555946	TULP4	tubby like protein 4
ILMN_1695025	0.5404	0.0602557	2.0452	-4.1748	0.610228	CD2	CD2 molecule
ILMN_1790784	0.5404	0.0602568	2.04519	-4.1748	1.68393	ZNF197	zinc finger protein 197
ILMN_1792173	0.5404	0.0602767	2.04501	-4.1751	0.407061	TUBGCP4	tubulin gamma complex associated protein 4
ILMN_1704633	0.5404	0.0603246	-2.04458	-4.1757	-0.379819	EMC7	ER membrane protein complex subunit 7
ILMN_1745703	0.5413	0.0604736	-2.04323	-4.1778	-1.00439	CORO2A	coronin 2A
ILMN_1702943	0.5418	0.0605799	-2.04227	-4.1793	-1.02146	DLK2	delta like non-canonical Notch ligand 2
ILMN_1773901	0.5418	0.0606065	-2.04203	-4.1797	-0.445729	STX12	syntaxin 12
ILMN_1735231	0.5419	0.0606985	-2.04121	-4.181	-0.465445	ZSWIM4	zinc finger SWIM-type containing 4
ILMN_1728323	0.5419	0.0607349	2.04088	-4.1815	0.506897	KPNA6	karyopherin subunit alpha 6
ILMN_1788203	0.5419	0.0607388	-2.04084	-4.1816	-0.391492	HEY1	hes related family bHLH transcription factor with YRPW motif 1
ILMN_1671046	0.5421	0.0607956	2.04033	-4.1823	0.419653	HSPB2	heat shock protein family B (small) member 2
ILMN_1669366	0.5427	0.0609176	2.03924	-4.184	0.656239	IFT88	intraflagellar transport 88
ILMN_1784884	0.5427	0.0609441	-2.039	-4.1844	-1.67305	LILRB3	leukocyte immunoglobulin like receptor B3
ILMN_1668532	0.5427	0.0610298	2.03823	-4.1856	0.626955	GMEB2	glucocorticoid modulatory element binding protein 2
ILMN_1793659	0.5427	0.0610374	-2.03816	-4.1857	-0.832716	TUBA8	tubulin alpha 8
ILMN_1742461	0.5427	0.0610994	-2.03761	-4.1866	-1.07329	UAP1	UDP-N-acetylglucosamine pyrophosphorylase 1
ILMN_1737833	0.5427	0.0611279	2.03735	-4.187	0.772106	ATN1	atrophin 1
ILMN_1790106	0.5427	0.0611537	-2.03712	-4.1873	-0.338071	PLP1	proteolipid protein 1
ILMN_1785179	0.5427	0.0612202	2.03653	-4.1883	0.378386	UBE2G2	ubiquitin conjugating enzyme E2 G2
ILMN_1763064	0.5427	0.0612699	2.03609	-4.1889	0.781379	ATAD2	ATPase family, AAA domain containing 2
ILMN_1691717	0.5427	0.0613078	-2.03575	-4.1895	-0.410343	RHBDF2	rhomboid 5 homolog 2
ILMN_1724293	0.5427	0.0613119	-2.03571	-4.1895	-0.485897	KDELR2	KDEL endoplasmic reticulum protein retention receptor 2
ILMN_1735679	0.5429	0.0613705	2.03519	-4.1903	0.452033	DHX38	DEAH-box helicase 38
ILMN_1759954	0.5433	0.0615034	-2.03401	-4.1922	-1.49785	PTMA	prothymosin, alpha
ILMN_1685816	0.5434	0.0615696	2.03342	-4.1931	0.740394	ELAVL1	ELAV like RNA binding protein 1
ILMN_1661002	0.5434	0.0617108	-2.03217	-4.195	-0.319672	RFWD2	ring finger and WD repeat domain 2
ILMN_1722726	0.5434	0.0617732	2.03161	-4.1959	0.798056	ARHGAP32	Rho GTPase activating protein 32
ILMN_1738580	0.5434	0.0618492	-2.03094	-4.1969	-0.848882	NR2E1	nuclear receptor subfamily 2 group E member 1
ILMN_1669310	0.5434	0.0618848	2.03063	-4.1974	0.608817	RHOT2	ras homolog family member T2
ILMN_1788629	0.5434	0.0619114	-2.03039	-4.1978	-1.20612	CEP112	centrosomal protein 112
ILMN_1791392	0.5434	0.0619692	2.02988	-4.1986	0.851182	SHROOM3	shroom family member 3
ILMN_1655523	0.5434	0.0619824	-2.02977	-4.1987	-0.916957	CLCA2	chloride channel accessory 2
ILMN_1691466	0.5434	0.0620503	-2.02917	-4.1997	-0.702245	YES1	YES proto-oncogene 1, Src family tyrosine kinase
ILMN_1765146	0.5434	0.0620714	-2.02898	-4.2	-0.563113	IFNAR2	interferon alpha and beta receptor subunit 2
ILMN_1801869	0.5434	0.0620801	-2.0289	-4.2001	-0.372872	WDR75	WD repeat domain 75
ILMN_1762888	0.5435	0.0621396	-2.02838	-4.2009	-0.825928	METTL21A	methyltransferase like 21A
ILMN_1798543	0.5435	0.0621718	-2.0281	-4.2013	-1.06848	STK17B	serine/threonine kinase 17b
ILMN_1732555	0.5443	0.0623031	-2.02694	-4.2031	-1.01945	B4GALT6	beta-1,4-galactosyltransferase 6
ILMN_1689070	0.545	0.0624734	2.02545	-4.2054	0.343508	COQ7	coenzyme Q7, hydroxylase
ILMN_1707710	0.545	0.0625311	-2.02494	-4.2062	-1.04797	SLC6A13	solute carrier family 6 member 13
ILMN_1773561	0.545	0.0625578	-2.02471	-4.2066	-0.537401	RAP2C	RAP2C, member of RAS oncogene family
ILMN_1674385	0.545	0.0625787	2.02453	-4.2069	0.405863	YWHAQ	tyrosine 3-monooxygenase/tryptophan 5-monooxygenase activation protein theta
ILMN_1662895	0.5454	0.0627734	2.02282	-4.2095	1.34588	APOPT1	apoptogenic 1, mitochondrial
ILMN_1685109	0.5454	0.0627867	-2.02271	-4.2097	-0.415849	POLR3D	RNA polymerase III subunit D
ILMN_1678754	0.5454	0.0629001	-2.02172	-4.2112	-0.340357	PFDN2	prefoldin subunit 2
ILMN_1760890	0.5454	0.0629955	2.02089	-4.2125	0.520678	SEPN1	selenoprotein N, 1
ILMN_1805827	0.5454	0.0629976	-2.02087	-4.2125	-0.592733	PPA1	pyrophosphatase (inorganic) 1
ILMN_1769229	0.5454	0.0630375	-2.02052	-4.2131	-0.706117	BCL2A1	BCL2 related protein A1
ILMN_1730799	0.5454	0.06304	2.0205	-4.2131	0.71693	PHF12	PHD finger protein 12
ILMN_1804522	0.5454	0.0630646	-2.02029	-4.2134	-0.449036	CCDC47	coiled-coil domain containing 47
ILMN_1786750	0.5454	0.0630994	-2.01999	-4.2139	-0.741202	TAF5L	TATA-box binding protein associated factor 5 like
ILMN_1687848	0.5454	0.0631506	-2.01954	-4.2146	-0.82609	C7	complement component 7
ILMN_1736234	0.5454	0.0632177	2.01896	-4.2155	0.337741	CHTOP	chromatin target of PRMT1
ILMN_1713161	0.5454	0.0632684	2.01852	-4.2161	0.376781	USP16	ubiquitin specific peptidase 16
ILMN_1724599	0.5454	0.063384	2.01752	-4.2177	0.685515	MBP	myelin basic protein
ILMN_1655904	0.5454	0.0634765	2.01672	-4.2189	0.753869	ROR1	receptor tyrosine kinase like orphan receptor 1
ILMN_1757294	0.5454	0.0634774	2.01671	-4.2189	1.26183	PRSS42	protease, serine 42
ILMN_1689908	0.5454	0.0635411	-2.01616	-4.2198	-0.587571	ANKRD13A	ankyrin repeat domain 13A
ILMN_1662169	0.5454	0.0635533	-2.01606	-4.22	-0.906199	RPL36	ribosomal protein L36
ILMN_1654065	0.5454	0.0636106	2.01557	-4.2207	0.766499	ATOH8	atonal bHLH transcription factor 8
ILMN_1721605	0.5454	0.0636517	2.01521	-4.2213	0.607141	SMYD2	SET and MYND domain containing 2
ILMN_1657632	0.5454	0.0636645	-2.0151	-4.2214	-0.446152	ZMYM6	zinc finger MYM-type containing 6
ILMN_1800958	0.5454	0.063685	2.01492	-4.2217	0.483047	TMEM237	transmembrane protein 237
ILMN_1723522	0.5454	0.0636868	-2.01491	-4.2217	-0.927067	APOLD1	apolipoprotein L domain containing 1
ILMN_1786308	0.5454	0.0637208	-2.01462	-4.2222	-0.872287	NIPSNAP3B	nipsnap homolog 3B
ILMN_1767129	0.5454	0.0637217	2.01461	-4.2222	0.70378	ABCC8	ATP binding cassette subfamily C member 8
ILMN_1809894	0.5454	0.0637745	-2.01415	-4.2229	-0.554738	TMEM117	transmembrane protein 117
ILMN_1781816	0.5454	0.0637903	2.01402	-4.2231	0.555591	CHD6	chromodomain helicase DNA binding protein 6
ILMN_1709167	0.5454	0.0638229	-2.01374	-4.2235	-0.909957	ADRA1A	adrenoceptor alpha 1A
ILMN_1677953	0.5454	0.0638903	2.01316	-4.2244	0.32544	OGFOD1	2-oxoglutarate and iron dependent oxygenase domain containing 1
ILMN_1784292	0.5454	0.06394	2.01273	-4.2251	0.46155	ANKMY2	ankyrin repeat and MYND domain containing 2
ILMN_1741881	0.5454	0.0641909	-2.01058	-4.2284	-0.822346	C9orf72	chromosome 9 open reading frame 72
ILMN_1796801	0.5454	0.0642004	-2.0105	-4.2285	-0.584786	ABCA8	ATP binding cassette subfamily A member 8
ILMN_1786254	0.5454	0.0642267	-2.01028	-4.2289	-1.14624	DLGAP4	DLG associated protein 4
ILMN_1694548	0.5454	0.0642532	-2.01005	-4.2292	-1.1611	ANXA3	annexin A3
ILMN_1703538	0.5454	0.0642642	-2.00996	-4.2294	-1.12636	AIF1	allograft inflammatory factor 1
ILMN_1685067	0.5454	0.0643247	2.00944	-4.2302	1.02975	PARP8	poly(ADP-ribose) polymerase family member 8
ILMN_1682399	0.5454	0.0643446	-2.00927	-4.2304	-0.77439	CLOCK	clock circadian regulator
ILMN_1723846	0.5454	0.0644308	-2.00854	-4.2316	-0.439645	METTL21B	methyltransferase like 21B
ILMN_1713031	0.5454	0.0644783	-2.00813	-4.2322	-0.807789	CPQ	carboxypeptidase Q
ILMN_1687442	0.5454	0.0644862	2.00807	-4.2323	0.610088	TNIK	TRAF2 and NCK interacting kinase
ILMN_1681923	0.5454	0.0645104	-2.00786	-4.2326	-0.932661	LRRC71	leucine rich repeat containing 71
ILMN_1751489	0.5454	0.0645292	-2.0077	-4.2328	-1.8836	ADAMTS4	ADAM metallopeptidase with thrombospondin type 1 motif 4
ILMN_1695606	0.5454	0.0645478	2.00754	-4.2331	2.09598	EFNB3	ephrin B3
ILMN_1792860	0.5454	0.0645541	-2.00749	-4.2332	-0.61025	MED22	mediator complex subunit 22
ILMN_1668514	0.5454	0.0645908	2.00718	-4.2337	0.45676	PIP5K1C	phosphatidylinositol-4-phosphate 5-kinase type 1 gamma
ILMN_1727592	0.5454	0.0646802	2.00642	-4.2348	0.485636	FRMD5	FERM domain containing 5
ILMN_1794662	0.5454	0.0647759	-2.00561	-4.2361	-0.744318	DSG1	desmoglein 1
ILMN_1651498	0.5454	0.0647918	-2.00547	-4.2363	-1.02718	GADD45G	growth arrest and DNA damage inducible gamma
ILMN_1810334	0.5454	0.0649226	-2.00436	-4.238	-0.309692	COMMD7	COMM domain containing 7
ILMN_1763207	0.5454	0.0649394	-2.00422	-4.2382	-0.89641	BATF3	basic leucine zipper ATF-like transcription factor 3
ILMN_1800091	0.5454	0.0649607	-2.00404	-4.2385	-1.24693	RARRES1	retinoic acid receptor responder 1
ILMN_1661695	0.5454	0.0649789	-2.00389	-4.2387	-0.616107	IRAK3	interleukin 1 receptor associated kinase 3
ILMN_1806306	0.5454	0.0649989	-2.00372	-4.239	-0.815764	SV2B	synaptic vesicle glycoprotein 2B
ILMN_1716428	0.5454	0.0649989	2.00372	-4.239	0.490274	NOC2L	NOC2 like nucleolar associated transcriptional repressor
ILMN_1651690	0.5454	0.0650281	2.00347	-4.2394	0.818281	PGBD4	piggyBac transposable element derived 4
ILMN_1810467	0.546	0.0651687	2.00228	-4.2412	0.38042	PPP2R1A	protein phosphatase 2 scaffold subunit Aalpha
ILMN_1706344	0.5462	0.0653028	-2.00116	-4.2429	-0.457094	ABHD6	abhydrolase domain containing 6
ILMN_1672969	0.5462	0.0653074	-2.00112	-4.243	-1.10174	C3orf52	chromosome 3 open reading frame 52
ILMN_1773389	0.5462	0.0653586	-2.00069	-4.2436	-0.619117	PLTP	phospholipid transfer protein
ILMN_1775175	0.5462	0.0653939	2.00039	-4.2441	0.470501	RPL3L	ribosomal protein L3 like
ILMN_1770338	0.5462	0.0654392	-2.00001	-4.2447	-0.364559	TM4SF1	transmembrane 4 L six family member 1
ILMN_1730487	0.547	0.0655653	1.99895	-4.2463	0.520288	CALD1	caldesmon 1
ILMN_1801488	0.5476	0.065762	1.9973	-4.2488	1.17465	SUPT7L	SPT7-like STAGA complex gamma subunit
ILMN_1687589	0.5476	0.0657651	-1.99728	-4.2489	-0.603505	CPT1A	carnitine palmitoyltransferase 1A
ILMN_1718925	0.5476	0.0658046	-1.99695	-4.2494	-0.826455	SYNE3	spectrin repeat containing nuclear envelope family member 3
ILMN_1766565	0.5476	0.0659132	1.99604	-4.2508	0.884635	KRTAP5-9	keratin associated protein 5-9
ILMN_1802337	0.5476	0.0659845	-1.99545	-4.2517	-0.340864	TMEM30A	transmembrane protein 30A
ILMN_1733338	0.5476	0.0660078	-1.99525	-4.252	-0.580381	BTN3A3	butyrophilin subfamily 3 member A3
ILMN_1769615	0.5476	0.0660804	-1.99465	-4.2529	-0.589205	FLRT2	fibronectin leucine rich transmembrane protein 2
ILMN_1670385	0.5476	0.0661099	1.9944	-4.2533	1.56689	TUBAL3	tubulin alpha like 3
ILMN_1766221	0.5476	0.0662323	-1.99339	-4.2549	-0.446324	B4GALT1	beta-1,4-galactosyltransferase 1
ILMN_1678766	0.5476	0.0662379	1.99334	-4.2549	0.482121	DYNLT1	dynein light chain Tctex-type 1
ILMN_1757847	0.5476	0.0662605	1.99315	-4.2552	0.450239	C11orf68	chromosome 11 open reading frame 68
ILMN_1798742	0.5476	0.0663589	1.99233	-4.2565	0.833643	CLCNKB	chloride voltage-gated channel Kb
ILMN_1766123	0.5476	0.0664412	-1.99165	-4.2575	-0.700292	FHIT	fragile histidine triad
ILMN_1798083	0.5476	0.0664598	1.9915	-4.2578	0.760454	CHERP	calcium homeostasis endoplasmic reticulum protein
ILMN_1693471	0.5476	0.0665068	-1.99111	-4.2584	-1.50919	KLHL35	kelch like family member 35
ILMN_1663843	0.5476	0.066561	-1.99066	-4.259	-0.438313	RAB1A	RAB1A, member RAS oncogene family
ILMN_1772612	0.5476	0.0666134	-1.99023	-4.2597	-0.464116	ANGPTL2	angiopoietin like 2
ILMN_1799134	0.5476	0.0666229	1.99015	-4.2598	1.39926	KLRD1	killer cell lectin like receptor D1
ILMN_1687538	0.5476	0.0666246	-1.99014	-4.2599	-0.423188	ETS1	ETS proto-oncogene 1, transcription factor
ILMN_1654690	0.5476	0.0666315	-1.99008	-4.2599	-0.367133	CECR5	cat eye syndrome chromosome region, candidate 5
ILMN_1729453	0.5476	0.0666338	1.99006	-4.26	0.411592	TSPAN9	tetraspanin 9
ILMN_1804737	0.5476	0.0666375	-1.99003	-4.26	-0.348998	RAVER2	ribonucleoprotein, PTB binding 2
ILMN_1671326	0.5476	0.0666562	1.98988	-4.2603	0.407192	AGO1	argonaute 1, RISC catalytic component
ILMN_1756877	0.5482	0.0667801	1.98885	-4.2618	0.372638	IFT43	intraflagellar transport 43
ILMN_1744963	0.5482	0.0668177	-1.98854	-4.2623	-0.449827	ERO1A	endoplasmic reticulum oxidoreductase 1 alpha
ILMN_1660332	0.5496	0.0670672	-1.98649	-4.2654	-0.487195	PLIN2	perilipin 2
ILMN_1810712	0.5497	0.0671273	1.986	-4.2662	0.41551	ARHGEF12	Rho guanine nucleotide exchange factor 12
ILMN_1699520	0.5497	0.0671527	1.98579	-4.2665	0.882838	SLC8A1	solute carrier family 8 member A1
ILMN_1763514	0.5512	0.0674298	1.98352	-4.27	1.05566	ASB15	ankyrin repeat and SOCS box containing 15
ILMN_1740508	0.5512	0.0674358	-1.98347	-4.2701	-0.893175	KCNMA1	potassium calcium-activated channel subfamily M alpha 1
ILMN_1672417	0.5512	0.067462	-1.98326	-4.2704	-0.525659	PTPRCAP	protein tyrosine phosphatase, receptor type C associated protein
ILMN_1736389	0.5521	0.0676569	-1.98167	-4.2728	-0.432923	SEC61B	Sec61 translocon beta subunit
ILMN_1654287	0.5521	0.067724	1.98112	-4.2737	0.42143	ADCY9	adenylate cyclase 9
ILMN_1735148	0.5521	0.0677396	1.98099	-4.2739	0.609989	SEC24B	SEC24 homolog B, COPII coat complex component
ILMN_1674135	0.5525	0.067825	1.9803	-4.2749	0.529829	RALGPS1	Ral GEF with PH domain and SH3 binding motif 1
ILMN_1730816	0.5525	0.0679528	-1.97926	-4.2765	-0.806	GPR162	G protein-coupled receptor 162
ILMN_1730731	0.5525	0.0679821	-1.97903	-4.2769	-0.349351	ERLIN1	ER lipid raft associated 1
ILMN_1798536	0.5525	0.067991	-1.97895	-4.277	-0.374611	JOSD1	Josephin domain containing 1
ILMN_1787923	0.5532	0.0681259	1.97786	-4.2787	0.565198	PNPLA2	patatin like phospholipase domain containing 2
ILMN_1674160	0.5532	0.0682405	1.97693	-4.2801	0.717577	BIN1	bridging integrator 1
ILMN_1686136	0.5532	0.0682674	1.97672	-4.2804	0.554073	NSD1	nuclear receptor binding SET domain protein 1
ILMN_1776109	0.5532	0.0682704	1.97669	-4.2804	0.387728	ZNF622	zinc finger protein 622
ILMN_1760563	0.5532	0.0682885	1.97655	-4.2807	0.681843	PRRC2A	proline rich coiled-coil 2A
ILMN_1733511	0.554	0.0684263	1.97543	-4.2824	0.698562	GOLGA3	golgin A3
ILMN_1757336	0.5547	0.0685458	1.97447	-4.2838	0.851108	LRCH3	leucine rich repeats and calponin homology domain containing 3
ILMN_1741960	0.5547	0.0686562	1.97358	-4.2852	0.917277	DGKG	diacylglycerol kinase gamma
ILMN_1703075	0.5547	0.0686735	1.97344	-4.2854	0.860727	PYY	peptide YY
ILMN_1736002	0.5547	0.0686914	-1.9733	-4.2856	-0.401075	COPS5	COP9 signalosome subunit 5
ILMN_1755792	0.5547	0.0687562	1.97278	-4.2864	0.493677	STK38L	serine/threonine kinase 38 like
ILMN_1729611	0.5547	0.0687878	-1.97253	-4.2868	-0.98492	REEP4	receptor accessory protein 4
ILMN_1669718	0.5547	0.0687929	-1.97249	-4.2869	-0.518866	PSENEN	presenilin enhancer gamma-secretase subunit
ILMN_1737163	0.5547	0.0689192	-1.97147	-4.2884	-0.78645	SH3BGRL3	SH3 domain binding glutamate rich protein like 3
ILMN_1806721	0.5547	0.0689719	-1.97105	-4.2891	-0.680625	MS4A2	membrane spanning 4-domains A2
ILMN_1669615	0.5547	0.0690346	1.97055	-4.2898	0.908567	SREBF2	sterol regulatory element binding transcription factor 2
ILMN_1770245	0.5547	0.0690531	1.9704	-4.2901	0.859604	EPB41L5	erythrocyte membrane protein band 4.1 like 5
ILMN_1730491	0.5547	0.0690592	-1.97035	-4.2901	-0.6939	FMNL2	formin like 2
ILMN_1743145	0.5547	0.0691056	-1.96998	-4.2907	-1.26179	ERAP2	endoplasmic reticulum aminopeptidase 2
ILMN_1742332	0.5547	0.0691107	-1.96994	-4.2908	-0.517592	KCTD12	potassium channel tetramerization domain containing 12
ILMN_1670975	0.5547	0.0691221	1.96985	-4.2909	0.728845	ERICH5	glutamate rich 5
ILMN_1810107	0.5547	0.0691845	-1.96935	-4.2917	-0.545943	C17orf74	chromosome 17 open reading frame 74
ILMN_1740238	0.5547	0.0692392	1.96892	-4.2923	0.849886	SUSD2	sushi domain containing 2
ILMN_1671565	0.5547	0.0692947	-1.96847	-4.293	-0.580062	RNASET2	ribonuclease T2
ILMN_1785424	0.5547	0.0692969	1.96845	-4.293	0.376184	ABLIM1	actin binding LIM protein 1
ILMN_1727284	0.555	0.069429	-1.9674	-4.2946	-0.611455	CD4	CD4 molecule
ILMN_1805228	0.555	0.0695165	-1.96671	-4.2957	-0.460581	LRG1	leucine rich alpha-2-glycoprotein 1
ILMN_1659874	0.555	0.0695225	1.96666	-4.2958	0.660359	SCAF4	SR-related CTD associated factor 4
ILMN_1794828	0.555	0.0695236	1.96665	-4.2958	0.40355	VPS51	VPS51, GARP complex subunit
ILMN_1713038	0.555	0.0695359	1.96655	-4.2959	0.662601	C1QTNF9B-AS1	C1QTNF9B antisense RNA 1
ILMN_1674402	0.5563	0.0697428	1.96491	-4.2984	0.628624	TMEM71	transmembrane protein 71
ILMN_1770515	0.5564	0.0698133	-1.96435	-4.2993	-0.416092	UBE2V2	ubiquitin conjugating enzyme E2 V2
ILMN_1659058	0.5566	0.0699254	1.96347	-4.3006	0.819542	PPP1R10	protein phosphatase 1 regulatory subunit 10
ILMN_1760280	0.5566	0.0700182	-1.96273	-4.3017	-0.421458	NXT1	nuclear transport factor 2 like export factor 1
ILMN_1766112	0.5566	0.0700801	1.96224	-4.3025	0.703261	WHSC1	Wolf-Hirschhorn syndrome candidate 1
ILMN_1760027	0.5566	0.0701004	-1.96208	-4.3027	-0.781049	WAS	Wiskott-Aldrich syndrome
ILMN_1783673	0.5566	0.0701035	1.96206	-4.3028	1.1198	LRRC37A	leucine rich repeat containing 37A
ILMN_1788531	0.5566	0.0701149	-1.96197	-4.3029	-0.739392	SIT1	signaling threshold regulating transmembrane adaptor 1
ILMN_1676563	0.5566	0.0701453	1.96173	-4.3033	0.476496	HTRA1	HtrA serine peptidase 1
ILMN_1772833	0.5571	0.0702486	-1.96092	-4.3045	-0.843663	GPR4	G protein-coupled receptor 4
ILMN_1769383	0.5577	0.0704164	-1.9596	-4.3065	-0.41454	GIMAP5	GTPase, IMAP family member 5
ILMN_1743701	0.5579	0.0704723	-1.95916	-4.3072	-1.89572	SLCO4A1	solute carrier organic anion transporter family member 4A1
ILMN_1680085	0.5579	0.0705758	-1.95835	-4.3084	-0.934345	TP53I3	tumor protein p53 inducible protein 3
ILMN_1673857	0.5579	0.0706084	-1.95809	-4.3088	-1.33842	DOC2A	double C2 domain alpha
ILMN_1762498	0.5579	0.0706262	-1.95795	-4.309	-0.353011	CYP2R1	cytochrome P450 family 2 subfamily R member 1
ILMN_1666206	0.5579	0.0706851	1.95749	-4.3097	0.644401	GSDMB	gasdermin B
ILMN_1694798	0.5579	0.0706885	-1.95746	-4.3098	-0.839967	TMEM267	transmembrane protein 267
ILMN_1655913	0.5588	0.0708388	-1.95629	-4.3115	-0.503332	NUCB2	nucleobindin 2
ILMN_1774417	0.5592	0.0709343	-1.95554	-4.3127	-1.27654	TRPC3	transient receptor potential cation channel subfamily C member 3
ILMN_1812226	0.5595	0.0710467	-1.95467	-4.314	-0.635691	ICAM1	intercellular adhesion molecule 1
ILMN_1808919	0.5602	0.0711792	1.95364	-4.3156	0.655162	HPS4	HPS4, biogenesis of lysosomal organelles complex 3 subunit 2
ILMN_1724959	0.5603	0.0712326	1.95322	-4.3162	0.447291	SEC31A	SEC31 homolog A, COPII coat complex component
ILMN_1796537	0.5603	0.0713123	-1.9526	-4.3172	-1.13123	FYB	FYN binding protein
ILMN_1744299	0.5603	0.0713205	-1.95254	-4.3172	-0.576483	ADGRF1	adhesion G protein-coupled receptor F1
ILMN_1800912	0.5603	0.0714208	1.95176	-4.3184	0.561018	ZNF106	zinc finger protein 106
ILMN_1667030	0.5603	0.07143	-1.95169	-4.3185	-0.309539	HSBP1	heat shock factor binding protein 1
ILMN_1654396	0.5603	0.0714901	-1.95122	-4.3192	-0.882501	ITGB2	integrin subunit beta 2
ILMN_1661000	0.5605	0.0715619	1.95067	-4.3201	0.688659	RPS6KC1	ribosomal protein S6 kinase C1
ILMN_1655307	0.5605	0.0715984	-1.95038	-4.3205	-0.406265	FAM136A	family with sequence similarity 136 member A
ILMN_1804150	0.5605	0.071699	-1.94961	-4.3217	-0.358476	HIBADH	3-hydroxyisobutyrate dehydrogenase
ILMN_1806705	0.5605	0.0719252	1.94786	-4.3243	0.875886	ASB6	ankyrin repeat and SOCS box containing 6
ILMN_1708009	0.5605	0.0719547	1.94763	-4.3247	0.369516	LANCL2	LanC like 2
ILMN_1792679	0.5605	0.0720372	-1.947	-4.3257	-0.892873	ITGA5	integrin subunit alpha 5
ILMN_1741200	0.5605	0.0721636	1.94603	-4.3271	0.359919	RFX5	regulatory factor X5
ILMN_1755643	0.5605	0.072217	-1.94562	-4.3277	-0.786233	MGAT4A	mannosyl (alpha-1,3-)-glycoprotein beta-1,4-N-acetylglucosaminyltransferase, isozyme A
ILMN_1675462	0.5605	0.0722173	-1.94561	-4.3278	-1.57436	LSM6	LSM6 homolog, U6 small nuclear RNA and mRNA degradation associated
ILMN_1787256	0.5605	0.0722953	-1.94502	-4.3287	-1.04828	HCN3	hyperpolarization activated cyclic nucleotide gated potassium channel 3
ILMN_1745223	0.5605	0.0723263	-1.94478	-4.329	-0.424361	CDC42EP4	CDC42 effector protein 4
ILMN_1809730	0.5605	0.0724181	1.94408	-4.3301	1.33051	RXRG	retinoid X receptor gamma
ILMN_1683313	0.5605	0.0724302	1.94398	-4.3302	0.726429	ST3GAL1	ST3 beta-galactoside alpha-2,3-sialyltransferase 1
ILMN_1761425	0.5605	0.0724469	1.94385	-4.3304	0.712799	OLFML2A	olfactomedin like 2A
ILMN_1750718	0.5605	0.0724696	1.94368	-4.3307	0.33392	GIGYF2	GRB10 interacting GYF protein 2
ILMN_1739605	0.5605	0.0724883	-1.94354	-4.3309	-0.721594	LYPD3	LY6/PLAUR domain containing 3
ILMN_1796106	0.5605	0.0725216	1.94328	-4.3313	0.57523	MGAT4B	mannosyl (alpha-1,3-)-glycoprotein beta-1,4-N-acetylglucosaminyltransferase, isozyme B
ILMN_1762712	0.5605	0.0725777	-1.94285	-4.3319	-0.680332	HHEX	hematopoietically expressed homeobox
ILMN_1794306	0.5605	0.0725909	-1.94275	-4.3321	-0.893879	USP28	ubiquitin specific peptidase 28
ILMN_1665657	0.5605	0.0726244	-1.9425	-4.3325	-1.45698	LCA5L	LCA5L, lebercilin like
ILMN_1768049	0.5605	0.0726251	-1.94249	-4.3325	-0.617335	FOXP3	forkhead box P3
ILMN_1803457	0.5605	0.0726946	-1.94196	-4.3333	-0.843026	IFI16	interferon gamma inducible protein 16
ILMN_1758831	0.5605	0.0727018	1.94191	-4.3334	0.440036	RNF31	ring finger protein 31
ILMN_1662768	0.5605	0.0727326	1.94167	-4.3337	0.751363	SLC9B2	solute carrier family 9 member B2
ILMN_1733108	0.5605	0.072779	-1.94132	-4.3343	-0.703171	STRIP2	striatin interacting protein 2
ILMN_1717852	0.5605	0.0728554	-1.94074	-4.3351	-0.868414	USH1G	USH1 protein network component sans
ILMN_1809483	0.5605	0.0728971	1.94042	-4.3356	0.84975	HSD17B14	hydroxysteroid 17-beta dehydrogenase 14
ILMN_1726175	0.5605	0.0729188	-1.94025	-4.3359	-0.407522	ITGAX	integrin subunit alpha X
ILMN_1710379	0.5605	0.0729614	1.93993	-4.3364	0.612002	EIF4EBP3	eukaryotic translation initiation factor 4E binding protein 3
ILMN_1656413	0.5605	0.0729916	-1.9397	-4.3367	-0.466472	ZMPSTE24	zinc metallopeptidase STE24
ILMN_1684281	0.5605	0.0730021	-1.93962	-4.3368	-0.438309	GPR45	G protein-coupled receptor 45
ILMN_1809047	0.5605	0.0731009	1.93887	-4.338	0.580091	TBRG4	transforming growth factor beta regulator 4
ILMN_1730118	0.5605	0.0731332	-1.93862	-4.3383	-0.553763	ZNF644	zinc finger protein 644
ILMN_1759330	0.5605	0.0731437	1.93854	-4.3385	2.28296	KIF1A	kinesin family member 1A
ILMN_1700238	0.5605	0.0731548	1.93846	-4.3386	0.769888	ZNF500	zinc finger protein 500
ILMN_1807883	0.5605	0.0732039	-1.93809	-4.3391	-1.91742	OR4D2	olfactory receptor family 4 subfamily D member 2
ILMN_1676296	0.5605	0.0732592	1.93767	-4.3398	0.694598	PLPP1	phospholipid phosphatase 1
ILMN_1762897	0.5605	0.0732693	-1.93759	-4.3399	-0.703961	ADGRF3	adhesion G protein-coupled receptor F3
ILMN_1709549	0.5605	0.0733501	1.93698	-4.3408	0.618273	PLEKHM1	pleckstrin homology and RUN domain containing M1
ILMN_1723962	0.5605	0.0734216	-1.93644	-4.3416	-0.640628	LXN	latexin
ILMN_1709227	0.5605	0.0734378	1.93632	-4.3418	0.470585	CCDC84	coiled-coil domain containing 84
ILMN_1808245	0.5605	0.0734613	-1.93614	-4.3421	-1.32231	SBSPON	somatomedin B and thrombospondin type 1 domain containing
ILMN_1682846	0.5607	0.073571	-1.93531	-4.3433	-0.963122	IFI30	IFI30, lysosomal thiol reductase
ILMN_1734630	0.5607	0.0738046	1.93355	-4.346	0.859662	ALPK3	alpha kinase 3
ILMN_1661488	0.5607	0.0738374	1.9333	-4.3464	1.10104	TPST2	tyrosylprotein sulfotransferase 2
ILMN_1813536	0.5607	0.0740128	1.93199	-4.3484	0.955672	CCDC129	coiled-coil domain containing 129
ILMN_1782257	0.5607	0.0740302	1.93186	-4.3486	0.501037	METTL17	methyltransferase like 17
ILMN_1654916	0.5607	0.0740652	1.93159	-4.349	1.94077	KIF7	kinesin family member 7
ILMN_1713496	0.5607	0.0740678	-1.93157	-4.349	-0.468261	ST3GAL5	ST3 beta-galactoside alpha-2,3-sialyltransferase 5
ILMN_1739076	0.5607	0.0741039	-1.9313	-4.3494	-0.836617	HIST1H2BO	histone cluster 1, H2bo
ILMN_1667068	0.5607	0.074151	-1.93095	-4.3499	-0.333835	ZC3HAV1	zinc finger CCCH-type containing, antiviral 1
ILMN_1802971	0.5607	0.0741813	1.93072	-4.3503	0.414597	FAM160B2	family with sequence similarity 160 member B2
ILMN_1738276	0.5607	0.0742372	1.9303	-4.3509	0.410298	TMEM185A	transmembrane protein 185A
ILMN_1707649	0.5607	0.0742829	1.92996	-4.3514	0.446231	MPDZ	multiple PDZ domain crumbs cell polarity complex component
ILMN_1769886	0.5607	0.0743469	-1.92948	-4.3521	-1.13067	SIRPD	signal regulatory protein delta
ILMN_1661173	0.5607	0.0744173	1.92896	-4.3529	0.319176	TRIP4	thyroid hormone receptor interactor 4
ILMN_1678362	0.5607	0.074437	1.92881	-4.3532	0.485405	INO80	INO80 complex subunit
ILMN_1680273	0.5607	0.0745539	1.92794	-4.3545	0.756156	MYOCD	myocardin
ILMN_1801588	0.5607	0.0746282	1.92738	-4.3553	1.64487	FN3K	fructosamine 3 kinase
ILMN_1672661	0.5607	0.0746346	-1.92734	-4.3554	-0.917663	SP110	SP110 nuclear body protein
ILMN_1762899	0.5607	0.0746422	-1.92728	-4.3555	-0.920581	EGR1	early growth response 1
ILMN_1725510	0.5607	0.0746449	1.92726	-4.3555	0.956339	DHCR24	24-dehydrocholesterol reductase
ILMN_1811498	0.5607	0.0746476	-1.92724	-4.3555	-1.1215	FAM122C	family with sequence similarity 122C
ILMN_1768488	0.5607	0.0746737	1.92704	-4.3558	0.469968	TERF2	telomeric repeat binding factor 2
ILMN_1719915	0.5607	0.0747246	1.92667	-4.3564	1.53957	DHRS12	dehydrogenase/reductase 12
ILMN_1680996	0.5607	0.0748184	-1.92597	-4.3575	-0.846632	ALOX5	arachidonate 5-lipoxygenase
ILMN_1741133	0.5607	0.0748845	-1.92548	-4.3582	-0.526358	NME1	NME/NM23 nucleoside diphosphate kinase 1
ILMN_1794017	0.5607	0.0749496	-1.92499	-4.3589	-0.536094	SERTAD1	SERTA domain containing 1
ILMN_1703684	0.5607	0.0749525	1.92497	-4.359	0.608257	NAP1L2	nucleosome assembly protein 1 like 2
ILMN_1712221	0.5607	0.0749623	1.9249	-4.3591	0.393021	LCMT1	leucine carboxyl methyltransferase 1
ILMN_1793770	0.5607	0.0749926	1.92467	-4.3594	0.530964	DNAJB6	DnaJ heat shock protein family (Hsp40) member B6
ILMN_1713534	0.5607	0.0749949	1.92466	-4.3594	0.85071	LDB3	LIM domain binding 3
ILMN_1776788	0.561	0.075068	1.92412	-4.3602	0.664773	CREBRF	CREB3 regulatory factor
ILMN_1782429	0.5614	0.0751672	1.92338	-4.3613	0.559056	TMEM56	transmembrane protein 56
ILMN_1665510	0.5618	0.0752619	-1.92268	-4.3624	-0.618723	ERRFI1	ERBB receptor feedback inhibitor 1
ILMN_1731157	0.5624	0.075466	1.92117	-4.3647	1.00349	MYOZ1	myozenin 1
ILMN_1662280	0.5624	0.0754826	-1.92105	-4.3649	-0.73484	CERS1	ceramide synthase 1
ILMN_1656300	0.5624	0.0755605	-1.92048	-4.3657	-0.837871	GFRA2	GDNF family receptor alpha 2
ILMN_1686626	0.5624	0.0755883	1.92027	-4.366	0.487726	DDX39B	DEAD-box helicase 39B
ILMN_1686099	0.5624	0.07579	1.91879	-4.3683	0.485166	ZFYVE1	zinc finger FYVE-type containing 1
ILMN_1726986	0.5624	0.0758015	1.9187	-4.3684	0.505217	AADAT	aminoadipate aminotransferase
ILMN_1657744	0.5624	0.0758792	-1.91813	-4.3692	-0.353046	FAM219B	family with sequence similarity 219 member B
ILMN_1738579	0.5624	0.0758838	1.9181	-4.3693	0.494328	VHL	von Hippel-Lindau tumor suppressor
ILMN_1750805	0.5624	0.0759122	-1.91789	-4.3696	-1.10125	ARHGAP30	Rho GTPase activating protein 30
ILMN_1686434	0.5624	0.0759217	-1.91782	-4.3697	-0.635561	NME9	NME/NM23 family member 9
ILMN_1741455	0.5624	0.0759289	1.91777	-4.3698	1.10586	USP30	ubiquitin specific peptidase 30
ILMN_1802669	0.5624	0.0759356	1.91772	-4.3699	0.300344	PPP3CB	protein phosphatase 3 catalytic subunit beta
ILMN_1682919	0.5624	0.0759805	1.91739	-4.3704	0.561475	PAFAH2	platelet activating factor acetylhydrolase 2
ILMN_1781155	0.5624	0.0760395	-1.91696	-4.371	-0.638461	LYN	LYN proto-oncogene, Src family tyrosine kinase
ILMN_1660579	0.5624	0.0760467	-1.9169	-4.3711	-0.354041	CRLF3	cytokine receptor like factor 3
ILMN_1688622	0.5624	0.0760476	1.9169	-4.3711	0.3714	UBQLN1	ubiquilin 1
ILMN_1772124	0.5639	0.0762925	1.91511	-4.3738	0.582546	ATRN	attractin
ILMN_1682530	0.5644	0.0764279	-1.91412	-4.3753	-0.741384	STAB1	stabilin 1
ILMN_1762606	0.5644	0.0764547	-1.91392	-4.3756	-0.552265	AQP11	aquaporin 11
ILMN_1811754	0.5647	0.0766714	-1.91235	-4.3779	-0.518123	NDUFB10	NADH:ubiquinone oxidoreductase subunit B10
ILMN_1741649	0.5647	0.0767265	1.91195	-4.3785	0.476427	PPP1R3A	protein phosphatase 1 regulatory subunit 3A
ILMN_1697315	0.5647	0.0767643	-1.91167	-4.379	-1.14994	GNAT1	G protein subunit alpha transducin 1
ILMN_1763228	0.5647	0.0767659	1.91166	-4.379	0.475621	MEF2D	myocyte enhancer factor 2D
ILMN_1679185	0.5647	0.076831	1.91119	-4.3797	2.2699	LEF1	lymphoid enhancer binding factor 1
ILMN_1715684	0.5647	0.0768689	1.91091	-4.3801	0.848046	LAMB3	laminin subunit beta 3
ILMN_1778371	0.5647	0.0769566	-1.91028	-4.3811	-0.597595	KYAT3	kynurenine aminotransferase 3
ILMN_1682212	0.5647	0.0769989	-1.90997	-4.3815	-1.0046	RASSF2	Ras association domain family member 2
ILMN_1655834	0.5647	0.0771016	-1.90923	-4.3826	-0.832909	HSPB11	heat shock protein family B (small) member 11
ILMN_1672565	0.5647	0.077138	-1.90896	-4.383	-0.729025	TRMT10C	tRNA methyltransferase 10C, mitochondrial RNase P subunit
ILMN_1707084	0.5647	0.0771847	-1.90863	-4.3835	-0.46769	UBE2D4	ubiquitin conjugating enzyme E2 D4 (putative)
ILMN_1691425	0.5647	0.0772009	1.90851	-4.3837	0.551327	LDOC1L	leucine zipper down-regulated in cancer 1 like
ILMN_1792242	0.5647	0.0772033	1.90849	-4.3837	0.610112	C8orf44	chromosome 8 open reading frame 44
ILMN_1677800	0.5647	0.077259	1.90809	-4.3843	0.436228	SGTA	small glutamine rich tetratricopeptide repeat containing alpha
ILMN_1713221	0.5647	0.0773033	-1.90777	-4.3848	-0.990171	OR2W3	olfactory receptor family 2 subfamily W member 3
ILMN_1812580	0.5647	0.0773505	1.90743	-4.3853	2.09544	YDJC	YdjC homolog (bacterial)
ILMN_1663640	0.5647	0.077391	1.90714	-4.3858	0.491691	MAOA	monoamine oxidase A
ILMN_1697433	0.5647	0.0774084	1.90701	-4.386	0.723728	CYP46A1	cytochrome P450 family 46 subfamily A member 1
ILMN_1788109	0.5647	0.0774421	-1.90677	-4.3863	-1.07272	IL17C	interleukin 17C
ILMN_1716564	0.5647	0.0774685	1.90658	-4.3866	1.03561	INTU	inturned planar cell polarity protein
ILMN_1813769	0.5647	0.0775222	-1.90619	-4.3872	-0.680218	ARRDC3	arrestin domain containing 3
ILMN_1697773	0.5647	0.0775407	1.90606	-4.3874	1.43681	ZNF517	zinc finger protein 517
ILMN_1752145	0.5662	0.077818	1.90407	-4.3904	0.962294	ERAP1	endoplasmic reticulum aminopeptidase 1
ILMN_1803423	0.5662	0.0778555	1.9038	-4.3908	0.387885	ARHGEF6	Rac/Cdc42 guanine nucleotide exchange factor 6
ILMN_1774823	0.5662	0.0778881	-1.90356	-4.3911	-0.745029	RPL34	ribosomal protein L34
ILMN_1727380	0.5662	0.0779819	1.90289	-4.3921	0.883834	SFXN5	sideroflexin 5
ILMN_1754076	0.5662	0.0779891	-1.90284	-4.3922	-1.19923	CACNA2D3	calcium voltage-gated channel auxiliary subunit alpha2delta 3
ILMN_1662359	0.5662	0.0780819	1.90218	-4.3932	0.683176	HIST1H4K	histone cluster 1, H4k
ILMN_1760650	0.5662	0.0780828	-1.90217	-4.3932	-0.52357	DPH2	DPH2 homolog
ILMN_1769245	0.5666	0.0781739	-1.90152	-4.3942	-0.930292	GLIPR1	GLI pathogenesis related 1
ILMN_1691849	0.5666	0.0782139	-1.90123	-4.3946	-0.57003	LIN7C	lin-7 homolog C, crumbs cell polarity complex component
ILMN_1766859	0.5675	0.0783765	-1.90007	-4.3963	-0.512796	MSL2	male-specific lethal 2 homolog (Drosophila)
ILMN_1758643	0.5678	0.0785091	1.89913	-4.3978	0.439579	ZNF18	zinc finger protein 18
ILMN_1697717	0.568	0.078583	-1.8986	-4.3985	-0.705592	IL4R	interleukin 4 receptor
ILMN_1753739	0.5685	0.0787363	-1.89751	-4.4002	-1.60061	CNIH2	cornichon family AMPA receptor auxiliary protein 2
ILMN_1685886	0.569	0.0788427	-1.89676	-4.4013	-0.69526	MAPK4	mitogen-activated protein kinase 4
ILMN_1721735	0.569	0.0788815	1.89648	-4.4017	0.72775	SMG5	SMG5, nonsense mediated mRNA decay factor
ILMN_1703279	0.569	0.0790786	1.89509	-4.4038	0.955137	CXorf57	chromosome X open reading frame 57
ILMN_1668983	0.569	0.0790898	1.89501	-4.4039	0.964257	ACVR2B	activin A receptor type 2B
ILMN_1790455	0.569	0.0791668	1.89447	-4.4047	0.702653	BCAM	basal cell adhesion molecule (Lutheran blood group)
ILMN_1715823	0.569	0.0791676	1.89446	-4.4047	1.39046	FBXO16	F-box protein 16
ILMN_1693226	0.569	0.0791744	-1.89441	-4.4048	-0.810918	SMIM12	small integral membrane protein 12
ILMN_1687768	0.569	0.0792517	-1.89387	-4.4056	-0.387378	NCOA7	nuclear receptor coactivator 7
ILMN_1722713	0.569	0.0792603	-1.89381	-4.4057	-0.854245	FBLN1	fibulin 1
ILMN_1731862	0.569	0.079305	1.89349	-4.4062	0.808372	ITIH5	inter-alpha-trypsin inhibitor heavy chain family member 5
ILMN_1696339	0.569	0.0793134	-1.89343	-4.4063	-0.411113	ZIC2	Zic family member 2
ILMN_1718963	0.5693	0.0793865	1.89292	-4.407	0.302764	HARS2	histidyl-tRNA synthetase 2, mitochondrial
ILMN_1685871	0.5709	0.0797482	1.89037	-4.4108	0.484511	GLI3	GLI family zinc finger 3
ILMN_1735250	0.5709	0.079764	1.89026	-4.411	0.423569	SPRYD3	SPRY domain containing 3
ILMN_1748323	0.5709	0.0798153	-1.8899	-4.4115	-0.690365	CXCL14	C-X-C motif chemokine ligand 14
ILMN_1757216	0.5709	0.0798814	-1.88944	-4.4122	-0.777757	GABRG2	gamma-aminobutyric acid type A receptor gamma2 subunit
ILMN_1760628	0.5709	0.0799062	1.88926	-4.4125	0.486288	RABL6	RAB, member RAS oncogene family-like 6
ILMN_1695792	0.5709	0.0799126	1.88922	-4.4126	0.436929	CUL4A	cullin 4A
ILMN_1674650	0.5715	0.0801158	-1.8878	-4.4147	-0.425396	NMRK1	nicotinamide riboside kinase 1
ILMN_1760348	0.5715	0.0801164	-1.88779	-4.4147	-0.64644	B4GALNT4	beta-1,4-N-acetyl-galactosaminyltransferase 4
ILMN_1749244	0.5718	0.0802063	-1.88717	-4.4156	-0.382404	LYRM1	LYR motif containing 1
ILMN_1680874	0.5726	0.0803651	-1.88606	-4.4173	-0.769873	TUBB2B	tubulin beta 2B class IIb
ILMN_1677401	0.5737	0.080576	1.88459	-4.4195	0.395277	ZDHHC14	zinc finger DHHC-type containing 14
ILMN_1785141	0.5737	0.0806139	1.88433	-4.4198	0.466017	MICAL2	microtubule associated monooxygenase, calponin and LIM domain containing 2
ILMN_1695847	0.5737	0.080649	1.88408	-4.4202	1.1544	ZKSCAN5	zinc finger with KRAB and SCAN domains 5
ILMN_1703576	0.5741	0.0808128	-1.88295	-4.4219	-0.507827	MYO10	myosin X
ILMN_1710543	0.5741	0.0808651	1.88258	-4.4224	0.767976	SLC39A3	solute carrier family 39 member 3
ILMN_1756910	0.5741	0.0808702	1.88255	-4.4225	0.643535	PLA2G15	phospholipase A2 group XV
ILMN_1757358	0.5743	0.0809543	1.88197	-4.4234	0.607067	DIAPH1	diaphanous related formin 1
ILMN_1675584	0.5743	0.0810024	1.88163	-4.4239	1.38253	HTRA4	HtrA serine peptidase 4
ILMN_1679088	0.5743	0.0810287	-1.88145	-4.4241	-0.478891	SNRPD2	small nuclear ribonucleoprotein D2 polypeptide
ILMN_1813568	0.5747	0.0811545	1.88058	-4.4254	1.22175	TRPV1	transient receptor potential cation channel subfamily V member 1
ILMN_1737015	0.5747	0.0811907	-1.88033	-4.4258	-0.3759	RPL39	ribosomal protein L39
ILMN_1792910	0.5747	0.0812043	1.88024	-4.4259	0.433021	MNT	MAX network transcriptional repressor
ILMN_1652065	0.5752	0.0813458	1.87926	-4.4274	0.655062	KCNMB1	potassium calcium-activated channel subfamily M regulatory beta subunit 1
ILMN_1685625	0.5752	0.0813643	1.87913	-4.4276	0.969882	UCP2	uncoupling protein 2
ILMN_1666594	0.5752	0.0814066	-1.87884	-4.428	-0.642462	IRF8	interferon regulatory factor 8
ILMN_1736976	0.577	0.0817455	-1.87651	-4.4315	-2.31086	HPCAL4	hippocalcin like 4
ILMN_1703852	0.5775	0.0818788	-1.8756	-4.4328	-0.363481	EFNB2	ephrin B2
ILMN_1683494	0.5775	0.0819134	-1.87536	-4.4332	-0.441723	TMEM154	transmembrane protein 154
ILMN_1655434	0.5775	0.0819553	1.87508	-4.4336	0.496587	UCK1	uridine-cytidine kinase 1
ILMN_1779347	0.5777	0.0821116	1.87401	-4.4352	0.594249	GARNL3	GTPase activating Rap/RanGAP domain like 3
ILMN_1763749	0.5777	0.0821258	-1.87391	-4.4353	-0.380063	GUCA2A	guanylate cyclase activator 2A
ILMN_1739641	0.5777	0.0821442	1.87378	-4.4355	0.50113	MTMR3	myotubularin related protein 3
ILMN_1708025	0.578	0.0823163	1.87261	-4.4373	0.844804	RBPMS	RNA binding protein with multiple splicing
ILMN_1763487	0.5784	0.0824152	-1.87193	-4.4383	-0.369826	CTLA4	cytotoxic T-lymphocyte associated protein 4
ILMN_1711015	0.5785	0.0826029	-1.87066	-4.4402	-0.845114	CRYAA	crystallin alpha A
ILMN_1686610	0.5785	0.0827788	-1.86946	-4.4419	-0.411831	APBA3	amyloid beta precursor protein binding family A member 3
ILMN_1785202	0.5785	0.0828379	-1.86906	-4.4425	-1.32315	STAT4	signal transducer and activator of transcription 4
ILMN_1685042	0.5785	0.0828941	1.86868	-4.4431	1.01832	TNS2	tensin 2
ILMN_1718932	0.5785	0.0829659	-1.86819	-4.4438	-0.454573	MTRR	5-methyltetrahydrofolate-homocysteine methyltransferase reductase
ILMN_1706040	0.5785	0.0829981	-1.86798	-4.4441	-0.809013	SLC15A2	solute carrier family 15 member 2
ILMN_1679891	0.5785	0.0831147	-1.86719	-4.4453	-0.864826	NAF1	nuclear assembly factor 1 ribonucleoprotein
ILMN_1782439	0.5785	0.0831183	-1.86716	-4.4453	-0.381956	CNN3	calponin 3
ILMN_1743204	0.5785	0.0831849	1.86671	-4.446	0.745096	DUSP8	dual specificity phosphatase 8
ILMN_1737087	0.5785	0.0832057	1.86657	-4.4462	0.871041	WDR5	WD repeat domain 5
ILMN_1698463	0.5785	0.083238	1.86636	-4.4465	0.486611	ILF3	interleukin enhancer binding factor 3
ILMN_1720282	0.5785	0.0832798	-1.86607	-4.447	-0.716476	NQO1	NAD(P)H quinone dehydrogenase 1
ILMN_1678781	0.5785	0.0833187	-1.86581	-4.4473	-0.580108	ARHGAP33	Rho GTPase activating protein 33
ILMN_1712595	0.5785	0.0834018	-1.86525	-4.4482	-0.57987	HNF4G	hepatocyte nuclear factor 4 gamma
ILMN_1781386	0.5785	0.0834275	1.86508	-4.4484	0.525726	WIPI1	WD repeat domain, phosphoinositide interacting 1
ILMN_1699636	0.5785	0.0834445	1.86496	-4.4486	0.814029	ACIN1	apoptotic chromatin condensation inducer 1
ILMN_1749466	0.5785	0.0835469	1.86427	-4.4496	0.93173	VAT1L	vesicle amine transport 1 like
ILMN_1718990	0.5785	0.083647	1.8636	-4.4506	0.935768	NFRKB	nuclear factor related to kappaB binding protein
ILMN_1811507	0.5785	0.0837219	1.8631	-4.4514	0.595794	LBH	limb bud and heart development
ILMN_1787345	0.5785	0.083732	-1.86303	-4.4515	-0.571533	FKBP11	FK506 binding protein 11
ILMN_1723275	0.5785	0.0837656	1.8628	-4.4518	0.470561	ZNF177	zinc finger protein 177
ILMN_1782320	0.5785	0.0837906	1.86264	-4.452	0.663892	PCDHGB2	protocadherin gamma subfamily B, 2
ILMN_1784608	0.5785	0.0839043	-1.86187	-4.4532	-0.69416	CLEC2B	C-type lectin domain family 2 member B
ILMN_1684032	0.5785	0.0839207	-1.86176	-4.4533	-0.822102	ZNF613	zinc finger protein 613
ILMN_1765872	0.5785	0.083934	-1.86167	-4.4535	-0.580606	SIPA1L3	signal induced proliferation associated 1 like 3
ILMN_1780988	0.5785	0.0839716	-1.86142	-4.4538	-0.331383	FIGNL2	fidgetin like 2
ILMN_1667081	0.5785	0.08402	1.8611	-4.4543	0.633549	CCND2	cyclin D2
ILMN_1727004	0.5785	0.0840291	-1.86104	-4.4544	-0.376383	MRPL14	mitochondrial ribosomal protein L14
ILMN_1763634	0.5785	0.0840292	1.86104	-4.4544	0.397995	PEX14	peroxisomal biogenesis factor 14
ILMN_1658196	0.5785	0.084046	1.86092	-4.4546	0.38194	ZXDB	zinc finger, X-linked, duplicated B
ILMN_1803483	0.5785	0.0840477	1.86091	-4.4546	0.336573	KIAA2013	KIAA2013
ILMN_1733288	0.5785	0.0841051	-1.86053	-4.4552	-0.683874	C1RL	complement C1r subcomponent like
ILMN_1708485	0.5785	0.0841129	1.86048	-4.4552	0.976435	BIN3	bridging integrator 3
ILMN_1734231	0.5785	0.0841161	-1.86046	-4.4553	-0.559981	DDOST	dolichyl-diphosphooligosaccharide--protein glycosyltransferase non-catalytic subunit
ILMN_1781516	0.5785	0.0841487	1.86024	-4.4556	0.49854	SUPT16H	SPT16 homolog, facilitates chromatin remodeling subunit
ILMN_1774547	0.5785	0.0843526	1.85888	-4.4576	0.44684	MPRIP	myosin phosphatase Rho interacting protein
ILMN_1660837	0.5785	0.0843794	-1.8587	-4.4579	-0.365419	CLCN3	chloride voltage-gated channel 3
ILMN_1669617	0.5785	0.0844382	1.8583	-4.4585	0.424574	GRB10	growth factor receptor bound protein 10
ILMN_1744442	0.5785	0.0845342	1.85767	-4.4594	0.971366	TTPAL	alpha tocopherol transfer protein like
ILMN_1808999	0.5785	0.0845912	-1.85729	-4.46	-0.478928	ARHGEF19	Rho guanine nucleotide exchange factor 19
ILMN_1652762	0.5785	0.0845979	1.85724	-4.46	0.641572	HIC2	hypermethylated in cancer 2
ILMN_1735052	0.5785	0.0846081	1.85717	-4.4601	0.457238	ULK1	unc-51 like autophagy activating kinase 1
ILMN_1712664	0.5785	0.0846564	-1.85685	-4.4606	-1.02234	KNOP1	lysine rich nucleolar protein 1
ILMN_1683221	0.5785	0.0846784	1.85671	-4.4608	0.48897	HTATSF1	HIV-1 Tat specific factor 1
ILMN_1785699	0.5785	0.0847818	1.85602	-4.4618	0.588049	PTHLH	parathyroid hormone like hormone
ILMN_1704876	0.5785	0.0849887	-1.85465	-4.4639	-0.531333	USP38	ubiquitin specific peptidase 38
ILMN_1676003	0.5785	0.0850423	-1.85429	-4.4644	-0.80376	PNOC	prepronociceptin
ILMN_1674661	0.5785	0.0850604	1.85417	-4.4646	0.414772	CIRBP	cold inducible RNA binding protein
ILMN_1794512	0.5785	0.0851308	-1.85371	-4.4652	-0.538095	ADPRH	ADP-ribosylarginine hydrolase
ILMN_1670490	0.5785	0.0851814	-1.85337	-4.4657	-0.804417	PDPN	podoplanin
ILMN_1801778	0.5785	0.0851894	-1.85332	-4.4658	-1.35795	MPPED1	metallophosphoesterase domain containing 1
ILMN_1687821	0.5785	0.0851932	1.85329	-4.4659	0.355102	C16orf45	chromosome 16 open reading frame 45
ILMN_1698770	0.5785	0.0852545	-1.85289	-4.4664	-0.871938	NADK2	NAD kinase 2, mitochondrial
ILMN_1719734	0.5785	0.0853679	-1.85214	-4.4676	-0.698638	LAMP3	lysosomal associated membrane protein 3
ILMN_1738239	0.5785	0.0853895	1.852	-4.4678	0.462499	RBM6	RNA binding motif protein 6
ILMN_1695157	0.5785	0.0854134	-1.85184	-4.468	-0.523944	CA4	carbonic anhydrase 4
ILMN_1797557	0.5785	0.0854141	1.85183	-4.468	0.837868	PLEKHA6	pleckstrin homology domain containing A6
ILMN_1691086	0.5785	0.0854832	1.85138	-4.4687	0.885126	PSMC3IP	PSMC3 interacting protein
ILMN_1770479	0.5785	0.085543	1.85098	-4.4693	0.517434	LMO7	LIM domain 7
ILMN_1656192	0.5785	0.0855595	1.85088	-4.4694	0.54923	ZNF704	zinc finger protein 704
ILMN_1781207	0.5785	0.0856459	-1.85031	-4.4703	-0.380485	FYN	FYN proto-oncogene, Src family tyrosine kinase
ILMN_1788530	0.5785	0.0856742	1.85012	-4.4705	1.05709	ADPRHL1	ADP-ribosylhydrolase like 1
ILMN_1667079	0.5785	0.0857514	1.84961	-4.4713	0.777755	SPTBN2	spectrin beta, non-erythrocytic 2
ILMN_1792057	0.5785	0.0857633	-1.84953	-4.4714	-1.44544	LRP2BP	LRP2 binding protein
ILMN_1706817	0.5785	0.0857929	-1.84934	-4.4717	-0.303221	SERP1	stress-associated endoplasmic reticulum protein 1
ILMN_1658728	0.5785	0.0859569	1.84826	-4.4733	0.711548	ZBTB25	zinc finger and BTB domain containing 25
ILMN_1752299	0.5785	0.0859678	1.84819	-4.4734	0.412659	RAB6B	RAB6B, member RAS oncogene family
ILMN_1751816	0.5785	0.0859973	-1.848	-4.4737	-1.11068	MCTS1	MCTS1, re-initiation and release factor
ILMN_1810848	0.5785	0.0860011	-1.84797	-4.4737	-0.47198	VTI1A	vesicle transport through interaction with t-SNAREs 1A
ILMN_1671291	0.5785	0.0860082	-1.84793	-4.4738	-0.321723	EIF3I	eukaryotic translation initiation factor 3 subunit I
ILMN_1811790	0.5785	0.0860426	1.8477	-4.4741	0.600633	FOXS1	forkhead box S1
ILMN_1682428	0.5785	0.0861885	-1.84675	-4.4755	-0.783027	HENMT1	HEN1 methyltransferase homolog 1
ILMN_1734317	0.5785	0.0862236	1.84652	-4.4758	0.338242	DPF2	double PHD fingers 2
ILMN_1722329	0.5785	0.086225	1.84651	-4.4759	0.33182	CASQ2	calsequestrin 2
ILMN_1761598	0.5785	0.0862299	-1.84648	-4.4759	-0.831321	PRDM9	PR/SET domain 9
ILMN_1651378	0.5785	0.0862659	-1.84624	-4.4762	-0.584351	AUP1	ancient ubiquitous protein 1
ILMN_1717127	0.5785	0.0862788	-1.84616	-4.4764	-0.695364	LST1	leukocyte specific transcript 1
ILMN_1800197	0.5785	0.0863407	-1.84575	-4.477	-0.350995	MRPL36	mitochondrial ribosomal protein L36
ILMN_1684271	0.5791	0.0865277	1.84453	-4.4788	0.344252	ACBD6	acyl-CoA binding domain containing 6
ILMN_1674009	0.5791	0.0865512	-1.84438	-4.479	-0.762033	TKTL1	transketolase like 1
ILMN_1815628	0.5791	0.086571	-1.84425	-4.4792	-0.496992	BMP8B	bone morphogenetic protein 8b
ILMN_1694699	0.5791	0.0865976	-1.84407	-4.4794	-0.566481	HIST1H2AK	histone cluster 1, H2ak
ILMN_1663667	0.5795	0.0867004	-1.84341	-4.4804	-0.43426	FLAD1	flavin adenine dinucleotide synthetase 1
ILMN_1666610	0.5799	0.0868207	1.84262	-4.4816	1.04625	ICE2	interactor of little elongation complex ELL subunit 2
ILMN_1803194	0.5799	0.0868836	-1.84221	-4.4822	-0.502573	GALK1	galactokinase 1
ILMN_1793563	0.5799	0.0868961	1.84213	-4.4823	0.627594	DCTN1	dynactin subunit 1
ILMN_1742779	0.58	0.0870422	-1.84119	-4.4837	-0.842895	CENPL	centromere protein L
ILMN_1799113	0.58	0.0870463	1.84116	-4.4837	0.475522	CEP83	centrosomal protein 83
ILMN_1709484	0.58	0.0870559	-1.8411	-4.4838	-1.04424	BLM	Bloom syndrome RecQ like helicase
ILMN_1721770	0.58	0.0871522	-1.84047	-4.4847	-0.480573	PAPPA	pappalysin 1
ILMN_1721563	0.58	0.0871643	1.84039	-4.4848	0.471813	TMEM127	transmembrane protein 127
ILMN_1721011	0.58	0.0872142	1.84007	-4.4853	0.756475	LCN1	lipocalin 1
ILMN_1669747	0.58	0.0872902	1.83958	-4.486	0.408814	UNC13B	unc-13 homolog B
ILMN_1726809	0.58	0.0872997	1.83952	-4.4861	0.483235	BHLHE41	basic helix-loop-helix family member e41
ILMN_1681703	0.5808	0.0875164	1.83812	-4.4882	0.466275	FOXO3	forkhead box O3
ILMN_1768284	0.5808	0.0875394	-1.83797	-4.4884	-0.736162	P2RY8	purinergic receptor P2Y8
ILMN_1679542	0.5808	0.0876227	-1.83743	-4.4892	-0.394366	TMEM126A	transmembrane protein 126A
ILMN_1776582	0.5808	0.0876242	1.83742	-4.4892	0.668613	PDK3	pyruvate dehydrogenase kinase 3
ILMN_1681031	0.5809	0.0877277	1.83675	-4.4902	0.696451	PURA	purine rich element binding protein A
ILMN_1794505	0.5809	0.087738	-1.83669	-4.4903	-0.506486	SHFM1	split hand/foot malformation (ectrodactyly) type 1
ILMN_1743103	0.5811	0.087802	1.83628	-4.4909	0.50249	SH3PXD2A	SH3 and PX domains 2A
ILMN_1702140	0.5815	0.0879589	1.83527	-4.4924	1.14795	RACGAP1	Rac GTPase activating protein 1
ILMN_1660723	0.5815	0.087962	1.83525	-4.4924	0.448305	RDH13	retinol dehydrogenase 13
ILMN_1717326	0.5815	0.0879997	1.835	-4.4928	0.719126	SLC29A3	solute carrier family 29 member 3
ILMN_1672899	0.5823	0.0881564	-1.834	-4.4942	-0.773932	POMC	proopiomelanocortin
ILMN_1764927	0.5824	0.0882893	-1.83315	-4.4955	-0.616268	CDC42EP1	CDC42 effector protein 1
ILMN_1814386	0.5824	0.0882995	-1.83308	-4.4956	-0.362821	MRPL1	mitochondrial ribosomal protein L1
ILMN_1677347	0.5826	0.0883817	1.83256	-4.4963	0.83143	MTUS2	microtubule associated tumor suppressor candidate 2
ILMN_1691789	0.5827	0.0884293	-1.83225	-4.4968	-0.677305	SMNDC1	survival motor neuron domain containing 1
ILMN_1733616	0.5834	0.0885869	1.83125	-4.4983	1.25883	TFEB	transcription factor EB
ILMN_1765746	0.5834	0.0886782	1.83066	-4.4991	0.486303	SFT2D3	SFT2 domain containing 3
ILMN_1776076	0.5834	0.0887127	1.83044	-4.4994	0.346746	POFUT1	protein O-fucosyltransferase 1
ILMN_1765212	0.5834	0.088791	1.82994	-4.5002	0.630908	LARP1B	La ribonucleoprotein domain family member 1B
ILMN_1720844	0.5834	0.0887947	1.82992	-4.5002	0.464609	SSX2IP	SSX family member 2 interacting protein
ILMN_1665033	0.5834	0.0888388	1.82964	-4.5006	0.689832	NPR3	natriuretic peptide receptor 3
ILMN_1687751	0.5834	0.0889051	-1.82922	-4.5012	-0.997604	BAALC	brain and acute leukemia, cytoplasmic
ILMN_1770824	0.5834	0.0889291	-1.82906	-4.5015	-0.567123	ARHGAP4	Rho GTPase activating protein 4
ILMN_1729294	0.5835	0.0889932	-1.82866	-4.5021	-0.411418	RNF130	ring finger protein 130
ILMN_1795715	0.5844	0.0891879	-1.82742	-4.5039	-0.793387	DPYD	dihydropyrimidine dehydrogenase
ILMN_1803412	0.5844	0.089243	1.82707	-4.5044	0.886057	LARGE1	LARGE xylosyl- and glucuronyltransferase 1
ILMN_1688561	0.5844	0.0892697	1.8269	-4.5046	0.648201	CADM4	cell adhesion molecule 4
ILMN_1654893	0.5844	0.0893106	-1.82664	-4.505	-0.499033	SCAMP2	secretory carrier membrane protein 2
ILMN_1680465	0.5844	0.0893434	-1.82643	-4.5053	-2.00373	ARL5B	ADP ribosylation factor like GTPase 5B
ILMN_1688702	0.5845	0.0894037	-1.82605	-4.5059	-0.31702	PJA2	praja ring finger ubiquitin ligase 2
ILMN_1737043	0.5845	0.0894688	-1.82564	-4.5065	-0.996447	LTB	lymphotoxin beta
ILMN_1696054	0.5845	0.089485	1.82554	-4.5066	0.508992	SMYD1	SET and MYND domain containing 1
ILMN_1798327	0.5849	0.0896285	-1.82463	-4.5079	-0.599881	PAQR9	progestin and adipoQ receptor family member 9
ILMN_1713486	0.5849	0.0896889	1.82425	-4.5085	0.578217	RNF25	ring finger protein 25
ILMN_1759670	0.5849	0.0897432	1.82391	-4.509	0.956505	AMACR	alpha-methylacyl-CoA racemase
ILMN_1656066	0.5849	0.0898415	1.82328	-4.5099	0.35982	TNPO2	transportin 2
ILMN_1746561	0.5849	0.0898667	1.82313	-4.5101	0.359674	BCL2L2	BCL2 like 2
ILMN_1669118	0.5849	0.0898757	-1.82307	-4.5102	-0.4108	FUNDC2	FUN14 domain containing 2
ILMN_1655935	0.5849	0.0899281	-1.82274	-4.5107	-0.479131	ADCY7	adenylate cyclase 7
ILMN_1695316	0.5849	0.0899594	-1.82254	-4.511	-0.854372	SLC39A8	solute carrier family 39 member 8
ILMN_1755115	0.5849	0.0899878	-1.82236	-4.5113	-0.879813	RPL23	ribosomal protein L23
ILMN_1733050	0.5849	0.0900347	1.82207	-4.5117	0.780865	SEC31B	SEC31 homolog B, COPII coat complex component
ILMN_1791400	0.5853	0.0901379	1.82142	-4.5126	0.625857	ATE1	arginyltransferase 1
ILMN_1731237	0.5856	0.0902156	-1.82093	-4.5134	-1.01542	CLSTN2	calsyntenin 2
ILMN_1750181	0.586	0.0903234	-1.82025	-4.5143	-0.693793	TESC	tescalcin
ILMN_1655867	0.5863	0.0904964	1.81917	-4.5159	0.47709	HRASLS	HRAS like suppressor
ILMN_1697793	0.5863	0.0905329	1.81894	-4.5163	0.522192	SYNJ2BP	synaptojanin 2 binding protein
ILMN_1768870	0.5863	0.0906076	-1.81847	-4.5169	-0.268387	CAPZA2	capping actin protein of muscle Z-line alpha subunit 2
ILMN_1694491	0.5863	0.090616	-1.81842	-4.517	-0.666148	CCNG1	cyclin G1
ILMN_1718271	0.5863	0.090659	-1.81815	-4.5174	-0.396488	MTIF3	mitochondrial translational initiation factor 3
ILMN_1778683	0.5863	0.0906851	-1.81799	-4.5176	-0.626801	RTN4RL1	reticulon 4 receptor like 1
ILMN_1803180	0.5863	0.090686	-1.81798	-4.5177	-0.269765	PRDX6	peroxiredoxin 6
ILMN_1719599	0.5863	0.0907928	-1.81732	-4.5186	-0.570055	SYTL4	synaptotagmin like 4
ILMN_1792710	0.5863	0.090873	1.81682	-4.5194	0.745433	DAPK3	death associated protein kinase 3
ILMN_1692575	0.5863	0.0909076	1.8166	-4.5197	0.354267	SFSWAP	splicing factor SWAP homolog
ILMN_1680948	0.5863	0.0909458	1.81636	-4.52	0.632929	LMOD1	leiomodin 1
ILMN_1744665	0.5863	0.0909737	1.81619	-4.5203	0.701121	EP300	E1A binding protein p300
ILMN_1718633	0.5863	0.0909852	-1.81611	-4.5204	-0.423861	LRP5L	LDL receptor related protein 5 like
ILMN_1711853	0.5864	0.0910385	1.81578	-4.5209	0.551216	MED24	mediator complex subunit 24
ILMN_1652749	0.5865	0.0911167	-1.8153	-4.5216	-0.420789	ERF	ETS2 repressor factor
ILMN_1802708	0.5865	0.0911443	-1.81512	-4.5218	-0.521382	BTN3A1	butyrophilin subfamily 3 member A1
ILMN_1678939	0.5866	0.0912198	-1.81465	-4.5225	-0.645393	VNN2	vanin 2
ILMN_1668345	0.5866	0.091249	-1.81447	-4.5228	-0.661067	OAF	out at first homolog
ILMN_1808333	0.5873	0.0914331	1.81333	-4.5244	0.316347	PPP1R7	protein phosphatase 1 regulatory subunit 7
ILMN_1665217	0.5873	0.0914649	1.81313	-4.5247	1.21538	CEP19	centrosomal protein 19
ILMN_1715616	0.5873	0.091487	-1.81299	-4.5249	-0.424639	LRR1	leucine rich repeat protein 1
ILMN_1812503	0.5877	0.0915935	-1.81233	-4.5259	-0.788712	PHKA1	phosphorylase kinase regulatory subunit alpha 1
ILMN_1808960	0.5885	0.0918404	-1.81081	-4.5281	-0.427023	OPRD1	opioid receptor delta 1
ILMN_1697630	0.5885	0.0918419	1.8108	-4.5281	0.453967	ARPIN	actin-related protein 2/3 complex inhibitor
ILMN_1799106	0.5885	0.0919099	1.81038	-4.5287	1.0089	2021-03-01	mitochondrial amidoxime reducing component 1
ILMN_1737580	0.5885	0.0919186	-1.81032	-4.5288	-0.427585	DESI1	desumoylating isopeptidase 1
ILMN_1736828	0.5885	0.0919516	1.81012	-4.5291	0.530868	CHST10	carbohydrate sulfotransferase 10
ILMN_1802082	0.5885	0.0920626	-1.80943	-4.5301	-0.616148	PRDM8	PR/SET domain 8
ILMN_1673177	0.5885	0.092073	-1.80937	-4.5302	-0.953266	ISM2	isthmin 2
ILMN_1714859	0.5889	0.0921782	-1.80872	-4.5311	-0.574401	TCIRG1	T-cell immune regulator 1, ATPase H+ transporting V0 subunit a3
ILMN_1811972	0.5889	0.0922121	1.80851	-4.5315	0.363715	MYCBP2	MYC binding protein 2, E3 ubiquitin protein ligase
ILMN_1683415	0.589	0.0923111	1.8079	-4.5323	0.299377	CAMK2D	calcium/calmodulin dependent protein kinase II delta
ILMN_1670306	0.589	0.0923131	-1.80789	-4.5324	-0.651934	SCGB3A2	secretoglobin family 3A member 2
ILMN_1788700	0.5896	0.0925354	-1.80652	-4.5343	-0.687486	ZNF710	zinc finger protein 710
ILMN_1781764	0.5896	0.0926794	-1.80564	-4.5356	-0.748239	HNRNPH2	heterogeneous nuclear ribonucleoprotein H2 (H')
ILMN_1651741	0.5896	0.0927457	-1.80523	-4.5362	-0.931967	ARMCX3	armadillo repeat containing, X-linked 3
ILMN_1748297	0.5896	0.09277	-1.80509	-4.5364	-0.404627	PRSS38	protease, serine 38
ILMN_1815690	0.5896	0.0928509	-1.80459	-4.5372	-0.539818	TIE1	tyrosine kinase with immunoglobulin like and EGF like domains 1
ILMN_1719998	0.5896	0.09287	1.80447	-4.5373	0.684914	MIR600HG	MIR600 host gene
ILMN_1679912	0.5896	0.0928715	-1.80446	-4.5373	-0.810048	DPH3	diphthamide biosynthesis 3
ILMN_1778242	0.5896	0.0928977	1.8043	-4.5376	0.359628	CALM1	calmodulin 1
ILMN_1732127	0.5896	0.0929308	-1.8041	-4.5379	-0.555682	RBKS	ribokinase
ILMN_1750896	0.5896	0.0929858	1.80376	-4.5384	1.56329	STX17	syntaxin 17
ILMN_1753440	0.5897	0.0930805	1.80319	-4.5392	0.494567	DCAF16	DDB1 and CUL4 associated factor 16
ILMN_1750347	0.5902	0.0932086	-1.8024	-4.5403	-0.546332	C4orf3	chromosome 4 open reading frame 3
ILMN_1802620	0.5902	0.0932501	1.80215	-4.5407	0.310668	TLK2	tousled like kinase 2
ILMN_1778977	0.5903	0.0933271	-1.80168	-4.5414	-0.888669	TYROBP	TYRO protein tyrosine kinase binding protein
ILMN_1693597	0.5903	0.0933493	1.80155	-4.5416	1.37672	ZNF287	zinc finger protein 287
ILMN_1704610	0.5911	0.0937196	-1.79929	-4.5448	-0.42143	2021-09-15	15 kDa selenoprotein
ILMN_1689624	0.5911	0.0937435	1.79915	-4.545	0.390796	MINA	MYC induced nuclear antigen
ILMN_1717475	0.5911	0.0937436	-1.79915	-4.5451	-0.721722	PSTPIP1	proline-serine-threonine phosphatase interacting protein 1
ILMN_1720433	0.5911	0.0937967	-1.79882	-4.5455	-0.662234	FAM3D	family with sequence similarity 3 member D
ILMN_1815205	0.5911	0.0938487	-1.79851	-4.546	-1.86982	LYZ	lysozyme
ILMN_1753627	0.5911	0.0938756	1.79835	-4.5462	0.376544	DOLK	dolichol kinase
ILMN_1707371	0.5911	0.093876	-1.79834	-4.5462	-0.577918	EFCC1	EF-hand and coiled-coil domain containing 1
ILMN_1760574	0.5911	0.0938794	1.79832	-4.5462	0.520981	RAI2	retinoic acid induced 2
ILMN_1655563	0.5913	0.093949	1.7979	-4.5469	0.512659	CTIF	cap binding complex dependent translation initiation factor
ILMN_1656976	0.5913	0.0940134	1.79751	-4.5474	0.391637	ZNF461	zinc finger protein 461
ILMN_1775739	0.5913	0.0940328	-1.79739	-4.5476	-1.48501	CDH20	cadherin 20
ILMN_1811277	0.5914	0.094104	-1.79696	-4.5482	-0.759241	TRIM13	tripartite motif containing 13
ILMN_1716797	0.5926	0.0944499	-1.79487	-4.5512	-0.599257	CD302	CD302 molecule
ILMN_1683600	0.5926	0.0945639	1.79419	-4.5522	0.370266	CASC3	cancer susceptibility candidate 3
ILMN_1708275	0.5926	0.0945724	-1.79414	-4.5523	-0.719836	PTGS1	prostaglandin-endoperoxide synthase 1
ILMN_1759628	0.5926	0.094612	-1.7939	-4.5527	-0.948999	ATP1B3	ATPase Na+/K+ transporting subunit beta 3
ILMN_1740633	0.5926	0.0946132	-1.79389	-4.5527	-0.506831	PRF1	perforin 1
ILMN_1711157	0.5926	0.0946733	-1.79353	-4.5532	-0.357839	NOTCH4	notch 4
ILMN_1699797	0.5926	0.0946762	-1.79351	-4.5532	-1.07842	HDLBP	high density lipoprotein binding protein
ILMN_1691480	0.5926	0.0946876	1.79344	-4.5533	0.325852	LONP2	lon peptidase 2, peroxisomal
ILMN_1770044	0.5926	0.0947218	1.79324	-4.5536	1.01104	CHRNA5	cholinergic receptor nicotinic alpha 5 subunit
ILMN_1684771	0.5926	0.0947344	-1.79316	-4.5537	-0.416139	PGRMC1	progesterone receptor membrane component 1
ILMN_1701424	0.5926	0.094775	-1.79292	-4.5541	-0.642625	LAMC2	laminin subunit gamma 2
ILMN_1709623	0.5931	0.0950006	1.79156	-4.556	0.593898	MAPK7	mitogen-activated protein kinase 7
ILMN_1742238	0.5931	0.095011	1.7915	-4.5561	0.348299	SET	SET nuclear proto-oncogene
ILMN_1784250	0.5931	0.0950828	1.79107	-4.5567	0.748053	FZD1	frizzled class receptor 1
ILMN_1665738	0.5931	0.0951241	-1.79082	-4.5571	-0.549686	FLI1	Fli-1 proto-oncogene, ETS transcription factor
ILMN_1708861	0.5931	0.0951358	-1.79075	-4.5572	-0.655974	LRRC3B	leucine rich repeat containing 3B
ILMN_1789502	0.5931	0.0951395	-1.79073	-4.5572	-0.495848	GPC4	glypican 4
ILMN_1669550	0.5931	0.0951596	-1.79061	-4.5574	-0.408186	MAD2L2	MAD2 mitotic arrest deficient-like 2 (yeast)
ILMN_1678143	0.5932	0.0952184	-1.79026	-4.5579	-0.455913	ARHGDIB	Rho GDP dissociation inhibitor beta
ILMN_1809928	0.5936	0.0953315	-1.78958	-4.5589	-0.568622	COL6A2	collagen type VI alpha 2 chain
ILMN_1760035	0.5938	0.0954062	1.78913	-4.5595	0.552139	MED12	mediator complex subunit 12
ILMN_1760909	0.5939	0.0955013	-1.78857	-4.5604	-0.821757	FGF19	fibroblast growth factor 19
ILMN_1784157	0.5939	0.0955458	1.7883	-4.5608	0.366789	AKT1	AKT serine/threonine kinase 1
[truncated: 9,697 more rows]

## Sheet: GSE79962
ID	adj.P.Val	P.Value	t	B	logFC	Gene.symbol	Gene.title
7992987	5.68e-05	4.12e-09	-9.67369	10.5786	-0.966598	HMOX2	heme oxygenase 2
7958644	5.68e-05	4.95e-09	-9.57046	10.422	-0.629826	ATP2A2	ATPase sarcoplasmic/endoplasmic reticulum Ca2+ transporting 2
8123446	5.68e-05	5.11e-09	9.55165	10.3933	2.07299	SMOC2	SPARC related modular calcium binding 2
7946579	0.0001944	2.34e-08	-8.72136	9.07408	-1.9037	LYVE1	lymphatic vessel endothelial hyaluronan receptor 1
8147516	0.0002932	4.4e-08	8.38825	8.51523	0.910203	MATN2	matrilin 2
7938880	0.0003254	5.86e-08	-8.2402	8.26129	-0.769213	HTATIP2	HIV-1 Tat interactive protein 2
7906720	0.0003313	6.96e-08	-8.15198	8.10834	-1.35988	FCER1G	Fc fragment of IgE receptor Ig
8135734	0.0003605	8.91e-08	8.0268	7.88918	0.806036	CPED1	cadherin like and PC-esterase domain containing 1
8055194	0.0003605	9.74e-08	-7.98129	7.80889	-1.93694	TUBA3E	tubulin alpha 3e
8101675	0.00039	1.17e-07	7.88855	7.64425	0.879888	ABCG2	ATP binding cassette subfamily G member 2 (Junior blood group)
7931977	0.0004026	1.33e-07	7.8249	7.53047	0.763456	ITIH5	inter-alpha-trypsin inhibitor heavy chain family member 5
7960730	0.0006376	2.3e-07	-7.55393	7.03886	-0.856749	LPCAT3	lysophosphatidylcholine acyltransferase 3
7965040	0.000845	3.43e-07	7.3588	6.6776	1.87132	PHLDA1	pleckstrin homology like domain family A member 1
7905571	0.000845	3.55e-07	-7.34138	6.64506	-1.93202	S100A9	S100 calcium binding protein A9
8171172	0.0009515	4.29e-07	7.25071	6.47488	2.32814	MXRA5	matrix remodeling associated 5
8088602	0.000969	4.66e-07	7.21091	6.39976	0.703907	MAGI1	membrane associated guanylate kinase, WW and PDZ domain containing 1
8148070	0.0009878	5.65e-07	7.11873	6.22485	1.41172	COL14A1	collagen type XIV alpha 1 chain
7958000	0.0009878	6.39e-07	-7.05967	6.11208	-0.703712	CHPT1	choline phosphotransferase 1
8102532	0.0009878	6.49e-07	7.05225	6.09787	1.06592	PDE5A	phosphodiesterase 5A
7968344	0.0009878	6.49e-07	-7.05196	6.09732	-1.11944	ALOX5AP	arachidonate 5-lipoxygenase activating protein
7990269	0.0009878	7.19e-07	-7.00395	6.00518	-1.36619	C15orf59	chromosome 15 open reading frame 59
7903980	0.0009878	7.62e-07	-6.97643	5.95219	-0.99067	C1orf162	chromosome 1 open reading frame 162
8091954	0.0009878	7.85e-07	6.96195	5.92426	0.557952	GOLIM4	golgi integral membrane protein 4
8140840	0.0009878	8.17e-07	-6.94349	5.88862	-1.05281	STEAP4	STEAP4 metalloreductase
7977987	0.0009878	8.29e-07	-6.93656	5.87522	-2.65343	MYH6	myosin heavy chain 6
8062211	0.0009878	8.3e-07	-6.93588	5.87391	-0.575575	RPF2	ribosome production factor 2 homolog
8127234	0.0009878	8.46e-07	6.9269	5.85654	0.499689	DST	dystonin
7921873	0.0009878	8.46e-07	-6.92665	5.85606	-1.36255	FCGR3B///FCGR3A	Fc fragment of IgG receptor IIIb///Fc fragment of IgG receptor IIIa
8167125	0.0009878	8.6e-07	6.91885	5.84096	0.856421	USP11	ubiquitin specific peptidase 11
7985695	0.0010057	9.23e-07	6.88584	5.77697	0.597719	AKAP13	A-kinase anchoring protein 13
7976496	0.0010057	9.36e-07	-6.87899	5.76367	-2.83463	SERPINA3	serpin family A member 3
8131631	0.0010518	1.01e-06	6.84301	5.69367	0.677603	HDAC9	histone deacetylase 9
7929388	0.0011826	1.17e-06	6.77372	5.55834	1.64761	PLCE1	phospholipase C epsilon 1
8045291	0.0013163	1.34e-06	-6.70988	5.43298	-1.63871	TUBA3D///TUBA3E///TUBA3C	tubulin alpha 3d///tubulin alpha 3e///tubulin alpha 3c
7944223	0.0013468	1.43e-06	6.68076	5.3756	0.425371	KMT2A	lysine methyltransferase 2A
8104035	0.0013468	1.46e-06	6.67265	5.35959	0.486004	SORBS2	sorbin and SH3 domain containing 2
7980891	0.0014337	1.59e-06	-6.63093	5.27709	-1.22303	TC2N	tandem C2 domains, nuclear
8173287	0.0015659	1.79e-06	-6.57783	5.17171	-1.80864	VSIG4	V-set and immunoglobulin domain containing 4
7960794	0.0015799	1.88e-06	-6.55501	5.1263	-1.65124	CD163	CD163 molecule
8160168	0.0015799	1.9e-06	6.55006	5.11643	0.801833	FREM1	FRAS1 related extracellular matrix 1
7907439	0.0016585	2.04e-06	-6.51633	5.04913	-0.832753	PRDX6	peroxiredoxin 6
8121825	0.0016673	2.15e-06	6.4923	5.00109	0.411404	RNF217	ring finger protein 217
7902127	0.0016673	2.18e-06	6.48545	4.98737	0.795025	SGIP1	SH3 domain GRB2 like endophilin interacting protein 1
8165277	0.0016673	2.2e-06	-6.48145	4.97935	-1.42957	LCN6	lipocalin 6
7965403	0.0017301	2.42e-06	6.43778	4.89174	1.8731	LUM	lumican
8170590	0.0017805	2.57e-06	-6.41149	4.83887	-0.789931	NSDHL	NAD(P) dependent steroid dehydrogenase-like
8004184	0.0018117	2.67e-06	6.39415	4.80393	0.743001	XAF1	XIAP associated factor 1
8092095	0.0018823	2.83e-06	6.36747	4.7501	0.81157	TNIK	TRAF2 and NCK interacting kinase
8127201	0.0020121	3.09e-06	6.32734	4.66892	0.82749	COL21A1	collagen type XXI alpha 1 chain
8146930	0.0020121	3.14e-06	-6.31924	4.65251	-0.525677	TMEM70	transmembrane protein 70
7966368	0.0021157	3.37e-06	-6.28778	4.58867	-0.524935	PPP1CC	protein phosphatase 1 catalytic subunit gamma
7984813	0.0023638	3.98e-06	6.21208	4.43449	0.696615	ISLR	immunoglobulin superfamily containing leucine rich repeat
7901535	0.0023638	4.05e-06	6.20475	4.41951	0.814741	PODN	podocan
8020973	0.0023638	4.05e-06	6.20409	4.41817	0.494809	FHOD3	formin homology 2 domain containing 3
7951351	0.0023638	4.18e-06	6.18949	4.3883	1.02048	PDGFD	platelet derived growth factor D
7968242	0.0023638	4.19e-06	-6.18905	4.38741	-0.521641	GTF3A	general transcription factor IIIA
7957551	0.0023667	4.28e-06	6.17932	4.36751	0.717094	SOCS2	suppressor of cytokine signaling 2
7932796	0.0023667	4.34e-06	6.17345	4.35548	0.669362	SVIL	supervillin
8106602	0.0024153	4.5e-06	6.15696	4.32169	0.546993	ZFYVE16	zinc finger FYVE-type containing 16
8102950	0.0024627	4.66e-06	6.14099	4.28893	1.24787	INPP4B	inositol polyphosphate-4-phosphatase type II B
8126798	0.0025322	4.87e-06	-6.12138	4.24866	-0.732528	ADGRF5	adhesion G protein-coupled receptor F5
8162373	0.0026153	5.11e-06	6.0999	4.20449	1.77428	OGN	osteoglycin
8104746	0.0026566	5.27e-06	6.08601	4.1759	1.65301	NPR3	natriuretic peptide receptor 3
8124756	0.0027384	5.67e-06	6.05247	4.10673	0.624588	PPP1R10	protein phosphatase 1 regulatory subunit 10
8019885	0.0029473	6.28e-06	6.00679	4.01225	0.367397	SMCHD1	structural maintenance of chromosomes flexible hinge domain containing 1
7914180	0.0030163	6.52e-06	-5.9902	3.97788	-0.662031	SPCS2///SPCS2	signal peptidase complex subunit 2///signal peptidase complex subunit 2
8092035	0.0032789	7.19e-06	5.9468	3.88778	0.385982	PHC3	polyhomeotic homolog 3
7933084	0.0032928	7.32e-06	-5.93886	3.87127	-0.901441	NAMPT	nicotinamide phosphoribosyltransferase
8124088	0.003376	7.6e-06	5.92177	3.83572	0.694071	KIF13A	kinesin family member 13A
7928695	0.0034411	7.85e-06	-5.90738	3.80572	-0.623939	FAM213A	family with sequence similarity 213 member A
7973110	0.0034611	8e-06	-5.89899	3.78824	-1.75273	RNASE2	ribonuclease A family member 2
7926916	0.0035872	8.4e-06	5.87736	3.74311	0.503199	ZEB1	zinc finger E-box binding homeobox 1
8097288	0.0038324	9.09e-06	5.84239	3.66999	0.464153	FAT4	FAT atypical cadherin 4
8176193	0.0039168	9.57e-06	-5.81965	3.62238	-0.807429	F8	coagulation factor VIII
7924701	0.0039168	9.72e-06	5.81289	3.6082	0.363222	ACBD3	acyl-CoA binding domain containing 3
8095303	0.0039168	9.75e-06	5.81148	3.60525	1.24107	ADGRL3	adhesion G protein-coupled receptor L3
7919193	0.0039245	9.9e-06	-5.80469	3.59101	-0.754118	NUDT4P1///NUDT4P2///NUDT4	nudix hydrolase 4 pseudogene 1///nudix hydrolase 4 pseudogene 2///nudix hydrolase 4
8078350	0.0039438	1.01e-05	-5.7962	3.57319	-0.603021	TGFBR2	transforming growth factor beta receptor 2
8050846	0.0039438	1.02e-05	5.79144	3.5632	0.336848	DTNB	dystrobrevin beta
8143144	0.0039902	1.05e-05	5.77679	3.53243	1.58451	PTN	pleiotrophin
8147049	0.0041892	1.12e-05	-5.75032	3.47677	-0.723708	FABP5P3///FABP5	fatty acid binding protein 5 pseudogene 3///fatty acid binding protein 5
8042439	0.0042109	1.14e-05	5.74241	3.46012	0.874478	ANTXR1	anthrax toxin receptor 1
8023261	0.0042109	1.15e-05	-5.73824	3.45134	-0.53213	ACAA2	acetyl-CoA acyltransferase 2
8144082	0.0042329	1.19e-05	-5.72346	3.42019	-0.383867	C7orf13	chromosome 7 open reading frame 13
8057506	0.0042329	1.21e-05	5.71792	3.40851	1.73313	FRZB	frizzled-related protein
7975076	0.0042329	1.21e-05	5.71731	3.40722	0.976596	HSPA2	heat shock protein family A (Hsp70) member 2
7932082	0.0042329	1.21e-05	5.71545	3.40331	0.689805	CCDC3	coiled-coil domain containing 3
8174576	0.0042329	1.23e-05	5.70891	3.38951	0.574049	AMOT	angiomotin
8149927	0.004403	1.33e-05	5.67403	3.31585	0.771143	CLU	clusterin
8013341	0.004403	1.33e-05	5.67358	3.31491	1.45325	MFAP4	microfibrillar associated protein 4
8142079	0.004403	1.37e-05	-5.66061	3.28747	-0.280948	EFCAB10	EF-hand calcium binding domain 10
7986068	0.004403	1.37e-05	-5.66047	3.28718	-0.925984	BLM	Bloom syndrome RecQ like helicase
8066117	0.004403	1.39e-05	-5.65457	3.27469	-0.869487	SAMHD1	SAM and HD domain containing deoxynucleoside triphosphate triphosphohydrolase 1
8077612	0.004403	1.39e-05	5.65376	3.27298	0.563712	ARPC4-TTLL3///TTLL3	ARPC4-TTLL3 readthrough///tubulin tyrosine ligase like 3
8138689	0.004403	1.4e-05	-5.65243	3.27017	-0.377192	SKAP2	src kinase associated phosphoprotein 2
8071119	0.004403	1.4e-05	-5.65148	3.26815	-0.414863	BCL2L13	BCL2 like 13
8135568	0.0044414	1.43e-05	5.64354	3.25133	0.474117	MDFIC	MyoD family inhibitor domain containing
7931293	0.0046586	1.53e-05	5.61448	3.18974	0.542278	DOCK1	dedicator of cytokinesis 1
8134180	0.0049179	1.62e-05	5.58675	3.13088	0.388166	ANKIB1	ankyrin repeat and IBR domain containing 1
7902541	0.0050061	1.67e-05	5.57501	3.10593	1.501	IFI44L	interferon induced protein 44 like
8174513	0.0051217	1.73e-05	5.55813	3.07002	0.468943	CHRDL1	chordin like 1
7913216	0.0051217	1.74e-05	-5.55624	3.066	-2.67154	PLA2G2A	phospholipase A2 group IIA
8103646	0.0051217	1.75e-05	5.55336	3.05988	0.364896	NEK1	NIMA related kinase 1
7953200	0.0053572	1.87e-05	5.52612	3.00186	0.759515	CCND2	cyclin D2
8019687	0.0054275	1.91e-05	-5.51669	2.98174	-0.302005	ANAPC11	anaphase promoting complex subunit 11
8085263	0.0055778	1.98e-05	-5.50106	2.94841	-0.562362	EMC3	ER membrane protein complex subunit 3
8162404	0.0056058	2e-05	5.4952	2.93589	0.926312	ECM2	extracellular matrix protein 2
8053036	0.0056492	2.04e-05	-5.48819	2.92092	-0.550015	TPRKB	TP53RK binding protein
8135114	0.0057124	2.08e-05	5.47972	2.90283	0.36674	CUX1	cut like homeobox 1
8129888	0.005792	2.14e-05	5.46656	2.87469	0.540071	NHSL1	NHS like 1
8064100	0.005792	2.16e-05	5.46303	2.86714	1.05362	PPDPF	pancreatic progenitor cell differentiation and proliferation factor
7928401	0.0058384	2.21e-05	-5.45308	2.84586	-0.411499	CHCHD1	coiled-coil-helix-coiled-coil-helix domain containing 1
8083075	0.0058384	2.21e-05	5.45259	2.84481	0.885361	PXYLP1	2-phosphoxylose phosphatase 1
8052689	0.0059603	2.27e-05	5.44016	2.81821	0.519783	SPRED2	sprouty related EVH1 domain containing 2
7909789	0.0061098	2.36e-05	5.42358	2.78268	2.17895	TGFB2	transforming growth factor beta 2
7944978	0.0061098	2.38e-05	-5.42046	2.776	-0.350566	EI24	EI24, autophagy associated transmembrane protein
8007397	0.0061098	2.39e-05	-5.41924	2.77339	-0.366412	PSME3	proteasome activator subunit 3
7945182	0.0061977	2.46e-05	5.4064	2.74586	0.331326	APLP2	amyloid beta precursor like protein 2
7999674	0.0063203	2.53e-05	5.39305	2.7172	1.00219	MYH11	myosin heavy chain 11
7904293	0.0063203	2.54e-05	5.39138	2.71361	0.749675	PTGFRN	prostaglandin F2 receptor inhibitor
8085531	0.0063963	2.59e-05	-5.38296	2.69554	-0.663595	MRPS25	mitochondrial ribosomal protein S25
8089011	0.0064426	2.69e-05	5.36746	2.66224	1.11132	PROS1	protein S (alpha)
8032249	0.0064426	2.69e-05	5.36685	2.66093	0.51612	ADAMTSL5	ADAMTS like 5
8147469	0.0064426	2.7e-05	5.36569	2.65843	0.497416	CPQ	carboxypeptidase Q
8001841	0.0064426	2.73e-05	5.36112	2.64862	0.539869	DYNC1LI2	dynein cytoplasmic 1 light intermediate chain 2
8086451	0.0064426	2.76e-05	-5.35625	2.63815	-0.409726	HIGD1A	HIG1 hypoxia inducible domain family member 1A
8180305	0.0064426	2.76e-05	-5.35613	2.63788	-0.553507	MRPL36	mitochondrial ribosomal protein L36
8120883	0.0064426	2.76e-05	5.35575	2.63708	0.507786	DOPEY1	dopey family member 1
8072587	0.0064426	2.77e-05	-5.35487	2.63517	-1.02755	SLC5A1	solute carrier family 5 member 1
8146794	0.0064652	2.8e-05	5.35033	2.62541	0.592426	PREX2	phosphatidylinositol-3,4,5-trisphosphate dependent Rac exchange factor 2
8096176	0.0065673	2.87e-05	5.33963	2.60238	0.899025	PTPN13	protein tyrosine phosphatase, non-receptor type 13
8117219	0.0065673	2.89e-05	-5.33673	2.59615	-0.694792	ACOT13	acyl-CoA thioesterase 13
8115261	0.0065673	2.9e-05	-5.33461	2.5916	-0.531328	CCDC69	coiled-coil domain containing 69
8008113	0.0070044	3.11e-05	-5.30379	2.5252	-0.429198	CALCOCO2	calcium binding and coiled-coil domain 2
8041383	0.0072413	3.26e-05	5.28361	2.48168	0.648004	LTBP1	latent transforming growth factor beta binding protein 1
8050128	0.0073438	3.33e-05	5.27467	2.46237	0.431934	KIDINS220	kinase D-interacting substrate 220kDa
8067530	0.0073453	3.35e-05	5.27173	2.45603	0.424276	C20orf166-AS1	C20orf166 antisense RNA 1
8009746	0.0073785	3.39e-05	5.26695	2.4457	0.452222	SLC16A5	solute carrier family 16 member 5
8121949	0.0074734	3.46e-05	5.25779	2.42592	0.49105	LAMA2	laminin subunit alpha 2
7948987	0.0074734	3.49e-05	-5.2544	2.4186	-0.533848	PLA2G16	phospholipase A2 group XVI
8131996	0.0074734	3.52e-05	5.25029	2.40972	1.03467	CREB5	cAMP responsive element binding protein 5
8175531	0.0075029	3.56e-05	5.24585	2.40012	0.704744	CDR1	cerebellar degeneration related protein 1
7905339	0.0075179	3.59e-05	5.24226	2.39237	0.574295	GABPB2	GA binding protein transcription factor beta subunit 2
8028872	0.0077165	3.71e-05	5.22831	2.3622	0.641556	LTBP4	latent transforming growth factor beta binding protein 4
7915733	0.0078011	3.78e-05	-5.21973	2.34363	-0.302405	PRDX1	peroxiredoxin 1
8123744	0.0078011	3.8e-05	-5.21723	2.33823	-1.59189	F13A1	coagulation factor XIII A chain
8012475	0.0078011	3.82e-05	5.2156	2.33471	0.919881	MYH10	myosin, heavy chain 10, non-muscle
8075009	0.0078333	3.86e-05	-5.21119	2.32516	-0.531503	GUCD1	guanylyl cyclase domain containing 1
7904361	0.0078334	3.88e-05	-5.20857	2.31947	-1.06112	FAM46C	family with sequence similarity 46 member C
7942562	0.0079029	3.94e-05	5.20216	2.30559	0.383411	NEU3	neuraminidase 3
7905329	0.00791	3.97e-05	5.19919	2.29915	2.32478	MLLT11	myeloid/lymphoid or mixed-lineage leukemia; translocated to, 11
8075635	0.0080859	4.09e-05	-5.18623	2.27109	-0.514646	TIMP3	TIMP metallopeptidase inhibitor 3
8139087	0.0080859	4.1e-05	5.18459	2.26752	2.36621	SFRP4	secreted frizzled related protein 4
8102567	0.0081446	4.16e-05	5.17894	2.25527	0.66646	PRDM5	PR/SET domain 5
7953469	0.0082847	4.25e-05	5.16907	2.23388	0.482785	GNB3	G protein subunit beta 3
8085581	0.008328	4.33e-05	5.16154	2.21754	0.609746	COLQ	collagen like tail subunit of asymmetric acetylcholinesterase
8155268	0.008328	4.36e-05	5.15885	2.21171	0.760738	POLR1E	RNA polymerase I subunit E
8152506	0.008328	4.39e-05	5.15513	2.20364	0.640615	SAMD12	sterile alpha motif domain containing 12
7922912	0.008328	4.41e-05	5.15395	2.20107	0.380878	TPR	translocated promoter region, nuclear basket protein
8101945	0.008328	4.42e-05	-5.15286	2.19871	-0.434374	H2AFZ	H2A histone family member Z
7971461	0.008328	4.43e-05	-5.15171	2.19621	-1.00538	LCP1	lymphocyte cytosolic protein 1
8051226	0.008328	4.45e-05	-5.14957	2.19158	-0.463357	TRMT61B	tRNA methyltransferase 61B
8022655	0.0088569	4.76e-05	-5.1207	2.12887	-1.89741	AQP4	aquaporin 4
7951077	0.0091023	4.92e-05	5.10658	2.09816	0.825416	SESN3	sestrin 3
8152512	0.0091717	4.99e-05	5.10094	2.0859	1.40221	TNFRSF11B	TNF receptor superfamily member 11b
8108370	0.0094255	5.15e-05	5.08686	2.05527	2.07121	EGR1	early growth response 1
8129985	0.0094314	5.18e-05	5.08424	2.04957	0.663836	PLAGL1	PLAG1 like zinc finger 1
7914887	0.0095087	5.25e-05	-5.0784	2.03686	-0.440272	TRAPPC3	trafficking protein particle complex 3
7997336	0.0095166	5.3e-05	5.07498	2.02942	0.797286	VAT1L	vesicle amine transport 1 like
7900235	0.0095166	5.32e-05	5.07341	2.02599	0.398125	MACF1	microtubule-actin crosslinking factor 1
7955179	0.0097264	5.46e-05	-5.06176	2.00063	-1.39022	TUBA1C	tubulin alpha 1c
8026971	0.0097928	5.53e-05	-5.05656	1.98929	-1.27999	IFI30	IFI30, lysosomal thiol reductase
7976795	0.0099033	5.66e-05	5.04691	1.96826	0.750255	MEG3	maternally expressed 3 (non-protein coding)
7932433	0.0099033	5.7e-05	5.04321	1.9602	0.348499	NSUN6	NOP2/Sun RNA methyltransferase family member 6
8055323	0.0099033	5.71e-05	5.04273	1.95916	0.602847	NCKAP5	NCK associated protein 5
7955277	0.0102687	5.95e-05	-5.02499	1.92046	-0.407604	TMBIM6	transmembrane BAX inhibitor motif containing 6
7933750	0.0104962	6.15e-05	5.01119	1.89037	0.618111	SLC16A9	solute carrier family 16 member 9
7924619	0.0107603	6.34e-05	4.9977	1.86091	0.765238	ENAH	enabled homolog (Drosophila)
8013486	0.0107603	6.37e-05	4.99584	1.85685	0.549523	USP22	ubiquitin specific peptidase 22
8097753	0.0107603	6.5e-05	4.98699	1.83753	0.613045	DCLK2	doublecortin like kinase 2
7914489	0.0107603	6.52e-05	-4.9862	1.83579	-0.388259	PTP4A2	protein tyrosine phosphatase type IVA, member 2
7959995	0.0107603	6.53e-05	4.98522	1.83366	0.290375	EP400	E1A binding protein p400
7947681	0.0107603	6.56e-05	4.98337	1.8296	0.774342	ARHGAP1	Rho GTPase activating protein 1
8141295	0.0107799	6.6e-05	-4.98049	1.82331	-0.329121	ATP5J2	ATP synthase, H+ transporting, mitochondrial Fo complex subunit F2
7898805	0.0108489	6.68e-05	-4.97567	1.81279	-1.00416	C1QB	complement C1q B chain
8174092	0.0108662	6.72e-05	4.97291	1.80675	0.350938	ARMCX2	armadillo repeat containing, X-linked 2
8078262	0.010982	6.83e-05	-4.96631	1.79232	-0.315459	UBE2E1	ubiquitin conjugating enzyme E2 E1
8028325	0.0110714	6.92e-05	-4.96078	1.78025	-0.72147	C19orf33	chromosome 19 open reading frame 33
7999291	0.0111488	7.02e-05	4.95468	1.76691	0.634936	C16orf89	chromosome 16 open reading frame 89
7942123	0.0111488	7.03e-05	4.95372	1.7648	0.70316	CCND1	cyclin D1
8140971	0.011264	7.18e-05	4.94449	1.74462	0.576855	SAMD9L	sterile alpha motif domain containing 9 like
7968297	0.011264	7.19e-05	-4.94419	1.74395	-0.452758	POMP	proteasome maturation protein
8120061	0.011264	7.21e-05	-4.94327	1.74195	-0.339385	ENPP4	ectonucleotide pyrophosphatase/phosphodiesterase 4 (putative)
7954481	0.0114375	7.35e-05	4.93474	1.72328	0.534164	SSPN	sarcospan
8020183	0.0115388	7.47e-05	-4.92765	1.70776	-0.756794	IMPA2	inositol monophosphatase 2
8012591	0.0115388	7.49e-05	-4.92701	1.70636	-2.07691	DHRS7C	dehydrogenase/reductase 7C
8094184	0.0115997	7.58e-05	4.92191	1.69519	0.322798	C1QTNF7	C1q and tumor necrosis factor related protein 7
7985238	0.0115997	7.63e-05	4.91861	1.68798	0.329755	ANKRD34C	ankyrin repeat domain 34C
7985044	0.0115997	7.64e-05	4.91812	1.6869	0.406566	UBE2Q2	ubiquitin conjugating enzyme E2 Q2
8041995	0.0115997	7.66e-05	4.91693	1.6843	0.338004	SPTBN1	spectrin beta, non-erythrocytic 1
8042867	0.0119536	7.99e-05	4.89893	1.64486	0.395475	INO80B-WBP1///WBP1	INO80B-WBP1 readthrough (NMD candidate)///WW domain binding protein 1
8180298	0.0119536	8.02e-05	-4.89766	1.64208	-0.717716	TCEB1	transcription elongation factor B subunit 1
8081867	0.0119536	8.04e-05	-4.89667	1.63991	-0.573761	TIMMDC1	translocase of inner mitochondrial membrane domain containing 1
8157058	0.0119536	8.04e-05	4.89643	1.63938	0.505642	FSD1L	fibronectin type III and SPRY domain containing 1 like
7954196	0.0120936	8.17e-05	-4.88956	1.62434	-0.593454	MGST1	microsomal glutathione S-transferase 1
8091306	0.0121197	8.26e-05	4.88525	1.61488	0.784438	PLSCR4	phospholipid scramblase 4
8128284	0.0121197	8.26e-05	4.88487	1.61405	0.889008	EPHA7	EPH receptor A7
8101881	0.012307	8.43e-05	-4.87646	1.59561	-1.34894	ADH1B	alcohol dehydrogenase 1B (class I), beta polypeptide
8043197	0.0123422	8.5e-05	-4.87294	1.58789	-0.897167	VAMP8	vesicle associated membrane protein 8
8101212	0.0123422	8.55e-05	4.87042	1.58237	0.338456	CCNI	cyclin I
7969955	0.0123422	8.56e-05	4.86962	1.58062	1.10952	METTL21EP	methyltransferase like 21E, pseudogene
8148333	0.0123422	8.6e-05	4.86783	1.57669	0.551685	EFR3A	EFR3 homolog A
7990165	0.0123894	8.67e-05	-4.86437	1.5691	-0.346553	PARP6	poly(ADP-ribose) polymerase family member 6
7948455	0.012489	8.78e-05	-4.85913	1.55761	-0.918901	MS4A6A	membrane spanning 4-domains A6A
8053890	0.0126333	8.93e-05	-4.85185	1.54164	-0.549146	STARD7	StAR related lipid transfer domain containing 7
8009737	0.0126417	9e-05	4.84853	1.53436	0.469034	KCTD2	potassium channel tetramerization domain containing 2
8153890	0.0127703	9.13e-05	4.84243	1.52096	0.515374	ZNF251	zinc finger protein 251
8162394	0.0128898	9.25e-05	4.83668	1.50834	1.90602	ASPN	asporin
8052956	0.0131635	9.49e-05	4.82596	1.4848	0.639667	EXOC6B	exocyst complex component 6B
7921868	0.0131652	9.53e-05	-4.82413	1.48079	-1.27158	FCGR3A	Fc fragment of IgG receptor IIIa
8170027	0.0131902	9.59e-05	4.82156	1.47515	0.276176	INTS6L	integrator complex subunit 6 like
8158317	0.0132014	9.63e-05	4.81945	1.4705	0.44887	SPTAN1	spectrin alpha, non-erythrocytic 1
8098084	0.0134614	9.86e-05	-4.8094	1.44843	-0.585596	ETFDH	electron transfer flavoprotein dehydrogenase
8097586	0.0134963	9.94e-05	4.80624	1.4415	0.446506	GAB1	GRB2 associated binding protein 1
7959893	0.0134963	9.97e-05	-4.80483	1.43838	-0.729203	ADGRD1	adhesion G protein-coupled receptor D1
8089112	0.0135075	0.0001	4.80272	1.43376	0.875024	FILIP1L	filamin A interacting protein 1 like
7907861	0.0135075	0.000101	4.80103	1.43004	0.83698	XPR1	xenotropic and polytropic retrovirus receptor 1
8083599	0.0135633	0.000101	-4.79757	1.42242	-0.380271	PQLC2L	PQ loop repeat containing 2 like
8021183	0.0136146	0.000103	4.79281	1.41197	0.741749	SCARNA17	small Cajal body-specific RNA 17
8041447	0.0136146	0.000103	4.79087	1.4077	0.578225	CRIM1	cysteine rich transmembrane BMP regulator 1
8047606	0.0136146	0.000104	4.78867	1.40288	0.540316	NBEAL1	neurobeachin like 1
8031176	0.0136146	0.000104	4.7886	1.40273	0.537776	LENG8	leukocyte receptor cluster member 8
8053484	0.0136146	0.000104	-4.7875	1.40031	-0.481401	ST3GAL5	ST3 beta-galactoside alpha-2,3-sialyltransferase 5
8107532	0.0136982	0.000105	-4.78291	1.3902	-0.448337	HSD17B4	hydroxysteroid 17-beta dehydrogenase 4
7977077	0.0136982	0.000105	-4.78157	1.38726	-0.652494	MARK3	microtubule affinity regulating kinase 3
8071881	0.0147409	0.000114	4.74709	1.31141	0.394395	SPECC1L-ADORA2A///SPECC1L	SPECC1L-ADORA2A readthrough (NMD candidate)///sperm antigen with calponin homology and coiled-coil domains 1 like
8014768	0.0150168	0.000117	4.73756	1.29045	0.735253	PLXDC1	plexin domain containing 1
7950005	0.0150225	0.000118	-4.73371	1.28197	-0.229316	MRGPRF	MAS related GPR family member F
7910752	0.0150225	0.000118	4.73277	1.2799	0.412274	MTR	5-methyltetrahydrofolate-homocysteine methyltransferase
8146243	0.0150225	0.000118	4.73251	1.27933	0.266387	HOOK3	hook microtubule tethering protein 3
8069574	0.0150231	0.000119	4.7294	1.27247	0.888842	C21orf91	chromosome 21 open reading frame 91
7964413	0.0150231	0.000119	4.72927	1.27219	0.510712	R3HDM2	R3H domain containing 2
7982204	0.0150621	0.00012	4.72656	1.26623	0.701455	HMGN2	high mobility group nucleosomal binding domain 2
8122705	0.0151678	0.000121	-4.72199	1.25617	-0.354199	PCMT1	protein-L-isoaspartate (D-aspartate) O-methyltransferase
8076056	0.0155945	0.000126	4.70608	1.22113	0.360984	LOC400927-CSNK1E///CSNK1E	LOC400927-CSNK1E readthrough///casein kinase 1 epsilon
8039340	0.0155945	0.000126	4.70546	1.21975	1.70114	TNNT1	troponin T1, slow skeletal type
7923360	0.015778	0.000128	4.69892	1.20534	1.64471	TNNI1	troponin I1, slow skeletal type
8089988	0.0157943	0.000129	-4.69691	1.20092	-0.478423	CCDC58	coiled-coil domain containing 58
8003263	0.0158715	0.00013	4.69269	1.19163	0.57406	ZCCHC14	zinc finger CCHC-type containing 14
8050497	0.0158813	0.000131	-4.6887	1.18282	-0.225642	OSR1	odd-skipped related transciption factor 1
8095806	0.0158813	0.000131	-4.68837	1.18209	-0.78443	ART3	ADP-ribosyltransferase 3
7943263	0.016057	0.000133	4.68216	1.16841	0.72903	AMOTL1	angiomotin like 1
8101587	0.0162182	0.000135	4.67639	1.15569	0.501554	MAPK10	mitogen-activated protein kinase 10
8101376	0.0163908	0.000137	4.67037	1.14242	0.39025	SEC31A	SEC31 homolog A, COPII coat complex component
8091078	0.0166014	0.000139	-4.66344	1.12713	-0.671821	RBP1	retinol binding protein 1
7915408	0.0168005	0.000141	4.65638	1.11156	0.253681	FOXJ3	forkhead box J3
8119974	0.0168005	0.000142	-4.65535	1.1093	-0.539144	SLC29A1	solute carrier family 29 member 1 (Augustine blood group)
8109697	0.0169466	0.000144	-4.64868	1.09458	-0.385291	CCNG1	cyclin G1
8132055	0.017052	0.000146	4.64215	1.08018	0.784779	MTURN	maturin, neural progenitor differentiation regulator homolog (Xenopus)
8151496	0.017052	0.000147	4.6401	1.07566	0.559461	ZNF704	zinc finger protein 704
7947425	0.0170544	0.000148	-4.63857	1.07228	-0.386643	CD59	CD59 molecule
7901969	0.0171212	0.000149	4.63456	1.06344	0.826967	ROR1	receptor tyrosine kinase like orphan receptor 1
7984588	0.0171212	0.000149	4.63398	1.06215	0.48504	THSD4	thrombospondin type 1 domain containing 4
8127563	0.0174329	0.000152	4.62488	1.04206	1.15026	COL12A1	collagen type XII alpha 1 chain
8040249	0.0174845	0.000153	-4.62217	1.03609	-0.265262	ATP6V1C2	ATPase H+ transporting V1 subunit C2
8173917	0.0175708	0.000155	4.61864	1.0283	0.604132	NAP1L3	nucleosome assembly protein 1 like 3
8124926	0.0176058	0.000155	4.61635	1.02325	0.263497	ATP6V1G2-DDX39B///DDX39B	ATP6V1G2-DDX39B readthrough (NMD candidate)///DEAD-box helicase 39B
8095986	0.0177042	0.000157	-4.61255	1.01486	-0.7978	ANXA3	annexin A3
8174654	0.0178268	0.000158	4.6082	1.00525	0.614062	KLHL13	kelch like family member 13
7968976	0.0179104	0.00016	4.60479	0.99772	0.462747	LRCH1	leucine rich repeats and calponin homology domain containing 1
7922807	0.0179693	0.000161	4.60197	0.99151	0.729566	COLGALT2	collagen beta(1-O)galactosyltransferase 2
8147447	0.0180214	0.000162	-4.59933	0.98567	-0.864056	PTDSS1	phosphatidylserine synthase 1
8169115	0.0182475	0.000166	4.58818	0.96106	0.751116	NRK	Nik related kinase
8099807	0.0182475	0.000167	-4.58552	0.95517	-0.493688	GAFA3	FGF-2 activity-associated protein 3
7968417	0.0182475	0.000167	4.58541	0.95494	0.556398	FRY	FRY microtubule binding protein
8047659	0.0182475	0.000168	4.58465	0.95326	0.347457	ABI2	abl-interactor 2
8157105	0.0182475	0.000168	4.58287	0.94932	0.421834	ZNF462	zinc finger protein 462
7926239	0.0183079	0.000169	-4.58009	0.94319	-0.372391	OPTN	optineurin
8083978	0.0184324	0.000171	4.57537	0.93276	0.38107	NAALADL2	N-acetylated alpha-linked acidic dipeptidase-like 2
7982531	0.0184324	0.000172	4.57423	0.93025	0.419912	ANP32AP1///ANP32C///ANP32A	acidic nuclear phosphoprotein 32 family member A pseudogene 1///acidic nuclear phosphoprotein 32 family member C///acidic nuclear phosphoprotein 32 family member A
7994308	0.0184324	0.000172	4.57312	0.92779	0.392492	KIAA0556	KIAA0556
8080578	0.0184825	0.000173	-4.57062	0.92226	-0.487755	CACNA2D3	calcium voltage-gated channel auxiliary subunit alpha2delta 3
7965941	0.0184979	0.000174	4.56833	0.91721	0.705642	GLT8D2	glycosyltransferase 8 domain containing 2
8043945	0.0184979	0.000174	4.56756	0.9155	0.527897	MAP4K4	mitogen-activated protein kinase kinase kinase kinase 4
8066964	0.0185562	0.000176	-4.56488	0.90959	-0.510972	TMEM189-UBE2V1///TMEM189///UBE2V1	TMEM189-UBE2V1 readthrough///transmembrane protein 189///ubiquitin conjugating enzyme E2 V1
8101659	0.0185853	0.000177	-4.56154	0.90221	-0.285448	SPARCL1	SPARC like 1
8134470	0.0188177	0.00018	4.55362	0.88471	0.301883	TRRAP	transformation/transcription domain associated protein
8050548	0.0188389	0.000181	-4.55182	0.88073	-0.56081	LAPTM4A	lysosomal protein transmembrane 4 alpha
8081590	0.0190673	0.000184	4.5454	0.86655	0.63155	PHLDB2	pleckstrin homology like domain family B member 2
8051443	0.0192739	0.000186	4.53953	0.85356	0.479976	STRN	striatin
8047443	0.0193985	0.000188	-4.5349	0.84334	-0.603481	STRADB	STE20-related kinase adaptor beta
7924823	0.0193985	0.000189	4.53418	0.84175	0.347598	JMJD4	jumonji domain containing 4
8108472	0.0194065	0.000189	4.5327	0.83848	0.47913	PURA	purine rich element binding protein A
8167815	0.0196729	0.000193	4.52564	0.82286	0.539998	MAGED2	MAGE family member D2
7967021	0.019748	0.000195	4.52144	0.81358	0.488612	PXN	paxillin
8094240	0.0198125	0.000196	-4.51878	0.80769	-0.79887	CD38	CD38 molecule
8113433	0.0198564	0.000197	4.51557	0.80059	0.468148	EFNA5	ephrin A5
8065517	0.0198564	0.000197	4.51528	0.79995	0.360496	ZNF337	zinc finger protein 337
8160670	0.019859	0.000198	-4.51354	0.79611	-1.096	AQP3	aquaporin 3 (Gill blood group)
8038899	0.019859	0.000199	-4.51267	0.79419	-0.867267	FPR1	formyl peptide receptor 1
7922174	0.0199642	0.0002	-4.50917	0.78645	-1.57072	F5	coagulation factor V
7980616	0.019971	0.000201	4.50777	0.78334	0.658471	PTPN21	protein tyrosine phosphatase, non-receptor type 21
7973936	0.0201091	0.000203	-4.50359	0.77411	-0.457704	PSMA6	proteasome subunit alpha 6
8094948	0.0204724	0.000207	4.49451	0.75403	0.305201	SLAIN2	SLAIN motif family member 2
8035201	0.0204724	0.000208	-4.49286	0.75037	-0.442766	CPAMD8	C3 and PZP like, alpha-2-macroglobulin domain containing 8
7910265	0.0204724	0.000209	4.49087	0.74599	0.410911	OBSCN	obscurin, cytoskeletal calmodulin and titin-interacting RhoGEF
8160332	0.0204724	0.000209	4.49042	0.74498	0.425467	MLLT3	MLLT3, super elongation complex subunit
7903507	0.0204724	0.00021	4.48898	0.74179	0.542052	FAM102B	family with sequence similarity 102 member B
7933947	0.0204724	0.00021	4.48854	0.74082	0.477673	HERC4	HECT and RLD domain containing E3 ubiquitin protein ligase 4
8058570	0.02048	0.000211	4.48715	0.73775	0.32154	KANSL1L	KAT8 regulatory NSL complex subunit 1 like
8081241	0.0206038	0.000213	-4.48337	0.72939	-0.666714	CMSS1	cms1 ribosomal small subunit homolog (yeast)
7904907	0.0209774	0.000218	4.47333	0.70717	0.431653	BCL9	B-cell CLL/lymphoma 9
7911017	0.0211544	0.00022	4.46856	0.69662	0.32034	SDCCAG8	serologically defined colon cancer antigen 8
7929047	0.02156	0.000225	4.45932	0.67617	0.55249	IFIT2	interferon induced protein with tetratricopeptide repeats 2
8128260	0.0215931	0.000226	4.45746	0.67206	0.311257	MAP3K7	mitogen-activated protein kinase kinase kinase 7
8048717	0.0216484	0.000228	-4.45517	0.66699	-1.16412	SGPP2	sphingosine-1-phosphate phosphatase 2
8071234	0.0217473	0.000229	4.45204	0.66006	0.256313	SEPT5-GP1BB///SEPT5///GP1BB	SEPT5-GP1BB readthrough///septin 5///glycoprotein Ib platelet beta subunit
8089701	0.0219079	0.000232	4.44749	0.65	0.357145	ZBTB20	zinc finger and BTB domain containing 20
7962349	0.0219079	0.000232	4.44653	0.64787	0.412309	GXYLT1	glucoside xylosyltransferase 1
7950671	0.0219894	0.000234	4.44376	0.64176	0.657818	GAB2	GRB2 associated binding protein 2
8128956	0.0221644	0.000237	4.43815	0.62933	0.448867	FYN	FYN proto-oncogene, Src family tyrosine kinase
8143433	0.0221644	0.000237	-4.43804	0.62908	-0.556822	MRPS33	mitochondrial ribosomal protein S33
7952249	0.0223382	0.00024	-4.43275	0.61737	-0.49986	USP2	ubiquitin specific peptidase 2
7944560	0.0223382	0.00024	4.43237	0.61654	0.38963	ARHGEF12	Rho guanine nucleotide exchange factor 12
7914021	0.0223431	0.000242	4.42993	0.61115	0.544209	SLC9A1	solute carrier family 9 member A1
8000482	0.0223431	0.000242	4.42993	0.61113	0.433649	XPO6	exportin 6
8142585	0.0223508	0.000242	-4.42861	0.60821	-0.719668	CADPS2	calcium dependent secretion activator 2
7905131	0.0225194	0.000245	-4.42427	0.5986	-1.09055	CA14	carbonic anhydrase 14
8015635	0.0226961	0.000248	4.41864	0.58615	0.523727	PTRF	polymerase I and transcript release factor
7918474	0.0228192	0.00025	-4.4152	0.57853	-0.352163	DRAM2///DRAM2	DNA damage regulated autophagy modulator 2///DNA damage regulated autophagy modulator 2
8106448	0.0228557	0.000252	4.41252	0.5726	0.631463	PDE8B	phosphodiesterase 8B
8169419	0.0228557	0.000252	4.41138	0.57008	0.362051	ALG13	ALG13, UDP-N-acetylglucosaminyltransferase subunit
8014916	0.0228557	0.000253	4.41107	0.56938	0.512169	ORMDL3	ORMDL sphingolipid biosynthesis regulator 3
8053142	0.023228	0.000258	4.40202	0.54935	0.327339	RTKN	rhotekin
7975459	0.023228	0.000258	4.40196	0.54921	0.437201	SIPA1L1	signal induced proliferation associated 1 like 1
8076365	0.0232565	0.00026	-4.3996	0.54399	-0.442989	DESI1	desumoylating isopeptidase 1
7941761	0.0232565	0.00026	-4.39916	0.54302	-0.626409	RHOD	ras homolog family member D
8162466	0.0232626	0.000261	4.39772	0.53982	0.381754	FAM120AOS	family with sequence similarity 120A opposite strand
7967810	0.0232626	0.000262	4.39576	0.5355	0.314029	GOLGA3	golgin A3
7986250	0.0232626	0.000262	4.39566	0.53527	0.265207	CHD2	chromodomain helicase DNA binding protein 2
7925996	0.0233482	0.000264	-4.39167	0.52645	-0.466819	FBXO18	F-box protein, helicase, 18
7954511	0.0233482	0.000265	4.39074	0.52439	0.8439	STK38L	serine/threonine kinase 38 like
8118826	0.0235007	0.000268	-4.38577	0.51337	-0.450753	SNRPC	small nuclear ribonucleoprotein polypeptide C
8120967	0.0235503	0.000269	4.38377	0.50895	0.65754	NT5E	5'-nucleotidase ecto
8123621	0.0236846	0.000272	-4.38026	0.50118	-0.395655	SERPINB6	serpin family B member 6
7917199	0.023792	0.000274	4.37725	0.49451	0.583996	TTLL7	tubulin tyrosine ligase like 7
8013159	0.0239314	0.000276	4.37368	0.48661	0.327288	TOM1L2	target of myb1 like 2 membrane trafficking protein
8121850	0.0244088	0.000282	-4.36425	0.46572	-0.986801	HEY2	hes related family bHLH transcription factor with YRPW motif 2
7983867	0.0244477	0.000283	4.36248	0.46181	0.932262	CGNL1	cingulin like 1
8083779	0.0244804	0.000285	4.36083	0.45814	0.718454	SERPINI1	serpin family I member 1
7965800	0.0245805	0.000286	-4.35801	0.45191	-0.481835	SYCP3	synaptonemal complex protein 3
7937330	0.024911	0.000291	-4.35129	0.43703	-0.422094	IFITM2	interferon induced transmembrane protein 2
7952305	0.0249449	0.000294	4.34725	0.42808	0.574109	BMPR1A	bone morphogenetic protein receptor type 1A
7914075	0.0249449	0.000296	-4.34474	0.42251	-1.2811	FCN3	ficolin 3
8128716	0.0249449	0.000297	-4.34327	0.41926	-0.366854	CD164	CD164 molecule
8092707	0.0249449	0.000297	4.34254	0.41764	1.24185	P3H2	prolyl 3-hydroxylase 2
8118158	0.0249449	0.000297	-4.34219	0.41687	-0.59682	AIF1	allograft inflammatory factor 1
8081676	0.0249449	0.000297	-4.34213	0.41673	-0.461261	GTPBP8	GTP binding protein 8 (putative)
7930714	0.0249522	0.000298	4.34094	0.4141	1.05178	ATRNL1	attractin like 1
7935930	0.0249681	0.000299	-4.33961	0.41116	-1.4666	KCNIP2	potassium voltage-gated channel interacting protein 2
8147019	0.0250523	0.000301	4.33714	0.40568	0.557262	ZC2HC1A	zinc finger C2HC-type containing 1A
8064245	0.0252801	0.000306	4.32986	0.38955	0.301605	TCEA2	transcription elongation factor A2
7927681	0.0252801	0.000307	4.32887	0.38736	0.677808	BICC1	BicC family RNA binding protein 1
8107164	0.0252801	0.000307	-4.32821	0.38589	-0.56018	PPIP5K2	diphosphoinositol pentakisphosphate kinase 2
7920244	0.0253489	0.000309	-4.32589	0.38076	-1.90194	S100A8	S100 calcium binding protein A8
7999419	0.0253958	0.000311	-4.32344	0.37533	-0.41417	DEXI	Dexi homolog
7970301	0.0253958	0.000311	4.32271	0.37371	0.596315	TMCO3	transmembrane and coiled-coil domains 3
8153550	0.0253958	0.000312	4.322	0.37216	0.279531	NRBP2	nuclear receptor binding protein 2
7916616	0.02573	0.000317	4.31546	0.35766	1.02397	CYP2J2	cytochrome P450 family 2 subfamily J member 2
8167305	0.0258467	0.000319	-4.31252	0.35115	-0.788579	EBP	emopamil binding protein (sterol isomerase)
7985690	0.0260633	0.000322	4.30798	0.34108	0.793595	LOC440300	chondroitin sulfate proteoglycan 4 pseudogene
7968872	0.0264315	0.000328	-4.30104	0.32571	-0.341561	DNAJC15	DnaJ heat shock protein family (Hsp40) member C15
8074399	0.0265668	0.000332	4.29608	0.31474	0.63111	CLTCL1	clathrin heavy chain like 1
8114797	0.0265668	0.000332	4.29513	0.31263	0.803017	SPRY4	sprouty RTK signaling antagonist 4
8073960	0.0265668	0.000333	-4.29391	0.30993	-0.55674	PIM3	Pim-3 proto-oncogene, serine/threonine kinase
7981020	0.0265668	0.000334	-4.29381	0.3097	-0.762898	ASB2	ankyrin repeat and SOCS box containing 2
8118228	0.0268542	0.000338	4.28826	0.29741	0.405472	LY6G5B	lymphocyte antigen 6 complex, locus G5B
8154178	0.027095	0.000342	4.28349	0.28684	1.11572	JAK2	Janus kinase 2
8052762	0.0271242	0.000343	4.28203	0.28361	0.528199	GFPT1	glutamine--fructose-6-phosphate transaminase 1
7916077	0.0273498	0.000347	-4.27754	0.27366	-0.28005	NRDC	nardilysin convertase
8063923	0.0273933	0.000348	-4.27587	0.26996	-0.70183	SLCO4A1	solute carrier organic anion transporter family member 4A1
8047300	0.0277746	0.000356	-4.26619	0.24853	-0.631217	AOX1	aldehyde oxidase 1
7903425	0.0277746	0.000357	4.26542	0.24683	0.475126	AMY2B///AMY2A///AMY1C///AMY1B///AMY1A	amylase, alpha 2B (pancreatic)///amylase, alpha 2A (pancreatic)///amylase, alpha 1C (salivary)///amylase, alpha 1B (salivary)///amylase, alpha 1A (salivary)
8133549	0.0277746	0.000358	4.26367	0.24293	0.299419	GTF2IRD2B///GTF2IRD2	GTF2I repeat domain containing 2B///GTF2I repeat domain containing 2
7986323	0.0277746	0.000359	4.26283	0.24108	0.540489	LOC440311///GLTSCR2	glioma tumor suppressor candidate region gene 2 pseudogene///glioma tumor suppressor candidate region gene 2
8098328	0.0277746	0.000361	4.26007	0.23496	0.301188	GALNT7	polypeptide N-acetylgalactosaminyltransferase 7
8168976	0.0277746	0.000362	4.2596	0.23393	0.358689	ARMCX5-GPRASP2///GPRASP2	ARMCX5-GPRASP2 readthrough///G protein-coupled receptor associated sorting protein 2
8156761	0.0277746	0.000362	-4.25898	0.23254	-0.464803	NANS	N-acetylneuraminate synthase
7968331	0.0277746	0.000363	-4.25826	0.23096	-0.316246	UBE2L3	ubiquitin conjugating enzyme E2 L3
7908879	0.0277746	0.000364	4.2574	0.22905	0.512579	PPFIA4	PTPRF interacting protein alpha 4
7950906	0.0277746	0.000365	-4.25612	0.22622	-0.643848	CTSC	cathepsin C
7987361	0.0277746	0.000365	-4.25569	0.22527	-0.428368	ZNF770	zinc finger protein 770
8174119	0.0277746	0.000366	4.25456	0.22277	0.621154	ZMAT1	zinc finger matrin-type 1
8152491	0.0277746	0.000366	4.25453	0.22269	0.782002	EXT1	exostosin glycosyltransferase 1
8073662	0.0277746	0.000366	-4.25438	0.22236	-0.550224	PARVB	parvin beta
8066303	0.0277807	0.000368	4.25198	0.21704	0.342011	CHD6	chromodomain helicase DNA binding protein 6
7917875	0.0277807	0.000369	4.25141	0.21579	0.718223	F3	coagulation factor III, tissue factor
7972217	0.0278362	0.00037	4.24962	0.21181	0.410371	SPRY2	sprouty RTK signaling antagonist 2
7923635	0.0279897	0.000375	4.24445	0.20037	0.732302	PLEKHA6	pleckstrin homology domain containing A6
7939137	0.0281977	0.000379	-4.24039	0.19136	-0.440327	EIF3M	eukaryotic translation initiation factor 3 subunit M
8172914	0.0282708	0.00038	4.23835	0.18686	0.228102	HUWE1	HECT, UBA and WWE domain containing 1, E3 ubiquitin protein ligase
8015607	0.0287083	0.000387	-4.23094	0.17043	-0.655962	STAT3	signal transducer and activator of transcription 3
8041467	0.0289793	0.000395	-4.22293	0.15269	-0.755185	VIT	vitrin
8141035	0.0289793	0.000395	4.2226	0.15197	0.594863	SGCE	sarcoglycan epsilon
7906757	0.0289793	0.000397	-4.22038	0.14705	-0.847549	FCGR2A	Fc fragment of IgG receptor IIa
7907160	0.0289793	0.000397	-4.22018	0.1466	-0.433932	ATP1B1	ATPase Na+/K+ transporting subunit beta 1
7902227	0.0289793	0.000398	4.21884	0.14364	0.68617	GADD45A	growth arrest and DNA damage inducible alpha
7999889	0.0289793	0.000399	-4.21855	0.14299	-0.33856	GDE1	glycerophosphodiester phosphodiesterase 1
8069399	0.0289793	0.000399	4.21818	0.14218	0.326891	DIP2A	disco interacting protein 2 homolog A
7970704	0.0289793	0.000399	-4.21769	0.14108	-0.369278	MTIF3	mitochondrial translational initiation factor 3
8114050	0.0290627	0.000403	4.2144	0.1338	0.391754	2021-09-08	septin 8
8100131	0.0290627	0.000404	4.21318	0.13109	0.807663	GABRA4	gamma-aminobutyric acid type A receptor alpha4 subunit
8169145	0.0290627	0.000404	4.21282	0.13029	0.81822	MUM1L1	MUM1 like 1
7987981	0.0290643	0.000405	4.21188	0.12822	0.555633	UBR1	ubiquitin protein ligase E3 component n-recognin 1
8094574	0.0293925	0.00041	-4.20624	0.11572	-0.314102	TBC1D1	TBC1 domain family member 1
7948900	0.0294827	0.000413	-4.20352	0.1097	-0.376835	SNORD30	small nucleolar RNA, C/D box 30
8167973	0.0294827	0.000414	4.20243	0.10729	0.510157	HEPH	hephaestin
8120279	0.0296724	0.000418	4.19852	0.09863	0.660566	LRRC1	leucine rich repeat containing 1
8085852	0.0296724	0.00042	-4.19649	0.09412	-0.328892	NGLY1	N-glycanase 1
7940237	0.0296724	0.000421	-4.19581	0.09263	-0.875967	MS4A4A	membrane spanning 4-domains A4A
7955908	0.0296724	0.000421	-4.1954	0.09172	-0.676129	NCKAP1L	NCK associated protein 1 like
8143417	0.0296724	0.000422	4.19445	0.08961	0.361564	KIAA1549///BRAF///BRAF	KIAA1549///B-Raf proto-oncogene, serine/threonine kinase///B-Raf proto-oncogene, serine/threonine kinase
8034210	0.0296724	0.000422	-4.19416	0.08897	-0.469498	TMEM205	transmembrane protein 205
8134091	0.0299445	0.000427	-4.18942	0.07847	-0.745789	CLDN12	claudin 12
7930927	0.0299853	0.00043	4.18664	0.07232	0.365459	INPP5F	inositol polyphosphate-5-phosphatase F
7961702	0.0299853	0.00043	-4.18627	0.07149	-0.556488	KCNJ8	potassium voltage-gated channel subfamily J member 8
8135218	0.0299853	0.00043	4.18619	0.07132	0.798033	LRRC17	leucine rich repeat containing 17
7914996	0.0300907	0.000433	4.18383	0.06609	0.439859	MEAF6	MYST/Esa1 associated factor 6
7908940	0.0305344	0.000441	4.17564	0.04794	0.694783	ATP2B4	ATPase plasma membrane Ca2+ transporting 4
8180402	0.0306806	0.000445	-4.17214	0.0402	-0.2738	UBE2V1	ubiquitin conjugating enzyme E2 V1
7968274	0.0308757	0.00045	4.16758	0.0301	0.474694	PAN3	PAN3 poly(A) specific ribonuclease subunit
8009075	0.0308757	0.00045	4.16707	0.02897	0.505558	TANC2	tetratricopeptide repeat, ankyrin repeat and coiled-coil containing 2
8115691	0.0308757	0.000451	4.16644	0.02758	0.572567	SLIT3	slit guidance ligand 3
7938834	0.0308757	0.000452	4.16599	0.02658	0.541363	NAV2	neuron navigator 2
8149448	0.0310351	0.000455	-4.16295	0.01985	-0.747226	MSR1	macrophage scavenger receptor 1
7982957	0.0312727	0.000459	4.15887	0.01082	0.321883	MGA	MGA, MAX dimerization protein
8062326	0.0313896	0.000462	-4.15644	0.00543	-0.25631	TGIF2-C20orf24///C20orf24	TGIF2-C20orf24 readthrough///chromosome 20 open reading frame 24
7962559	0.0314506	0.000464	-4.15476	0.00171	-0.276703	SLC38A4	solute carrier family 38 member 4
7935002	0.0317572	0.000472	-4.14718	-0.01507	-0.256209	SRP9	signal recognition particle 9
7914270	0.0317572	0.000473	-4.14615	-0.01737	-0.826202	LAPTM5	lysosomal protein transmembrane 5
8054281	0.0317572	0.000475	4.14499	-0.01994	0.445299	LONRF2	LON peptidase N-terminal domain and ring finger 2
7968577	0.0317572	0.000475	4.14496	-0.01999	0.3713	NBEA	neurobeachin
8069744	0.0317572	0.000476	-4.14352	-0.02319	-0.628435	RWDD2B	RWD domain containing 2B
7926936	0.0317572	0.000477	4.14334	-0.02359	0.270134	CCDC7	coiled-coil domain containing 7
7990054	0.0317572	0.000477	4.14284	-0.02468	0.467739	UACA	uveal autoantigen with coiled-coil domains and ankyrin repeats
8016825	0.0317572	0.000478	-4.14223	-0.02604	-0.341506	COX11	COX11, cytochrome c oxidase copper chaperone
8134435	0.0317572	0.000478	4.14217	-0.02617	0.558907	LMTK2	lemur tyrosine kinase 2
8069620	0.0320119	0.000483	-4.13796	-0.03549	-0.459448	MRPL39	mitochondrial ribosomal protein L39
7951325	0.03221	0.000488	-4.13368	-0.04497	-0.442012	DCUN1D5	defective in cullin neddylation 1 domain containing 5
8014115	0.0324556	0.000492	4.12951	-0.05421	0.697315	MYO1D	myosin ID
8043697	0.0324556	0.000493	4.12881	-0.05575	0.442114	ANKRD36BP2///ANKRD36C///ANKRD36///ANKRD36B	ankyrin repeat domain 36B pseudogene 2///ankyrin repeat domain 36C///ankyrin repeat domain 36///ankyrin repeat domain 36B
7933877	0.0326195	0.000497	4.12585	-0.0623	0.366398	JMJD1C	jumonji domain containing 1C
8142194	0.0326244	0.000499	4.12389	-0.06664	0.72479	LAMB1	laminin subunit beta 1
8075857	0.0326244	0.000499	-4.12385	-0.06673	-0.516819	TST	thiosulfate sulfurtransferase
8129099	0.0326244	0.000501	4.12248	-0.06976	0.391096	TSPYL1	TSPY like 1
8034379	0.0326244	0.000501	4.12231	-0.07014	0.233433	ZNF442	zinc finger protein 442
7961983	0.0326244	0.000502	4.12165	-0.0716	0.431129	TM7SF3	transmembrane 7 superfamily member 3
8125850	0.0327156	0.000505	-4.11913	-0.07718	-0.410067	C6orf106	chromosome 6 open reading frame 106
7907222	0.0327156	0.000505	4.11883	-0.07785	1.04718	PRRX1	paired related homeobox 1
8126760	0.032769	0.000507	4.11732	-0.08118	0.312307	RCAN2	regulator of calcineurin 2
8117458	0.0328149	0.000509	4.11591	-0.0843	0.362961	BTN3A1	butyrophilin subfamily 3 member A1
8080676	0.0330642	0.000515	-4.11057	-0.09612	-0.260369	PDE12	phosphodiesterase 12
8068083	0.0330642	0.000515	4.11054	-0.09619	0.841727	MAP3K7CL	MAP3K7 C-terminal like
8091511	0.0330642	0.000515	-4.11028	-0.09678	-0.585291	P2RY14	purinergic receptor P2Y14
7971422	0.0332701	0.00052	4.10685	-0.10437	0.395549	ZC3H13	zinc finger CCCH-type containing 13
8101893	0.0333583	0.000523	-4.10448	-0.10961	-0.815016	ADH1C	alcohol dehydrogenase 1C (class I), gamma polypeptide
7922130	0.0333583	0.000523	4.10411	-0.11042	1.07071	DPT	dermatopontin
7973850	0.0333764	0.000524	4.10308	-0.11272	0.409395	AKAP6	A-kinase anchoring protein 6
8032909	0.0334476	0.000527	-4.10055	-0.11831	-0.351827	PLIN3	perilipin 3
8009227	0.0334476	0.000529	-4.09959	-0.12043	-0.287073	PSMC5	proteasome 26S subunit, ATPase 5
8014316	0.0334476	0.000529	4.09924	-0.12122	0.722627	CCL5	C-C motif chemokine ligand 5
8083166	0.033561	0.000532	4.09674	-0.12675	0.360886	TRPC1	transient receptor potential cation channel subfamily C member 1
8037525	0.0335949	0.000534	-4.09552	-0.12945	-0.352744	CKM	creatine kinase, M-type
8016266	0.0337707	0.00054	4.09087	-0.13973	0.252574	KANSL1	KAT8 regulatory NSL complex subunit 1
7934442	0.0337707	0.000541	4.08997	-0.14173	0.848366	SYNPO2L	synaptopodin 2 like
8157976	0.0337707	0.000541	4.08986	-0.14196	0.676618	GARNL3	GTPase activating Rap/RanGAP domain like 3
8111698	0.0337707	0.000542	4.08876	-0.14441	0.576514	RICTOR	RPTOR independent companion of MTOR complex 2
7903893	0.0337707	0.000543	-4.08856	-0.14485	-0.681963	CD53	CD53 molecule
7902789	0.0338779	0.000546	4.08573	-0.15111	0.364559	HS2ST1	heparan sulfate 2-O-sulfotransferase 1
7952185	0.0338779	0.000547	-4.08548	-0.15166	-0.279571	DPAGT1	dolichyl-phosphate N-acetylglucosaminephosphotransferase 1
8157949	0.0338779	0.000547	4.08486	-0.15303	0.336535	RALGPS1	Ral GEF with PH domain and SH3 binding motif 1
8102321	0.0339228	0.000549	-4.08352	-0.15599	-0.429096	PLA2G12AP1///PLA2G12A	phospholipase A2 group XIIA pseudogene 1///phospholipase A2 group XIIA
7963826	0.0341864	0.000554	-4.07948	-0.16495	-0.796911	PPP1R1A	protein phosphatase 1 regulatory inhibitor subunit 1A
7964937	0.0342113	0.000556	4.07839	-0.16736	0.260828	ZFC3H1	zinc finger C3H1-type containing
8073470	0.0343624	0.000561	4.07443	-0.17611	0.617674	C22orf46	chromosome 22 open reading frame 46
8021147	0.0343624	0.000561	-4.07437	-0.17624	-0.533129	IER3IP1	immediate early response 3 interacting protein 1
8138824	0.0343624	0.000561	4.0742	-0.17663	0.867246	SCRN1	secernin 1
8098441	0.0345169	0.000566	4.07076	-0.18424	0.349933	TENM3	teneurin transmembrane protein 3
8160559	0.034578	0.000568	4.06924	-0.1876	0.49861	DDX58	DEXD/H-box helicase 58
8031499	0.034631	0.00057	4.06744	-0.19158	0.229979	SSC5D	scavenger receptor cysteine rich family member with 5 domains
8051998	0.034631	0.000573	-4.06583	-0.19514	-0.600622	MCFD2	multiple coagulation factor deficiency 2
8103563	0.034631	0.000573	4.0657	-0.19544	0.399974	DDX60	DEXD/H-box helicase 60
7934544	0.034631	0.000575	-4.06442	-0.19825	-0.432582	COMTD1	catechol-O-methyltransferase domain containing 1
7904702	0.034631	0.000575	4.06399	-0.19921	0.504266	LOC100996763///NOTCH2NL///NOTCH2	notch homolog 2 N-terminal-like protein///notch 2 N-terminal like///notch 2
8110932	0.0346984	0.000577	4.06241	-0.20271	0.676492	SEMA5A	semaphorin 5A
8115490	0.0347124	0.000579	4.06131	-0.20514	0.843674	ADAM19	ADAM metallopeptidase domain 19
7942889	0.0347124	0.00058	-4.06072	-0.20645	-0.572559	TMEM126A	transmembrane protein 126A
8063458	0.0353652	0.000592	4.05172	-0.22636	0.948468	DOK5	docking protein 5
8109350	0.0353652	0.000593	-4.05135	-0.22718	-0.271426	SLC36A1	solute carrier family 36 member 1
8159642	0.0356682	0.0006	-4.04624	-0.23848	-0.71474	TUBB4B	tubulin beta 4B class IVb
8102362	0.0356879	0.000603	-4.04391	-0.24364	-0.79927	TIFA	TRAF interacting protein with forkhead associated domain
8055711	0.0356879	0.000605	4.04286	-0.24596	1.79958	NEB	nebulin
8156228	0.0358268	0.000609	-4.03987	-0.25256	-0.385139	CTSL	cathepsin L
8117243	0.0358608	0.000612	4.03764	-0.25751	0.892209	CARMIL1	capping protein regulator and myosin 1 linker 1
8068952	0.0358608	0.000613	-4.03706	-0.25878	-0.31634	AGPAT3	1-acylglycerol-3-phosphate O-acyltransferase 3
8168589	0.0358608	0.000614	4.03656	-0.25989	0.38266	ZNF711	zinc finger protein 711
8098576	0.0358608	0.000614	-4.03645	-0.26012	-0.382438	SLC25A4	solute carrier family 25 member 4
7943803	0.0358608	0.000615	4.03576	-0.26165	0.611931	DIXDC1	DIX domain containing 1
8176191	0.0358944	0.000617	4.03463	-0.26416	0.519968	HMGN1	high mobility group nucleosome binding domain 1
7921088	0.0360908	0.000623	4.03044	-0.27343	0.69638	NES	nestin
7969736	0.0360908	0.000624	4.02944	-0.27563	0.464032	FARP1	FERM, ARH/RhoGEF and pleckstrin domain protein 1
8152976	0.0360908	0.000624	4.02939	-0.27575	1.17587	TMEM71	transmembrane protein 71
7955376	0.0362946	0.00063	4.02526	-0.28489	0.432663	DIP2B	disco interacting protein 2 homolog B
8165794	0.0362946	0.000631	-4.02482	-0.28585	-0.489	CD99	CD99 molecule
7920165	0.0364712	0.000637	4.02077	-0.2948	0.415987	FLG	filaggrin
8056890	0.0364712	0.000637	4.02064	-0.29509	0.604735	CHN1	chimerin 1
8116418	0.0364712	0.000637	-4.02059	-0.2952	-0.634011	GFPT2	glutamine-fructose-6-phosphate transaminase 2
8113881	0.0367	0.000643	4.01706	-0.303	0.374199	RAPGEF6	Rap guanine nucleotide exchange factor 6
8050766	0.0367183	0.000646	-4.01531	-0.30688	-0.356833	ADCY3	adenylate cyclase 3
8139212	0.0367183	0.000646	4.01486	-0.30788	0.405259	GLI3	GLI family zinc finger 3
7973564	0.0367245	0.000649	-4.01302	-0.31195	-0.292723	PSME1	proteasome activator subunit 1
8106393	0.0367245	0.00065	4.01269	-0.31266	1.19341	F2R	coagulation factor II thrombin receptor
7913883	0.0367774	0.000652	4.01131	-0.31573	0.294361	PAFAH2	platelet activating factor acetylhydrolase 2
7900413	0.0368538	0.000654	-4.00972	-0.31924	-0.476824	ZMPSTE24	zinc metallopeptidase STE24
8069668	0.0370393	0.000659	-4.00689	-0.3255	-0.58943	CYYR1	cysteine and tyrosine rich 1
7915363	0.037099	0.000661	4.00536	-0.32888	0.241583	SCMH1	sex comb on midleg homolog 1 (Drosophila)
7931097	0.037099	0.000662	4.00457	-0.33062	0.433672	HTRA1	HtrA serine peptidase 1
8177635	0.037099	0.000663	-4.00407	-0.33172	-0.372072	AK6///TAF9	adenylate kinase 6///TATA-box binding protein associated factor 9
8006850	0.0372073	0.000666	4.00213	-0.33601	0.250526	CDK12	cyclin dependent kinase 12
8070826	0.0372883	0.00067	-3.9998	-0.34116	-0.390082	ITGB2	integrin subunit beta 2
7994961	0.0373169	0.000676	3.99568	-0.35026	0.326167	CTF1	cardiotrophin 1
7930703	0.0373169	0.000677	3.99527	-0.35118	0.621145	TRUB1	TruB pseudouridine synthase family member 1
7975989	0.0374413	0.00068	-3.99317	-0.35583	-0.446973	SLIRP	SRA stem-loop interacting RNA binding protein
7978644	0.037591	0.000684	3.99078	-0.36109	0.719812	NFKBIA	NFKB inhibitor alpha
8053834	0.0387759	0.000707	3.97699	-0.39157	0.73455	ANKRD36///ANKRD36B	ankyrin repeat domain 36///ankyrin repeat domain 36B
8114612	0.0389269	0.000714	-3.9728	-0.40083	-1.15498	CD14	CD14 molecule
8152656	0.0389269	0.000714	3.97264	-0.40117	0.297809	ZHX1-C8orf76///ZHX1	ZHX1-C8orf76 readthrough///zinc fingers and homeoboxes 1
7930276	0.0389269	0.000714	3.97249	-0.40151	0.343616	SLK	STE20 like kinase
8139330	0.0389269	0.000715	3.97242	-0.40166	0.480643	CAMK2B	calcium/calmodulin dependent protein kinase II beta
8010949	0.0389269	0.000715	3.97189	-0.40284	0.287879	GLOD4	glyoxalase domain containing 4
8049635	0.0389318	0.000717	3.97115	-0.40448	0.320397	TRAF3IP1	TRAF3 interacting protein 1
8158771	0.0390854	0.000721	-3.9688	-0.40967	-0.80776	AIF1L	allograft inflammatory factor 1 like
8085000	0.0392713	0.000726	3.96557	-0.41681	0.254766	LRCH3	leucine rich repeats and calponin homology domain containing 3
8019170	0.0392713	0.000727	-3.96542	-0.41713	-0.256545	LINC00482	long intergenic non-protein coding RNA 482
7904106	0.0393976	0.000732	3.96207	-0.42453	0.37529	MAGI3	membrane associated guanylate kinase, WW and PDZ domain containing 3
8000676	0.0394796	0.000735	3.96045	-0.42811	0.341609	PKD1P6-NPIPP1///NPIPA8///NPIPA7///NPIPB9///NPIPA5///NPIPB5///NPIPB6///NPIPA2///NPIPA3///NPIPB4///PKD1P1///PDXDC2P///NPIPB3///NPIPA1///NPIPB5///NPIPB4///NPIPB3	PKD1P6-NPIPP1 readthrough///nuclear pore complex interacting protein family member A8///nuclear pore complex interacting protein family member A7///nuclear pore complex interacting protein family member B9///nuclear pore complex interacting protein family member A5///nuclear pore complex interacting protein family member B5///nuclear pore complex interacting protein family member B6///nuclear por…
8155898	0.0394796	0.000736	3.95978	-0.42959	0.277998	PCSK5	proprotein convertase subtilisin/kexin type 5
8131374	0.0399052	0.000747	-3.95389	-0.44259	-0.414941	AIMP2///EIF2AK1	aminoacyl tRNA synthetase complex interacting multifunctional protein 2///eukaryotic translation initiation factor 2 alpha kinase 1
8155487	0.0399266	0.000752	-3.95096	-0.44905	-0.506272	FGF7P3///FGF7P6///FGF7	fibroblast growth factor 7 pseudogene 3///fibroblast growth factor 7 pseudogene 6///fibroblast growth factor 7
8054054	0.0400547	0.000755	3.94894	-0.45352	0.479303	ANKRD36BP2///ANKRD36///ANKRD36B	ankyrin repeat domain 36B pseudogene 2///ankyrin repeat domain 36///ankyrin repeat domain 36B
8039362	0.0403104	0.000761	3.94558	-0.46094	0.400291	DNAAF3	dynein axonemal assembly factor 3
8103025	0.0404103	0.000765	3.94387	-0.46473	0.481899	ZNF827	zinc finger protein 827
8069301	0.0404483	0.000767	3.9428	-0.46708	0.37601	COL6A2	collagen type VI alpha 2 chain
8055287	0.0407172	0.000774	-3.93883	-0.47585	-0.507524	MZT2A	mitotic spindle organizing protein 2A
8133983	0.0407172	0.000777	3.93702	-0.47985	0.287777	ADAM22	ADAM metallopeptidase domain 22
8134821	0.0407172	0.000777	3.93688	-0.48015	0.321678	MEPCE	methylphosphate capping enzyme
7985416	0.0407172	0.000781	3.93505	-0.48419	0.679863	CSPG4P5	chondroitin sulfate proteoglycan 4 pseudogene 5
8065738	0.0407172	0.000781	-3.93468	-0.485	-0.602276	AHCY	adenosylhomocysteinase
7991019	0.0408253	0.000785	-3.93281	-0.48914	-0.668866	FSD2	fibronectin type III and SPRY domain containing 2
7916747	0.0408253	0.000787	-3.93169	-0.4916	-0.396834	JAK1	Janus kinase 1
8083901	0.0408253	0.000787	3.93159	-0.49184	0.513602	FNDC3B	fibronectin type III domain containing 3B
8150428	0.0410087	0.000792	3.92904	-0.49747	1.09683	SFRP1	secreted frizzled related protein 1
8100328	0.0410725	0.000794	3.92772	-0.50036	0.502357	USP46	ubiquitin specific peptidase 46
8135277	0.0411429	0.000797	3.92627	-0.50357	0.195807	KMT2E	lysine methyltransferase 2E
8050908	0.0411429	0.000798	-3.92569	-0.50485	-0.417565	HADHA	hydroxyacyl-CoA dehydrogenase/3-ketoacyl-CoA thiolase/enoyl-CoA hydratase (trifunctional protein), alpha subunit
7990810	0.0411478	0.0008	-3.92499	-0.5064	-0.462171	ST20-MTHFS///MTHFS	ST20-MTHFS readthrough///5,10-methenyltetrahydrofolate synthetase (5-formyltetrahydrofolate cyclo-ligase)
8118409	0.0411872	0.000804	-3.92263	-0.51161	-0.939728	C4B_2///C4B///C4A	complement component 4B (Chido blood group), copy 2///complement component 4B (Chido blood group)///complement component 4A (Rodgers blood group)
8043381	0.0413457	0.00081	-3.91971	-0.51805	-0.854268	SMYD1	SET and MYND domain containing 1
8163505	0.0414328	0.000814	-3.9176	-0.5227	-0.374813	HDHD3	haloacid dehalogenase like hydrolase domain containing 3
7920000	0.0414328	0.000816	3.91662	-0.52487	0.249343	POGZ	pogo transposable element with ZNF domain
8164067	0.0414328	0.000816	-3.91654	-0.52503	-0.364828	PSMB7	proteasome subunit beta 7
7991110	0.0414328	0.000818	3.91532	-0.52772	0.451033	LOC102724093///GOLGA6L3///GOLGA6L10///GOLGA6L4///GOLGA6L17P///GOLGA6L9///GOLGA6L5P	golgin subfamily A member 6-like protein 4///golgin A6 family-like 3///golgin A6 family-like 10///golgin A6 family-like 4///golgin A6 family-like 17, pseudogene///golgin A6 family-like 9///golgin A6 family-like 5, pseudogene
7902594	0.0414328	0.000818	3.9152	-0.52801	0.309792	PRKACB	protein kinase cAMP-activated catalytic subunit beta
8046646	0.0414328	0.000819	3.91495	-0.52854	0.364038	OSBPL6	oxysterol binding protein like 6
7980990	0.0416699	0.000825	-3.9119	-0.53528	-0.49723	GON7	GON7, KEOPS complex subunit homolog
7949412	0.0416723	0.000831	3.9087	-0.54234	0.446834	LTBP3	latent transforming growth factor beta binding protein 3
8160786	0.0416723	0.000831	3.90846	-0.54287	0.194723	KIAA1161	KIAA1161
8027431	0.0416723	0.000832	3.90805	-0.54378	0.368197	ZNF536	zinc finger protein 536
8165486	0.0417298	0.000835	-3.90683	-0.54646	-0.262036	TMEM203	transmembrane protein 203
8100298	0.0418982	0.000841	-3.90386	-0.55301	-0.874282	OCIAD2	OCIA domain containing 2
7999044	0.0419911	0.000847	3.90045	-0.56054	0.25985	CREBBP	CREB binding protein
8114920	0.0419911	0.000848	3.90015	-0.56119	0.414985	DPYSL3	dihydropyrimidinase like 3
7973056	0.0419911	0.000849	-3.89959	-0.56243	-0.343869	APEX1	apurinic/apyrimidinic endodeoxyribonuclease 1
8139003	0.0419911	0.000849	3.89958	-0.56245	0.277194	HERPUD2	HERPUD family member 2
8105596	0.0419911	0.000853	3.89769	-0.56662	0.490668	RGS7BP	regulator of G-protein signaling 7 binding protein
8053610	0.0419911	0.000854	3.89736	-0.56736	0.321066	LOC285074///RMND5A///ANAPC1	anaphase promoting complex subunit 1 pseudogene///required for meiotic nuclear division 5 homolog A///anaphase promoting complex subunit 1
8133914	0.0419911	0.000857	3.89577	-0.57086	0.264003	DMTF1	cyclin D binding myb like transcription factor 1
8088560	0.0419911	0.000857	-3.89569	-0.57104	-0.93846	ADAMTS9	ADAM metallopeptidase with thrombospondin type 1 motif 9
8169717	0.0419911	0.000858	3.89522	-0.57206	0.292361	GRIA3	glutamate ionotropic receptor AMPA type subunit 3
7923578	0.0419911	0.000859	3.89484	-0.5729	1.5788	FMOD	fibromodulin
8114193	0.0419911	0.000859	-3.89469	-0.57325	-0.340473	SAR1B	secretion associated Ras related GTPase 1B
7990632	0.0419911	0.00086	3.894	-0.57476	0.566013	PEAK1	pseudopodium enriched atypical kinase 1
7962058	0.0419911	0.000861	-3.89371	-0.5754	-0.601899	TMTC1	transmembrane and tetratricopeptide repeat containing 1
7919251	0.04209	0.000866	-3.89129	-0.58074	-0.298772	GPR89A///GPR89B	G protein-coupled receptor 89A///G protein-coupled receptor 89B
8140579	0.04209	0.000866	3.89106	-0.58124	0.582034	CACNA2D1	calcium voltage-gated channel auxiliary subunit alpha2delta 1
8041644	0.0422535	0.000875	3.8871	-0.58998	0.916801	PLEKHH2	pleckstrin homology, MyTH4 and FERM domain containing H2
8092765	0.0422535	0.000875	3.88688	-0.59046	0.417928	MB21D2	Mab-21 domain containing 2
7933872	0.0422535	0.000876	3.88661	-0.59106	1.19122	EGR2	early growth response 2
8154059	0.0422704	0.000877	3.88583	-0.59278	0.288708	SMARCA2	SWI/SNF related, matrix associated, actin dependent regulator of chromatin, subfamily a, member 2
8168058	0.042435	0.000883	-3.88292	-0.5992	-0.660593	FAM155B	family with sequence similarity 155 member B
7965964	0.042435	0.000884	3.88244	-0.60024	0.255818	SLC41A2	solute carrier family 41 member 2
8052626	0.042435	0.000884	3.88235	-0.60044	0.250403	VPS54	VPS54, GARP complex subunit
8126710	0.0425986	0.000889	3.88012	-0.60537	0.250225	SUPT3H	SPT3 homolog, SAGA and STAGA complex component
8139656	0.0428623	0.000897	3.8763	-0.61379	0.602557	GRB10	growth factor receptor bound protein 10
8004691	0.0428781	0.000899	-3.87554	-0.61547	-0.491386	TMEM88	transmembrane protein 88
8109049	0.0429908	0.000903	3.87382	-0.61925	0.344458	SPINK7	serine peptidase inhibitor, Kazal type 7 (putative)
8083656	0.0429921	0.000904	-3.87321	-0.62061	-0.517738	MFSD1	major facilitator superfamily domain containing 1
7942465	0.0430766	0.000907	-3.87171	-0.62391	-0.473188	MRPL48	mitochondrial ribosomal protein L48
8081686	0.0430766	0.000908	3.87117	-0.62509	0.229361	BOC	BOC cell adhesion associated, oncogene regulated
8117034	0.0431136	0.00091	-3.87021	-0.62722	-0.612567	GMPR	guanosine monophosphate reductase
8007701	0.0431631	0.000914	-3.86852	-0.63094	-0.432873	HIGD1B	HIG1 hypoxia inducible domain family member 1B
8053842	0.0432143	0.000919	-3.86639	-0.63563	-0.322901	GPAT2	glycerol-3-phosphate acyltransferase 2, mitochondrial
8178712	0.0432143	0.000922	3.86495	-0.6388	0.914597	TNXB///TNXA	tenascin XB///tenascin XA (pseudogene)
7957052	0.0432143	0.000922	-3.86482	-0.6391	-0.393312	CCT2	chaperonin containing TCP1 subunit 2
8053984	0.0436041	0.000934	3.85932	-0.6512	0.737855	ANKRD23	ankyrin repeat domain 23
7993664	0.0436041	0.000935	3.85907	-0.65175	0.312045	CCP110	centriolar coiled-coil protein 110
8086842	0.0436041	0.000936	3.85831	-0.65343	0.46304	MAP4	microtubule associated protein 4
8095854	0.0436041	0.000938	3.85769	-0.65479	0.690959	2021-09-11	septin 11
8107563	0.0436041	0.000938	3.85732	-0.65561	0.475009	PRR16	proline rich 16
8114805	0.0436041	0.000939	3.85709	-0.65612	0.617147	FGF1	fibroblast growth factor 1
7987960	0.0438387	0.000947	3.85367	-0.66364	0.244971	TTBK2	tau tubulin kinase 2
8163202	0.0438387	0.000947	3.85364	-0.66371	0.82032	SVEP1///SVEP1	sushi, von Willebrand factor type A, EGF and pentraxin domain containing 1///sushi, von Willebrand factor type A, EGF and pentraxin domain containing 1
7909441	0.0439592	0.000951	-3.8519	-0.66756	-1.17271	G0S2	G0/G1 switch 2
8011692	0.0440468	0.000954	3.85047	-0.67071	0.3518	PELP1	proline, glutamate and leucine rich protein 1
8146863	0.0442615	0.00096	3.84783	-0.67652	0.918233	SULF1	sulfatase 1
8090678	0.0443475	0.000966	-3.84525	-0.68219	-0.312605	MRPL3	mitochondrial ribosomal protein L3
8079037	0.0444047	0.000968	3.84412	-0.68468	0.402849	TRAK1	trafficking kinesin protein 1
8050875	0.0444729	0.000971	3.84289	-0.68739	0.262356	ASXL2///ASXL2	additional sex combs like 2, transcriptional regulator///additional sex combs like 2, transcriptional regulator
8009096	0.0445986	0.000977	3.84021	-0.6933	0.211029	ACE	angiotensin I converting enzyme
8166797	0.0445986	0.000978	-3.83981	-0.69418	-0.48938	MID1IP1	MID1 interacting protein 1
8160088	0.0445986	0.000978	3.83981	-0.69418	0.374861	MPDZ	multiple PDZ domain crumbs cell polarity complex component
8096314	0.0445986	0.000979	3.83938	-0.69512	0.484337	PKD2	polycystin 2, transient receptor potential cation channel
8081081	0.0450052	0.000992	3.83381	-0.70739	0.834555	EPHA3	EPH receptor A3
7984174	0.0451026	0.000996	-3.83232	-0.71067	-0.248937	SNX22	sorting nexin 22
7936041	0.0451478	0.000999	-3.83073	-0.71417	-0.334739	ARL3	ADP ribosylation factor like GTPase 3
8134351	0.0451478	0.001	3.8299	-0.71599	0.469683	PPP1R9A	protein phosphatase 1 regulatory subunit 9A
7943882	0.0453894	0.00101	-3.82677	-0.72288	-0.456342	PTS	6-pyruvoyltetrahydropterin synthase
8101874	0.0454031	0.00101	-3.82607	-0.72442	-0.538915	ADH1A	alcohol dehydrogenase 1A (class I), alpha polypeptide
8074286	0.0454185	0.00101	3.82536	-0.72599	0.378337	MICAL3	microtubule associated monooxygenase, calponin and LIM domain containing 3
7919243	0.0454536	0.00101	3.82441	-0.72807	0.230066	CD160	CD160 molecule
7946757	0.0454536	0.00102	3.8239	-0.72921	0.37692	SOX6	SRY-box 6
8027480	0.0457789	0.00102	-3.82031	-0.7371	-0.311386	RGS9BP	regulator of G-protein signaling 9 binding protein
8074261	0.0460732	0.00103	-3.81703	-0.74431	-0.290112	BID	BH3 interacting domain death agonist
7917741	0.0461072	0.00103	-3.81615	-0.74625	-0.437781	TMED5	transmembrane p24 trafficking protein 5
8159790	0.0461152	0.00104	3.81551	-0.74765	0.410484	LOC100288778///WASH1///WASH7P///WASH2P///WASH3P	WAS protein family homolog 1 pseudogene///WAS protein family homolog 1///WAS protein family homolog 7 pseudogene///WAS protein family homolog 2 pseudogene///WAS protein family homolog 3 pseudogene
7909862	0.0462612	0.00104	-3.81361	-0.75184	-0.374226	C1orf115	chromosome 1 open reading frame 115
7975725	0.0466442	0.00105	3.80901	-0.76196	0.28769	YLPM1	YLP motif containing 1
8077770	0.0466442	0.00105	-3.80843	-0.76323	-0.279597	BRK1	BRICK1, SCAR/WAVE actin nucleating complex subunit
8112865	0.0468096	0.00106	3.80637	-0.76777	0.416994	SERINC5	serine incorporator 5
7990436	0.0468096	0.00106	-3.80581	-0.769	-0.277285	COX5A	cytochrome c oxidase subunit 5A
8057554	0.0469438	0.00106	-3.80404	-0.7729	-0.492147	CACYBP	calcyclin binding protein
7966760	0.0471659	0.00107	3.80148	-0.77852	0.496046	FBXO21	F-box protein 21
8151136	0.0472762	0.00107	-3.79993	-0.78193	-0.356184	COPS5	COP9 signalosome subunit 5
8138370	0.0474169	0.00108	3.79812	-0.78592	0.540505	ANKMY2	ankyrin repeat and MYND domain containing 2
7953765	0.047786	0.00109	3.79377	-0.79549	0.415476	RIMKLB	ribosomal modification protein rimK like family member B
8135250	0.047786	0.00109	-3.79272	-0.7978	-0.241238	PSMC2	proteasome 26S subunit, ATPase 2
8020423	0.047786	0.00109	3.79271	-0.7978	0.410558	MIB1	mindbomb E3 ubiquitin protein ligase 1
8029688	0.047786	0.0011	-3.79186	-0.79969	-0.315502	CD3EAP	CD3e molecule associated protein
8151587	0.047786	0.0011	-3.79166	-0.80011	-0.369193	C8orf59	chromosome 8 open reading frame 59
8117377	0.047786	0.0011	-3.7915	-0.80047	-0.991983	HIST1H1E	histone cluster 1, H1e
8027876	0.0479022	0.0011	-3.78964	-0.80457	-0.362395	TMEM147	transmembrane protein 147
7907404	0.0479022	0.0011	3.78937	-0.80516	0.296133	SUCO	SUN domain containing ossification factor
8119858	0.047929	0.0011	3.78847	-0.80714	0.32334	POLH	DNA polymerase eta
7914791	0.047929	0.00111	3.78803	-0.80811	0.375757	SFPQ	splicing factor proline and glutamine rich
8083429	0.0479362	0.00111	3.78741	-0.80946	0.289228	MBNL1	muscleblind like splicing regulator 1
8036333	0.0479396	0.00111	3.78628	-0.81194	0.302499	ZNF529	zinc finger protein 529
7966321	0.0480581	0.00112	-3.78422	-0.81649	-0.393409	GPN3	GPN-loop GTPase 3
7906863	0.0480581	0.00112	-3.78414	-0.81665	-0.611159	UAP1	UDP-N-acetylglucosamine pyrophosphorylase 1
7965436	0.0481518	0.00112	3.78277	-0.81967	0.419732	EEA1	early endosome antigen 1
8123104	0.0481958	0.00112	3.7818	-0.82179	0.332351	FNDC1	fibronectin type III domain containing 1
7928119	0.0481958	0.00112	-3.78129	-0.82292	-0.295664	EIF4EBP2	eukaryotic translation initiation factor 4E binding protein 2
8138289	0.0490121	0.00115	3.77309	-0.84094	0.616903	ETV1	ETS variant 1
7933488	0.0490793	0.00115	3.77197	-0.84341	0.338548	VSTM4	V-set and transmembrane domain containing 4
7970395	0.0491564	0.00115	-3.77076	-0.84606	-0.506377	TUBA3C	tubulin alpha 3c
8056766	0.0492172	0.00116	-3.76915	-0.84959	-0.42057	SLC25A12	solute carrier family 25 member 12
7903407	0.0493332	0.00116	3.76728	-0.85371	0.584156	RNPC3///AMY2B	RNA binding region (RNP1, RRM) containing 3///amylase, alpha 2B (pancreatic)
8056426	0.0493332	0.00116	3.76707	-0.85416	0.337215	TTC21B	tetratricopeptide repeat domain 21B
8023450	0.0494648	0.00117	-3.7654	-0.85782	-0.295602	TXNL1	thioredoxin like 1
7988444	0.0495108	0.00117	3.76289	-0.86335	0.559888	MYEF2	myelin expression factor 2
7918188	0.0495108	0.00117	-3.76254	-0.8641	-0.294553	SLC25A24	solute carrier family 25 member 24
7905631	0.0495108	0.00118	3.76219	-0.86489	0.374833	INTS3	integrator complex subunit 3
8074927	0.0495108	0.00118	3.76201	-0.86528	0.422511	GUSBP11	glucuronidase, beta pseudogene 11
7904997	0.0495108	0.00118	-3.761	-0.86748	-0.199917	PPIAL4C///PPIAL4A///PPIAL4G///PPIA	peptidylprolyl isomerase A like 4C///peptidylprolyl isomerase A like 4A///peptidylprolyl isomerase A like 4G///peptidylprolyl isomerase A
8112409	0.0495108	0.00118	3.76072	-0.86812	0.377865	SGTB	small glutamine rich tetratricopeptide repeat containing beta
8035297	0.0496237	0.00118	3.75919	-0.87146	0.304935	PLVAP	plasmalemma vesicle associated protein
7993546	0.0496237	0.00119	3.7586	-0.87277	0.323065	PKD1P6-NPIPP1///NPIPA8///NPIPA7///NPIPA5///NPIPB5///NPIPB6///NPIPA2///NPIPA3///NPIPB4///PKD1P1///PDXDC2P///PKD1P2///NPIPB3///NPIPA1///PKD1///NPIPB5///NPIPB4///NPIPB3	PKD1P6-NPIPP1 readthrough///nuclear pore complex interacting protein family member A8///nuclear pore complex interacting protein family member A7///nuclear pore complex interacting protein family member A5///nuclear pore complex interacting protein family member B5///nuclear pore complex interacting protein family member B6///nuclear pore complex interacting protein family member A2///nuclear por…
8158560	0.0496237	0.00119	-3.75803	-0.87401	-0.313353	TOR1B	torsin family 1 member B
8004510	0.0496237	0.00119	-3.75762	-0.87491	-0.800734	CD68	CD68 molecule
7969341	0.0497138	0.00119	3.75568	-0.87918	0.32991	TDRD3	tudor domain containing 3
8056206	0.0497138	0.00119	3.75564	-0.87927	0.284799	RBMS1	RNA binding motif single stranded interacting protein 1
8077270	0.0497138	0.0012	-3.75493	-0.88082	-0.898302	CHL1	cell adhesion molecule L1 like
8027448	0.0497138	0.0012	3.7543	-0.88221	0.201564	DPY19L3	dpy-19 like 3 (C. elegans)
7899957	0.0497138	0.0012	3.75303	-0.88499	0.28944	ZMYM4	zinc finger MYM-type containing 4
8106573	0.0497138	0.0012	3.75299	-0.88509	1.64257	THBS4	thrombospondin 4
8150901	0.0497138	0.0012	3.75293	-0.88521	0.762501	PENK	proenkephalin
7918533	0.0497138	0.0012	-3.7522	-0.88682	-0.363079	TMIGD3///ADORA3///TMIGD3///ADORA3	transmembrane and immunoglobulin domain containing 3///adenosine A3 receptor///transmembrane and immunoglobulin domain containing 3///adenosine A3 receptor
7909011	0.0497138	0.0012	3.7518	-0.88769	0.355576	MDM4	MDM4, p53 regulator
8166195	0.0497138	0.0012	3.75157	-0.8882	0.531292	ZRSR2	zinc finger CCCH-type, RNA binding motif and serine/arginine rich 2
7993310	0.0497454	0.00121	3.75078	-0.88994	0.405988	MKL2	MKL1/myocardin like 2
7999766	0.0500647	0.00122	3.74702	-0.89819	0.363214	PKD1P6-NPIPP1///NPIPA8///NPIPA7///NPIPA5///NPIPB5///NPIPB6///NPIPA2///NPIPA3///NPIPB4///PKD1P1///PDXDC2P///NPIPB3///NPIPA1///NPIPB5///NPIPB4///NPIPB3	PKD1P6-NPIPP1 readthrough///nuclear pore complex interacting protein family member A8///nuclear pore complex interacting protein family member A7///nuclear pore complex interacting protein family member A5///nuclear pore complex interacting protein family member B5///nuclear pore complex interacting protein family member B6///nuclear pore complex interacting protein family member A2///nuclear por…
8052250	0.0507741	0.00124	-3.73993	-0.91375	-0.364771	MTIF2	mitochondrial translational initiation factor 2
8108832	0.0507741	0.00124	3.73801	-0.91796	0.534146	KIAA0141	KIAA0141
8087337	0.0507741	0.00125	3.73764	-0.91877	0.375796	LAMB2	laminin subunit beta 2
8135876	0.0507741	0.00125	-3.73618	-0.92199	-0.359036	SND1	staphylococcal nuclease and tudor domain containing 1
7932254	0.0507741	0.00125	3.73607	-0.92223	0.417943	ITGA8	integrin subunit alpha 8
7927389	0.0507741	0.00125	3.73536	-0.92379	0.338302	MAPK8	mitogen-activated protein kinase 8
8105852	0.0507741	0.00125	-3.73516	-0.92422	-0.503758	MRPS36	mitochondrial ribosomal protein S36
7999112	0.0507741	0.00125	-3.73483	-0.92495	-0.341028	CORO7-PAM16///PAM16	CORO7-PAM16 readthrough///presequence translocase associated motor 16 homolog
8002333	0.0509255	0.00126	3.73305	-0.92885	0.25258	SMG1P3///SMG1P1///SMG1P5///SMG1	SMG1P3, nonsense mediated mRNA decay associated PI3K related kinase pseudogene 3///SMG1P1, nonsense mediated mRNA decay associated PI3K related kinase pseudogene 1///SMG1P5, nonsense mediated mRNA decay associated PI3K related kinase pseudogene 5///SMG1, nonsense mediated mRNA decay associated PI3K related kinase
7977507	0.0512244	0.00127	3.73006	-0.93541	0.88245	RPPH1	ribonuclease P RNA component H1
8129953	0.0515544	0.00128	3.72664	-0.94291	0.410815	HIVEP2	human immunodeficiency virus type I enhancer binding protein 2
8171684	0.0515544	0.00128	-3.72631	-0.94364	-0.471687	SH3KBP1	SH3 domain containing kinase binding protein 1
8081465	0.0516223	0.00128	3.72449	-0.94763	0.336764	BBX	BBX, HMG-box containing
8136177	0.0516223	0.00129	-3.72421	-0.94823	-0.360107	KLHDC10	kelch domain containing 10
8156309	0.0519006	0.00129	3.72142	-0.95435	1.04158	GADD45G	growth arrest and DNA damage inducible gamma
8073578	0.0520387	0.0013	-3.71972	-0.95808	-0.400154	SMDT1	single-pass membrane protein with aspartate rich tail 1
7946807	0.0520387	0.0013	-3.71928	-0.95906	-0.40705	RPL36A-HNRNPH2///FSTL5///RPL36A	RPL36A-HNRNPH2 readthrough///follistatin like 5///ribosomal protein L36a
8142886	0.0522749	0.00131	3.71685	-0.96438	0.452595	UBE2H	ubiquitin conjugating enzyme E2 H
8041283	0.0524175	0.00131	3.71518	-0.96803	0.216874	BIRC6	baculoviral IAP repeat containing 6
8129901	0.0525758	0.00132	3.7134	-0.97195	0.31541	REPS1	RALBP1 associated Eps domain containing 1
8089026	0.0528573	0.00133	3.70935	-0.98081	0.29153	STX19	syntaxin 19
8166730	0.0528573	0.00133	-3.70865	-0.98236	-1.07064	CYBB	cytochrome b-245 beta chain
8117955	0.0528573	0.00133	-3.7086	-0.98246	-0.383334	MRPS18B///MRPS18B	mitochondrial ribosomal protein S18B///mitochondrial ribosomal protein S18B
7933509	0.0529655	0.00134	3.7064	-0.98729	0.359197	PGBD3///ERCC6	piggyBac transposable element derived 3///ERCC excision repair 6, chromatin remodeling factor
8128383	0.0529655	0.00134	-3.70628	-0.98754	-0.597713	COQ3	coenzyme Q3, methyltransferase
8040639	0.0531078	0.00135	-3.70458	-0.99127	-0.499207	HADHB	hydroxyacyl-CoA dehydrogenase/3-ketoacyl-CoA thiolase/enoyl-CoA hydratase (trifunctional protein), beta subunit
7952011	0.0532005	0.00135	3.70318	-0.99433	0.268957	SCN2B	sodium voltage-gated channel beta subunit 2
8082816	0.0532005	0.00135	-3.70284	-0.99509	-0.35535	SRPRB	SRP receptor beta subunit
8121257	0.0533392	0.00136	3.70101	-0.9991	0.377765	PRDM1	PR/SET domain 1
7965359	0.0533392	0.00136	3.70073	-0.9997	0.436872	ATP2B1	ATPase plasma membrane Ca2+ transporting 1
8088219	0.0536588	0.00137	3.69744	-1.00691	0.296678	FAM208A	family with sequence similarity 208 member A
8016870	0.0536588	0.00137	-3.6972	-1.00744	-0.491336	MRPS23	mitochondrial ribosomal protein S23
7914563	0.0539515	0.00138	-3.69439	-1.01359	-0.274552	YARS	tyrosyl-tRNA synthetase
8114814	0.0540458	0.00138	3.69315	-1.01631	0.262201	NR3C1	nuclear receptor subfamily 3 group C member 1
7950753	0.054262	0.00139	3.69047	-1.02219	0.325621	CCDC90B	coiled-coil domain containing 90B
8180387	0.0542912	0.00139	-3.68974	-1.02378	-0.479914	NME2	NME/NM23 nucleoside diphosphate kinase 2
8145669	0.0544493	0.0014	3.68752	-1.02865	0.296565	RBPMS	RNA binding protein with multiple splicing
8078386	0.0545038	0.00141	-3.68463	-1.03497	-0.558417	GPD1L	glycerol-3-phosphate dehydrogenase 1-like
7911371	0.0545038	0.00141	-3.68455	-1.03514	-0.349658	PERM1	PPARGC1 and ESRR induced regulator, muscle 1
7917182	0.0545038	0.00141	-3.68447	-1.03532	-0.344356	ADGRL4	adhesion G protein-coupled receptor L4
8007290	0.0545038	0.00141	-3.68424	-1.03584	-0.477245	MLX	MLX, MAX dimerization protein
7898574	0.054685	0.00142	-3.68217	-1.04036	-0.383176	MINOS1	mitochondrial inner membrane organizing system 1
8152215	0.054685	0.00142	-3.68174	-1.0413	-0.700774	KLF10	Kruppel like factor 10
7900833	0.0553847	0.00145	3.67404	-1.05817	0.343819	KDM4A	lysine demethylase 4A
8056837	0.0553847	0.00145	-3.67375	-1.05878	-0.419025	GPR155	G protein-coupled receptor 155
7960221	0.0553847	0.00145	3.6734	-1.05955	0.242239	KDM5A	lysine demethylase 5A
8036787	0.0553847	0.00145	-3.67277	-1.06094	-0.417092	FCGBP	Fc fragment of IgG binding protein
8052624	0.0553847	0.00145	-3.67255	-1.06142	-0.248498	LOC647115	translation initiation factor IF-2
8161192	0.0553847	0.00145	3.67244	-1.06166	0.380235	RNF38	ring finger protein 38
8164644	0.0555534	0.00146	-3.67023	-1.06649	-0.45415	FAM78A	family with sequence similarity 78 member A
8116969	0.0555534	0.00146	-3.67018	-1.06661	-0.303828	NOL7	nucleolar protein 7
8085193	0.0555823	0.00146	-3.66924	-1.06867	-0.315347	THUMPD3-AS1	THUMPD3 antisense RNA 1
8042519	0.0555823	0.00146	-3.66899	-1.06921	-0.410867	PCYOX1	prenylcysteine oxidase 1
8134318	0.0558393	0.00147	3.66611	-1.07551	0.563015	CASD1	CAS1 domain containing 1
7963092	0.0558393	0.00148	3.66509	-1.07775	0.29725	FMNL3	formin like 3
8162388	0.0558393	0.00148	3.66439	-1.07928	1.13656	OMD	osteomodulin
8034482	0.0558393	0.00148	3.66402	-1.08009	0.286189	TNPO2	transportin 2
8169709	0.0558393	0.00148	-3.66372	-1.08073	-0.740074	GLRX5	glutaredoxin 5
8109333	0.0558393	0.00148	-3.66365	-1.08088	-0.389622	GPX3///GPX3	glutathione peroxidase 3///glutathione peroxidase 3
7921713	0.0563288	0.0015	-3.65947	-1.09004	-0.249989	TSTD1///F11R	thiosulfate sulfurtransferase like domain containing 1///F11 receptor
7938777	0.0563907	0.0015	-3.65852	-1.09211	-0.794554	LDHA	lactate dehydrogenase A
8166355	0.0564015	0.0015	3.65774	-1.09382	0.224994	CNKSR2	connector enhancer of kinase suppressor of Ras 2
7945371	0.0564015	0.0015	-3.65748	-1.09438	-0.271303	IFITM3	interferon induced transmembrane protein 3
8021222	0.0564953	0.00151	3.6563	-1.09697	0.380802	ELAC1	elaC ribonuclease Z 1
8102249	0.0565662	0.00151	-3.65529	-1.09918	-1.23814	ETNPPL	ethanolamine-phosphate phospho-lyase
7917649	0.0565685	0.00151	-3.65473	-1.10041	-0.634083	TGFBR3	transforming growth factor beta receptor 3
8130556	0.0565685	0.00152	-3.65432	-1.1013	-0.313516	SOD2	superoxide dismutase 2, mitochondrial
7988414	0.0566363	0.00152	3.65286	-1.10449	1.03448	GATM	glycine amidinotransferase
7961390	0.0566389	0.00152	-3.652	-1.10636	-0.380843	HEBP1	heme binding protein 1
8119124	0.0566389	0.00152	3.65187	-1.10666	1.37417	PI16	peptidase inhibitor 16
7949619	0.0568681	0.00153	-3.64923	-1.11243	-0.362491	SLC29A2	solute carrier family 29 member 2
7983054	0.0570898	0.00154	3.64663	-1.11811	0.343255	GANC///CAPN3	glucosidase alpha, neutral C///calpain 3
8056518	0.0571411	0.00155	3.64578	-1.11997	0.652023	SCN7A	sodium voltage-gated channel alpha subunit 7
7956009	0.0571916	0.00155	-3.64493	-1.12182	-1.19339	METTL7B	methyltransferase like 7B
8123637	0.0572829	0.00155	-3.64378	-1.12433	-0.527483	HTATSF1P2	HIV-1 Tat specific factor 1 pseudogene 2
8140028	0.0573174	0.00156	-3.64306	-1.12592	-0.161786	TRIM50	tripartite motif containing 50
8132557	0.0573584	0.00156	3.64193	-1.12837	1.07409	AEBP1	AE binding protein 1
8096361	0.0573584	0.00156	3.64164	-1.12902	0.411057	HERC5	HECT and RLD domain containing E3 ubiquitin protein ligase 5
8165183	0.0573584	0.00156	3.64073	-1.13101	0.356894	SEC16A	SEC16 homolog A, endoplasmic reticulum export factor
7987172	0.0573584	0.00157	-3.64052	-1.13147	-0.470582	EMC7	ER membrane protein complex subunit 7
7968800	0.0575994	0.00158	3.63631	-1.14065	0.429371	DGKH	diacylglycerol kinase eta
7917707	0.057636	0.00159	3.6351	-1.14331	0.349458	EVI5	ecotropic viral integration site 5
8013500	0.0576913	0.00159	-3.63376	-1.14622	-0.235656	TMEM11	transmembrane protein 11
8102938	0.0579878	0.0016	3.63112	-1.15199	0.458249	RNF150	ring finger protein 150
8010405	0.058063	0.0016	3.63011	-1.1542	0.215841	SLC26A11	solute carrier family 26 member 11
7975851	0.0580737	0.00161	3.62957	-1.15538	0.465722	IFT43	intraflagellar transport 43
7938544	0.0580868	0.00161	-3.62881	-1.15704	-0.295207	TEAD1	TEA domain transcription factor 1
8139250	0.0580868	0.00161	-3.62855	-1.15761	-0.416963	URGCP-MRPS24///MRPS24	URGCP-MRPS24 readthrough///mitochondrial ribosomal protein S24
7920341	0.0581684	0.00161	3.6275	-1.15991	0.336808	GATAD2B	GATA zinc finger domain containing 2B
8017810	0.0582357	0.00162	-3.62655	-1.16199	-0.290293	PSMD12	proteasome 26S subunit, non-ATPase 12
7899462	0.0583214	0.00162	-3.62531	-1.1647	-0.187147	RCC1///SNHG3///RCC1	regulator of chromosome condensation 1///small nucleolar RNA host gene 3///regulator of chromosome condensation 1
8056060	0.0583214	0.00163	3.62378	-1.16803	0.292753	BAZ2B	bromodomain adjacent to zinc finger domain 2B
7950990	0.0583214	0.00163	-3.62363	-1.16836	-0.212502	SLC36A4	solute carrier family 36 member 4
8129562	0.0586424	0.00164	3.62043	-1.17534	1.28509	CTGF	connective tissue growth factor
8150206	0.0589036	0.00165	-3.61804	-1.18057	-0.307225	LSM12	LSM12 homolog
7953383	0.0593088	0.00166	3.61467	-1.18792	2.03731	SCARNA10	small Cajal body-specific RNA 10
8089930	0.0597227	0.00168	3.61038	-1.19728	0.271969	GOLGB1	golgin B1
8062293	0.0597227	0.00168	3.61035	-1.19735	0.395447	DLGAP4	DLG associated protein 4
8009382	0.0597692	0.00168	3.60956	-1.19907	0.27452	BPTF	bromodomain PHD finger transcription factor
8066619	0.0600462	0.00169	-3.60714	-1.20434	-1.00623	PLTP	phospholipid transfer protein
8158829	0.0600856	0.0017	3.60641	-1.20594	0.500511	PRRC2B	proline rich coiled-coil 2B
8141595	0.0601527	0.0017	3.60548	-1.20796	0.220221	GIGYF1	GRB10 interacting GYF protein 1
8016552	0.0603545	0.00171	-3.60361	-1.21206	-0.432718	PHB	prohibitin
7991735	0.0606184	0.00172	-3.60121	-1.21728	-0.3796	SNRNP25	small nuclear ribonucleoprotein U11/U12 subunit 25
8058258	0.0606184	0.00172	3.59996	-1.22001	0.44593	TMEM237	transmembrane protein 237
7956856	0.0606184	0.00172	3.59957	-1.22087	0.280734	MSRB3	methionine sulfoxide reductase B3
8057486	0.0606184	0.00173	3.59889	-1.22234	1.14553	PDE1A	phosphodiesterase 1A
8135594	0.0606184	0.00173	-3.59835	-1.22352	-0.421925	CAV1	caveolin 1
8066889	0.0606184	0.00173	3.59748	-1.22542	0.215777	STAU1	staufen double-stranded RNA binding protein 1
8101762	0.0606184	0.00173	3.59735	-1.2257	0.572066	SNCA	synuclein alpha
7966345	0.0606184	0.00173	-3.59731	-1.22578	-0.396386	PPTC7	PTC7 protein phosphatase homolog
8022666	0.0606184	0.00173	-3.5969	-1.22669	-0.955276	CHST9	carbohydrate sulfotransferase 9
8174474	0.0606184	0.00173	3.59681	-1.22687	0.401435	ACSL4	acyl-CoA synthetase long-chain family member 4
8168424	0.0606353	0.00174	3.59625	-1.22811	0.359546	SLC16A2	solute carrier family 16 member 2
8109620	0.0607024	0.00174	-3.59489	-1.23107	-0.401415	TTC1	tetratricopeptide repeat domain 1
8041027	0.0607642	0.00175	-3.594	-1.233	-0.443426	MRPL33///MRPL33	mitochondrial ribosomal protein L33///mitochondrial ribosomal protein L33
7963235	0.0607642	0.00175	3.59336	-1.2344	0.352375	CSRNP2	cysteine and serine rich nuclear protein 2
8119403	0.0607642	0.00175	-3.59312	-1.23492	-0.629613	APOBEC2	apolipoprotein B mRNA editing enzyme catalytic subunit 2
8162117	0.0609643	0.00176	3.59117	-1.23918	0.252594	GOLM1	golgi membrane protein 1
8075106	0.0609643	0.00176	-3.59084	-1.23991	-0.489994	TPST2	tyrosylprotein sulfotransferase 2
8006788	0.0614032	0.00178	3.58693	-1.24842	0.332736	MLLT6	MLLT6, PHD finger domain containing
8075430	0.0614787	0.00178	3.58587	-1.25072	0.402757	MORC2	MORC family CW-type zinc finger 2
8178011	0.0614997	0.00178	3.58491	-1.25283	0.357317	PRRC2A	proline rich coiled-coil 2A
8136631	0.0615465	0.00179	-3.58414	-1.2545	-0.187581	SSBP1	single stranded DNA binding protein 1
8083749	0.0615504	0.00179	-3.58353	-1.25584	-0.457644	PPM1L	protein phosphatase, Mg2+/Mn2+ dependent 1L
8103951	0.0615504	0.00179	-3.58295	-1.2571	-0.532932	ACSL1	acyl-CoA synthetase long-chain family member 1
8135576	0.0615504	0.00179	-3.5828	-1.25743	-0.467656	TES	testin LIM domain protein
7925320	0.061587	0.0018	-3.5821	-1.25893	-0.645726	NID1	nidogen 1
7947270	0.0617857	0.0018	3.58029	-1.26288	0.34787	KCNA4	potassium voltage-gated channel subfamily A member 4
8041676	0.0621451	0.00182	3.57724	-1.26954	0.262529	DYNC2LI1	dynein cytoplasmic 2 light intermediate chain 1
7922474	0.0621451	0.00182	-3.57695	-1.27016	-0.501235	KIAA0040	KIAA0040
8094556	0.0622307	0.00182	-3.57593	-1.27239	-0.515985	PGM2	phosphoglucomutase 2
8129573	0.0625144	0.00183	3.57325	-1.27822	0.610199	MOXD1	monooxygenase DBH like 1
7991762	0.0625285	0.00184	3.57215	-1.28061	2.6217	HBA2///HBA1	hemoglobin subunit alpha 2///hemoglobin subunit alpha 1
7906919	0.0626618	0.00185	3.57012	-1.28504	0.533682	RGS4	regulator of G-protein signaling 4
8180403	0.0626689	0.00185	3.56946	-1.28647	0.367307	TCAF1	TRPM8 channel associated factor 1
8126058	0.0629555	0.00186	-3.56709	-1.29165	-0.487118	PPIL1	peptidylprolyl isomerase like 1
8098291	0.0634903	0.00188	-3.56305	-1.30043	-0.420373	CLCN3	chloride voltage-gated channel 3
7928471	0.0636025	0.00188	-3.56187	-1.30301	-0.317755	ADK	adenosine kinase
8079198	0.0640586	0.0019	3.55753	-1.31245	0.295162	ZNF660	zinc finger protein 660
8077899	0.0641678	0.00191	-3.55594	-1.3159	-0.348291	PPARG	peroxisome proliferator activated receptor gamma
7919438	0.0642755	0.00192	3.55437	-1.31933	0.312524	NBPF25P///NBPF19///NBPF20///NBPF10///NBPF8///NBPF9///NBPF15///NBPF11///NBPF12///NBPF3///NBPF1///NBPF14	neuroblastoma breakpoint family member 25, pseudogene///neuroblastoma breakpoint family member 19///neuroblastoma breakpoint family member 20///neuroblastoma breakpoint family member 10///neuroblastoma breakpoint family member 8///neuroblastoma breakpoint family member 9///neuroblastoma breakpoint family member 15///neuroblastoma breakpoint family member 11///neuroblastoma breakpoint family membe…
7903162	0.0643336	0.00192	3.55354	-1.32114	0.550869	TMEM56-RWDD3///TMEM56	TMEM56-RWDD3 readthrough///transmembrane protein 56
8063369	0.0643336	0.00193	-3.55254	-1.32331	-0.339816	RNF114	ring finger protein 114
8128013	0.0643336	0.00193	3.55227	-1.32389	0.198304	RARS2	arginyl-tRNA synthetase 2, mitochondrial
8135821	0.0645827	0.00194	3.5502	-1.3284	0.819214	LMOD2///LMOD2	leiomodin 2///leiomodin 2
7993404	0.0646705	0.00194	3.54919	-1.33059	0.298603	PKD1P6-NPIPP1///NPIPA8///NPIPA7///NPIPA5///NPIPB5///NPIPA2///NPIPA3///NPIPB4///PKD1P1///PDXDC2P///PKD1P2///NPIPB3///NPIPA1///PKD1///NPIPB5///NPIPB4///NPIPB3	PKD1P6-NPIPP1 readthrough///nuclear pore complex interacting protein family member A8///nuclear pore complex interacting protein family member A7///nuclear pore complex interacting protein family member A5///nuclear pore complex interacting protein family member B5///nuclear pore complex interacting protein family member A2///nuclear pore complex interacting protein family member A3///nuclear por…
8167069	0.0647249	0.00195	3.54776	-1.33369	0.372749	UBA1	ubiquitin like modifier activating enzyme 1
7914940	0.0647249	0.00195	-3.54776	-1.3337	-0.321407	MRPS15	mitochondrial ribosomal protein S15
8040618	0.0647249	0.00195	-3.54755	-1.33415	-0.436321	RAB10	RAB10, member RAS oncogene family
8125887	0.0650379	0.00196	3.54507	-1.33954	0.315145	TEAD3	TEA domain transcription factor 3
8067167	0.0650806	0.00196	-3.54394	-1.342	-0.34917	AURKA	aurora kinase A
7967789	0.065109	0.00197	-3.54263	-1.34485	-0.581275	PXMP2	peroxisomal membrane protein 2
7944623	0.065109	0.00197	3.54231	-1.34555	0.436091	TBCEL	tubulin folding cofactor E like
8171587	0.065109	0.00197	-3.54199	-1.34624	-0.436193	PHKA2	phosphorylase kinase regulatory subunit alpha 2
8150036	0.065109	0.00198	3.54147	-1.34738	0.37995	KIF13B	kinesin family member 13B
8117106	0.065109	0.00198	-3.54122	-1.34792	-0.642514	RNF144B	ring finger protein 144B
8125788	0.0654214	0.00199	3.53876	-1.35327	0.226758	LEMD2	LEM domain containing 2
8106950	0.0655428	0.00199	-3.53755	-1.3559	-0.638318	FAM81B	family with sequence similarity 81 member B
8126095	0.0656902	0.002	-3.53548	-1.36041	-0.526005	CCDC167	coiled-coil domain containing 167
7989199	0.0656902	0.00201	3.53496	-1.36153	0.235826	ALDH1A2	aldehyde dehydrogenase 1 family member A2
8029592	0.0656902	0.00201	3.53491	-1.36164	0.191225	CLASRP	CLK4 associating serine/arginine rich protein
8170859	0.0657828	0.00201	-3.53375	-1.36416	-0.421687	RPL10	ribosomal protein L10
8107897	0.065921	0.00202	-3.53179	-1.36843	-0.242911	PDLIM4	PDZ and LIM domain 4
8050240	0.065921	0.00202	3.53174	-1.36852	0.521693	ODC1	ornithine decarboxylase 1
8104079	0.0659392	0.00203	3.53079	-1.37059	0.417112	FAT1	FAT atypical cadherin 1
7925048	0.066011	0.00203	-3.52981	-1.37272	-0.396887	EGLN1	egl-9 family hypoxia inducible factor 1
7910001	0.066011	0.00203	-3.52949	-1.37341	-0.454121	DEGS1	delta 4-desaturase, sphingolipid 1
8121632	0.0666291	0.00206	3.52468	-1.38385	0.249553	KPNA5	karyopherin subunit alpha 5
8148270	0.0666869	0.00206	-3.52341	-1.38663	-0.433623	NDUFB9	NADH:ubiquinone oxidoreductase subunit B9
8031714	0.0666869	0.00206	3.52307	-1.38736	0.271021	ZNF460	zinc finger protein 460
8107594	0.06672	0.00207	3.52239	-1.38884	0.219621	SNCAIP	synuclein alpha interacting protein
7980051	0.06672	0.00207	3.52203	-1.38961	0.30873	ELMSAN1	ELM2 and Myb/SANT domain containing 1
7990020	0.066929	0.00208	3.52009	-1.39383	0.754973	ANP32A	acidic nuclear phosphoprotein 32 family member A
8180257	0.066929	0.00208	3.51987	-1.39431	0.368576	CEP170	centrosomal protein 170
7998190	0.066984	0.00208	3.51911	-1.39596	0.2371	RGS11	regulator of G-protein signaling 11
8023605	0.0669916	0.00208	3.51865	-1.39696	0.262738	PIGN	phosphatidylinositol glycan anchor biosynthesis class N
8049166	0.0669985	0.00209	-3.51746	-1.39954	-0.234957	CHRNG	cholinergic receptor nicotinic gamma subunit
8008819	0.0669985	0.00209	3.5171	-1.40033	0.657671	YPEL2	yippee like 2
8175666	0.0669985	0.00209	3.51656	-1.40149	0.907717	GABRE	gamma-aminobutyric acid type A receptor epsilon subunit
8133345	0.0669985	0.0021	-3.51637	-1.4019	-0.420184	WBSCR22	Williams-Beuren syndrome chromosome region 22
7940630	0.0669985	0.0021	-3.51538	-1.40406	-0.329972	SCGB1D2	secretoglobin family 1D member 2
7921121	0.0669985	0.0021	-3.51519	-1.40448	-0.366586	MRPL24	mitochondrial ribosomal protein L24
8132922	0.0669985	0.0021	-3.51505	-1.40478	-0.34049	MRPS17	mitochondrial ribosomal protein S17
8115927	0.0669985	0.0021	3.51491	-1.40507	0.292006	RNF44	ring finger protein 44
7896759	0.0670458	0.00211	-3.5142	-1.40661	-0.386072	LINC01128	long intergenic non-protein coding RNA 1128
8092177	0.0670593	0.00211	-3.51343	-1.40829	-0.53693	NCEH1	neutral cholesterol ester hydrolase 1
7973618	0.0670593	0.00211	3.5133	-1.40857	0.235836	IRF9	interferon regulatory factor 9
8044882	0.0671009	0.00211	3.51263	-1.41002	0.357975	EPB41L5	erythrocyte membrane protein band 4.1 like 5
8088770	0.0671033	0.00212	3.51221	-1.41094	0.166918	RNPC3	RNA binding region (RNP1, RRM) containing 3
7992692	0.0674632	0.00213	3.50952	-1.41677	0.27033	SRRM2	serine/arginine repetitive matrix 2
7977674	0.0674747	0.00213	3.50892	-1.41807	0.2399	SUPT16H	SPT16 homolog, facilitates chromatin remodeling subunit
8121838	0.0674747	0.00213	3.50864	-1.41869	0.494391	TPD52L1	tumor protein D52-like 1
8140504	0.067736	0.00215	3.50618	-1.42403	0.205133	MAGI2	membrane associated guanylate kinase, WW and PDZ domain containing 2
7916570	0.0677467	0.00215	3.50571	-1.42505	0.326545	OMA1	OMA1 zinc metallopeptidase
8033987	0.067765	0.00215	-3.50519	-1.42618	-0.24262	ICAM3	intercellular adhesion molecule 3
8050215	0.0678826	0.00216	3.50404	-1.42866	0.429672	YWHAQ	tyrosine 3-monooxygenase/tryptophan 5-monooxygenase activation protein theta
7899737	0.0679419	0.00216	-3.50313	-1.43063	-0.353303	EIF3I	eukaryotic translation initiation factor 3 subunit I
8112980	0.0679419	0.00217	3.50239	-1.43224	1.23532	EDIL3	EGF like repeats and discoidin domains 3
8016789	0.0679419	0.00217	3.50221	-1.43264	0.399513	MBTD1	mbt domain containing 1
7987279	0.0679419	0.00217	3.50206	-1.43297	0.458212	GOLGA8DP///GOLGA8CP///GOLGA8B///GOLGA8A	golgin A8 family member D, pseudogene///golgin A8 family member C, pseudogene///golgin A8 family member B///golgin A8 family member A
7923974	0.0680214	0.00217	-3.50085	-1.43558	-0.88428	C1orf132///MIR29C	chromosome 1 open reading frame 132///microRNA 29c
8013860	0.0680214	0.00217	3.50076	-1.43579	0.353625	MYO18A///TIAF1	myosin XVIIIA///TGFB1-induced anti-apoptotic factor 1
7962659	0.0684728	0.00219	3.4969	-1.44415	0.407639	HDAC7	histone deacetylase 7
8096669	0.0684728	0.00219	3.49673	-1.44452	0.266765	TET2	tet methylcytosine dioxygenase 2
7907492	0.0685999	0.0022	3.49554	-1.44711	0.444631	RABGAP1L	RAB GTPase activating protein 1 like
8045423	0.0686413	0.0022	3.49488	-1.44853	0.591905	SNORA40///TAF1D	small nucleolar RNA, H/ACA box 40///TATA-box binding protein associated factor, RNA polymerase I subunit D
7996198	0.0686617	0.00221	3.49435	-1.44967	0.381178	CCDC113	coiled-coil domain containing 113
8151898	0.0691027	0.00222	-3.49091	-1.45715	-0.309262	C8orf37	chromosome 8 open reading frame 37
8033257	0.0691027	0.00223	-3.49038	-1.45829	-1.22917	C3	complement component 3
8017283	0.0691027	0.00223	3.49035	-1.45835	0.429241	INTS2	integrator complex subunit 2
8072735	0.0691027	0.00223	-3.49003	-1.45905	-0.271087	APOL1	apolipoprotein L1
7974851	0.0693715	0.00224	-3.48791	-1.46364	-0.309274	HIF1A	hypoxia inducible factor 1 alpha subunit
8054888	0.0693715	0.00224	3.48719	-1.46519	0.252037	CLASP1	cytoplasmic linker associated protein 1
8086125	0.0693715	0.00225	3.48688	-1.46588	0.254736	TRANK1	tetratricopeptide repeat and ankyrin repeat containing 1
8144712	0.0693715	0.00225	-3.48678	-1.46609	-0.268354	KIAA1456	KIAA1456
8172088	0.0693718	0.00225	3.48638	-1.46695	0.321175	BCOR///BCOR	BCL6 corepressor///BCL6 corepressor
8093976	0.0695356	0.00226	-3.48498	-1.46999	-0.226477	TBC1D14	TBC1 domain family member 14
8133736	0.0697174	0.00226	-3.48347	-1.47327	-0.548142	DTX2	deltex E3 ubiquitin ligase 2
7985562	0.0697219	0.00227	3.48305	-1.47418	0.405964	LOC102724093///GOLGA6L10///GOLGA6L4///GOLGA6L17P///GOLGA6L9///GOLGA6L5P	golgin subfamily A member 6-like protein 4///golgin A6 family-like 10///golgin A6 family-like 4///golgin A6 family-like 17, pseudogene///golgin A6 family-like 9///golgin A6 family-like 5, pseudogene
8145636	0.0700719	0.00228	3.48051	-1.47967	0.283027	HMBOX1	homeobox containing 1
8161537	0.0700942	0.00228	-3.47997	-1.48085	-0.428978	CBWD6///CBWD3///CBWD5///CBWD2///CBWD1///CBWD6///CBWD3///CBWD5///CBWD1	COBW domain containing 6///COBW domain containing 3///COBW domain containing 5///COBW domain containing 2///COBW domain containing 1///COBW domain containing 6///COBW domain containing 3///COBW domain containing 5///COBW domain containing 1
8029392	0.0700942	0.00229	3.47934	-1.48221	0.338063	ZNF234	zinc finger protein 234
8005043	0.0700942	0.00229	3.47919	-1.48253	0.363137	LINC00670	long intergenic non-protein coding RNA 670
7966332	0.0707338	0.00231	-3.47424	-1.49325	-0.274438	VPS29	VPS29, retromer complex component
8090044	0.0707338	0.00232	3.47383	-1.49415	0.194342	SEMA5B	semaphorin 5B
8014882	0.0710765	0.00233	-3.47128	-1.49966	-0.398623	MIEN1	migration and invasion enhancer 1
7982006	0.0715253	0.00235	3.46728	-1.50833	0.473437	SNORD116-29	small nucleolar RNA, C/D box 116-29
8115765	0.0715253	0.00235	3.46703	-1.50887	0.210919	FBXW11	F-box and WD repeat domain containing 11
7990457	0.0715279	0.00235	3.46654	-1.50992	0.35119	MAN2C1	mannosidase alpha class 2C member 1
8095773	0.0715279	0.00236	-3.46623	-1.51059	-0.219664	USO1	USO1 vesicle transport factor
[truncated: 19,426 more rows]

## Sheet: GSE21610
ID	adj.P.Val	P.Value	t	B	logFC	Gene.symbol	Gene.title
[truncated: 22,185 more rows]
