# Supplementary material for: Exploring the Communal Pathogenesis, Ferroptosis Mechanism, and Potential Therapeutic Targets of Dilated Cardiomyopathy and Hypertrophic Cardiomyopathy via a Microarray Data Analysis
Source: Front Cardiovasc Med. 2022 Feb 24;9:824756. doi: 10.3389/fcvm.2022.824756 (PMC8907834; doi:10.3389/fcvm.2022.824756)
Supplement: Supplementary file 2 [file Table_2.XLSX]

## Sheet: DEGs1
ST8SIA5	up
PLCE1	up
MAP4	up
SYNPO2L	up
MUM1L1	up
CASQ1	up
FRMD3	up
CGNL1	up
GYS1	up
COL4A5	up
HEPH	up
IRX6	up
ATP1A2	up
FAM129A	up
MYOM1	up
GPNMB	up
NAP1L3	up
POSTN	up
PTPN11	up
TMCO3	up
USP46	up
UCHL1	up
PRR16	up
SORBS1	up
DNAJC15	up
FNBP4	up
MURC	up
TPM3	up
TRAK2	up
HBEGF	up
BDNF	up
POLR1E	up
VGLL2	up
SAP18	up
DDAH1	up
IGSF1	up
FZD2	up
KIF5B	up
CBX7	up
SPTBN1	up
MFN2	up
COL21A1	up
FGF18	up
IRX2	up
SLITRK4	up
RASL11B	up
DIO2	up
COL7A1	up
TMEM74	up
RNF103	up
COL16A1	up
DUSP26	up
MYOZ3	up
SORBS2	up
PRRX1	up
OXCT1	up
NPPA	up
AZIN1	up
SOCS2	up
EXTL1	up
IER3	up
GABRB1	up
SVIL	up
GUCA1C	up
TLL2	up
GLDN	up
KLHL34	up
SCRN1	up
HFE2	up
DCLK2	up
HSPA2	up
TYRP1	up
JAK2	up
PIK3R1	up
PTPN3	up
TNMD	up
XPO4	up
ENO2	up
ST8SIA2	up
CCND1	up
CLDND2	up
SH3GL2	up
ACE2	up
FMOD	up
ARHGAP24	up
ZBTB47	up
SNCA	up
YPEL1	up
APOA1	up
PRICKLE1	up
ZNF536	up
MLLT11	up
TPD52L1	up
PROS1	up
PER3	up
CHN1	up
SCN2B	up
FBXO32	up
SFRP1	up
IGFBP5	up
CLIC6	up
S100A13	up
YPEL2	up
RNF165	up
TNNT1	up
DYRK1B	up
SMOC2	up
PIK3IP1	up
VAMP8	down
CYBA	down
TMSB10	down
PLAU	down
C1R	down
FCGR2A	down
MID1IP1	down
DOCK2	down
SERPINH1	down
F13A1	down
PLEK	down
BBS9	down
TSC22D1	down
HCST	down
CPNE4	down
RAC2	down
ATF3	down
CXCL2	down
STXBP6	down
FOS	down
MYH6	down
RHOB	down
SLC2A3	down
NKD2	down
CX3CL1	down
TNFRSF1B	down
SLC16A3	down
TAP1	down
CORIN	down
CHST7	down
ISG20	down
GCA	down
GLA	down
RASD1	down
SLC1A5	down
CEL	down
ARPC3	down
SLC9A3R1	down
MGST1	down
SMTNL2	down
TUBA3E	down
LITAF	down
S100A10	down
PIM1	down
MS4A6A	down
MAFB	down
KLF4	down
IFITM2	down
CD209	down
MS4A7	down
ADAP2	down
FES	down
CEBPD	down
ZFP36	down
ADCY3	down
MAP3K8	down
TCF21	down
SLA	down
CD248	down
KLF2	down
TNFAIP8L3	down
METTL7B	down
NEDD9	down
MAGOH	down
LAPTM5	down
LCP1	down
FCN3	down
PDGFRA	down
IL13RA1	down
INPP1	down
DUSP1	down
GLIPR2	down
GNA15	down
CDC42EP2	down
LPCAT3	down
RPN2	down
SRGN	down
EPB41L3	down
IFITM1	down
CSF1R	down
MT1X	down
ATP2A2	down
HAVCR2	down
ATL3	down
LY96	down
CCL2	down
RASSF1	down
CFD	down
CMTM7	down
LSAMP	down
CD68	down
PVR	down
S1PR3	down
SPOCK1	down
CTSC	down

## Sheet: DEGs2
PLCE1	up
FIBIN	up
BTG2	up
PTN	up
MUM1L1	up
KLHL13	up
HSPB6	up
2021-09-11	up
ITIH5	up
NBEAL1	up
HEPH	up
CRYM	up
GLT8D2	up
SAMD12	up
GABPB2	up
UCHL1	up
LTBP4	up
PODN	up
EXOC6B	up
ALDH4A1	up
MYEF2	up
RGS4	up
DYNC1LI2	up
PRRC2B	up
PENK	up
PHLDA1	up
FGF1	up
COLGALT2	up
ENAM	up
EGR1	up
IFIT2	up
LTBP2	up
NPPA	up
PLSCR4	up
OMD	up
SVIL	up
TTLL7	up
SLC16A9	up
GSN	up
R3HDM2	up
PDGFD	up
SCRN1	up
SAMD9L	up
HSPA2	up
EPHA7	up
C5orf46	up
JAK2	up
ANTXR1	up
MYH10	up
MYH11	up
NPR3	up
NT5E	up
CCND1	up
CTSK	up
ABI3BP	up
ANP32A	up
KCNN3	up
SFRP4	up
MSS51	up
FMOD	up
PPDPF	up
SNCA	up
PPP1R10	up
PROS1	up
PLEKHH2	up
TRUB1	up
ABHD18	up
MME	up
NEB	up
PDE1A	up
IGFBP5	up
CTGF	up
CPED1	up
LMTK2	up
SMOC2	up
RXRG	up
DPT	up
LUM	up
ABCG2	up
PPP1R15A	up
EPHA3	up
MFAP4	up
EDIL3	up
ECM2	up
SESN3	up
DGKG	up
NAP1L3	up
HMGN2	up
CCDC3	up
ISLR	up
POSTN	up
PLXDC2	up
SERPINI1	up
ITGBL1	up
ZMAT1	up
THBS4	up
ARHGAP1	up
MTURN	up
C10orf71	up
ARRDC3	up
P3H2	up
SLC25A27	up
CLU	up
TMEM71	up
PDE5A	up
ADGRL3	up
C16orf89	up
COL14A1	up
AEBP1	up
DUSP27	up
BEX1	up
MAP2	up
C21orf91	up
HBB	up
GABRA4	up
KIF13A	up
ODC1	up
LRRC1	up
TNNI1	up
CCL21	up
AZIN1	up
SOCS2	up
DSEL	up
CCL5	up
NHSL1	up
GUCA1C	up
SULF1	up
MEG3	up
CCND2	up
PIK3R1	up
FRZB	up
ATRNL1	up
CPE	up
SEMA5A	up
PI16	up
ARHGAP24	up
FREM1	up
APOA1	up
SLIT2	up
ETV1	up
NRK	up
FSD1L	up
SFRP1	up
YPEL2	up
COLQ	up
TNNT1	up
PLIN2	down
MYH6	down
APOBEC2	down
C15orf59	down
CADPS2	down
HAS2	down
MSR1	down
AIF1L	down
IL1RAPL1	down
EBP	down
PTDSS1	down
FPR1	down
CD14	down
CCDC167	down
NAMPT	down
TMEM70	down
AQP3	down
TCEB1	down
TUBA1C	down
C1orf105	down
RARRES1	down
TUBB4B	down
HIST1H2BD	down
SERPINA3	down
SAT1	down
C1QTNF1	down
PNP	down
PLP2	down
OSMR	down
DHRS7C	down
ADAMTS9	down
RNASE2	down
GTF3A	down
NCEH1	down
IL1RL1	down
SSR3	down
CHL1	down
LDHA	down
STAT3	down
GRB14	down
FAM179A	down
ETNPPL	down
CD163	down
SGPP2	down
OCIAD2	down
ZDHHC9	down
IL1R2	down
CORIN	down
IER3IP1	down
CSRP2	down
FCN3	down
LPCAT3	down
ATP2A2	down
RBP1	down
ATP1B3	down
AMD1	down
CTSC	down

## Sheet: DEGs3
PLCE1	up
MUM1L1	up
FMOD	up
ARHGAP24	up
NPPA	up
AZIN1	up
SOCS2	up
SNCA	up
APOA1	up
SVIL	up
GUCA1C	up
PROS1	up
HEPH	up
SCRN1	up
HSPA2	up
NAP1L3	up
JAK2	up
PIK3R1	up
SFRP1	up
POSTN	up
IGFBP5	up
UCHL1	up
YPEL2	up
CCND1	up
TNNT1	up
SMOC2	up
MYH6	down
ATP2A2	down
CORIN	down
FCN3	down
LPCAT3	down
CTSC	down

## Sheet: DEGs4
TPM3	up
ST8SIA5	up
TRAK2	up
BDNF	up
POLR1E	up
HBEGF	up
SH3GL2	up
ACE2	up
VGLL2	up
MAP4	up
OXCT1	up
SYNPO2L	up
SAP18	up
DDAH1	up
CASQ1	up
ZBTB47	up
EXTL1	up
FZD2	up
IGSF1	up
YPEL1	up
PRICKLE1	up
IER3	up
KIF5B	up
FRMD3	up
ZNF536	up
GABRB1	up
MLLT11	up
CGNL1	up
GYS1	up
TPD52L1	up
TLL2	up
COL4A5	up
PER3	up
CHN1	up
GLDN	up
SCN2B	up
SPTBN1	up
CBX7	up
MFN2	up
COL21A1	up
KLHL34	up
FGF18	up
HFE2	up
FBXO32	up
IRX2	up
IRX6	up
SLITRK4	up
RASL11B	up
ATP1A2	up
DIO2	up
GPNMB	up
MYOM1	up
FAM129A	up
DCLK2	up
TYRP1	up
PTPN3	up
COL7A1	up
TNMD	up
XPO4	up
PTPN11	up
TMEM74	up
TMCO3	up
ENO2	up
CLIC6	up
USP46	up
PRR16	up
RNF103	up
SORBS1	up
ST8SIA2	up
S100A13	up
COL16A1	up
DUSP26	up
DNAJC15	up
FNBP4	up
MURC	up
RNF165	up
MYOZ3	up
DYRK1B	up
SORBS2	up
CLDND2	up
PRRX1	up
PIK3IP1	up
RPN2	down
CD209	down
FOS	down
MS4A7	down
VAMP8	down
RHOB	down
SRGN	down
ADAP2	down
CYBA	down
FES	down
TMSB10	down
SLC2A3	down
PLAU	down
NKD2	down
C1R	down
CEBPD	down
FCGR2A	down
EPB41L3	down
ZFP36	down
ADCY3	down
MAP3K8	down
CX3CL1	down
TCF21	down
MID1IP1	down
IFITM1	down
SLA	down
CD248	down
DOCK2	down
SERPINH1	down
CSF1R	down
TNFRSF1B	down
MT1X	down
F13A1	down
KLF2	down
TNFAIP8L3	down
METTL7B	down
NEDD9	down
SLC16A3	down
PLEK	down
TAP1	down
BBS9	down
TSC22D1	down
HAVCR2	down
MAGOH	down
LAPTM5	down
CHST7	down
ISG20	down
LCP1	down
ATL3	down
HCST	down
PDGFRA	down
LY96	down
GCA	down
CCL2	down
GLA	down
RASD1	down
SLC1A5	down
CPNE4	down
RAC2	down
CEL	down
IL13RA1	down
RASSF1	down
CFD	down
ARPC3	down
INPP1	down
ATF3	down
SLC9A3R1	down
DUSP1	down
GLIPR2	down
MGST1	down
SMTNL2	down
CMTM7	down
GNA15	down
TUBA3E	down
CXCL2	down
CDC42EP2	down
LSAMP	down
CD68	down
LITAF	down
STXBP6	down
PVR	down
S1PR3	down
S100A10	down
PIM1	down
MS4A6A	down
MAFB	down
KLF4	down
SPOCK1	down
IFITM2	down

## Sheet: DEGs5
PI16	up
LRRC1	up
SFRP4	up
TNNI1	up
MSS51	up
LTBP2	up
FIBIN	up
CCL21	up
PTN	up
BTG2	up
KLHL13	up
P3H2	up
PPDPF	up
ALDH4A1	up
FREM1	up
PLSCR4	up
HSPB6	up
RXRG	up
PPP1R10	up
DPT	up
DSEL	up
CCL5	up
SLC25A27	up
ABCG2	up
LUM	up
CLU	up
SLIT2	up
PPP1R15A	up
OMD	up
2021-09-11	up
EPHA3	up
NHSL1	up
MFAP4	up
EDIL3	up
ITIH5	up
TMEM71	up
PLEKHH2	up
NBEAL1	up
TRUB1	up
MYEF2	up
TTLL7	up
SULF1	up
ECM2	up
PDE5A	up
SLC16A9	up
ADGRL3	up
ABHD18	up
GSN	up
RGS4	up
MME	up
C16orf89	up
R3HDM2	up
COL14A1	up
SESN3	up
MEG3	up
PDGFD	up
ETV1	up
NRK	up
DYNC1LI2	up
PRRC2B	up
AEBP1	up
PENK	up
FSD1L	up
PHLDA1	up
DUSP27	up
SAMD9L	up
DGKG	up
EPHA7	up
C5orf46	up
CCND2	up
HMGN2	up
CCDC3	up
FGF1	up
ANTXR1	up
CRYM	up
COLGALT2	up
GLT8D2	up
FRZB	up
ISLR	up
MYH10	up
BEX1	up
SAMD12	up
ENAM	up
MYH11	up
MAP2	up
NEB	up
GABPB2	up
PDE1A	up
PLXDC2	up
CPED1	up
CTGF	up
C21orf91	up
SERPINI1	up
NPR3	up
ITGBL1	up
LTBP4	up
LMTK2	up
EGR1	up
ATRNL1	up
COLQ	up
ZMAT1	up
HBB	up
THBS4	up
ARHGAP1	up
NT5E	up
PODN	up
CPE	up
SEMA5A	up
CTSK	up
ODC1	up
KIF13A	up
GABRA4	up
MTURN	up
ABI3BP	up
C10orf71	up
IFIT2	up
EXOC6B	up
ARRDC3	up
ANP32A	up
KCNN3	up
CCDC167	down
OSMR	down
PLIN2	down
DHRS7C	down
ETNPPL	down
TCEB1	down
SGPP2	down
CD163	down
CHL1	down
CADPS2	down
AIF1L	down
ADAMTS9	down
SERPINA3	down
IER3IP1	down
RNASE2	down
GRB14	down
TUBA1C	down
RBP1	down
APOBEC2	down
OCIAD2	down
ATP1B3	down
RARRES1	down
NAMPT	down
IL1RAPL1	down
GTF3A	down
CSRP2	down
LDHA	down
NCEH1	down
STAT3	down
AMD1	down
TMEM70	down
TUBB4B	down
IL1RL1	down
C15orf59	down
PLP2	down
SAT1	down
C1QTNF1	down
HAS2	down
FAM179A	down
C1orf105	down
EBP	down
HIST1H2BD	down
SSR3	down
PNP	down
ZDHHC9	down
IL1R2	down
MSR1	down
PTDSS1	down
FPR1	down
AQP3	down
CD14	down
