# Supplementary material for: Exploring the Communal Pathogenesis, Ferroptosis Mechanism, and Potential Therapeutic Targets of Dilated Cardiomyopathy and Hypertrophic Cardiomyopathy via a Microarray Data Analysis
Source: Front Cardiovasc Med. 2022 Feb 24;9:824756. doi: 10.3389/fcvm.2022.824756 (PMC8907834; doi:10.3389/fcvm.2022.824756)
Supplement: Supplementary file 3 [file Table_3.XLSX]

## Sheet: Sheet1
#node1	node2	node1_string_id	node2_string_id	neighborhood_on_chromosome	gene_fusion	phylogenetic_cooccurrence	homology	coexpression	experimentally_determined_interaction	database_annotated	automated_textmining	combined_score
APOA1	IGFBP5	9606.ENSP00000236850	9606.ENSP00000233813	0	0	0	0	0.062	0	0.9	0.108	0.909
ARHGAP24	PLCE1	9606.ENSP00000378611	9606.ENSP00000360431	0	0	0	0	0	0	0	0.415	0.415
ARHGAP24	MYH6	9606.ENSP00000378611	9606.ENSP00000386041	0	0	0	0	0.063	0	0	0.386	0.4
ATP2A2	NPPA	9606.ENSP00000440045	9606.ENSP00000365663	0	0	0	0	0.062	0	0	0.58	0.59
ATP2A2	MYH6	9606.ENSP00000440045	9606.ENSP00000386041	0	0	0	0	0.173	0.08	0	0.642	0.704
AZIN1	PIK3R1	9606.ENSP00000337180	9606.ENSP00000428056	0	0	0	0	0	0	0	0.546	0.546
CCND1	SFRP1	9606.ENSP00000227507	9606.ENSP00000220772	0	0	0	0	0.098	0	0	0.716	0.733
CCND1	PIK3R1	9606.ENSP00000227507	9606.ENSP00000428056	0	0	0	0	0	0	0	0.403	0.403
CCND1	SNCA	9606.ENSP00000227507	9606.ENSP00000338345	0	0	0	0	0	0	0	0.419	0.418
CCND1	IGFBP5	9606.ENSP00000227507	9606.ENSP00000233813	0	0	0	0	0.098	0	0	0.386	0.422
CCND1	JAK2	9606.ENSP00000227507	9606.ENSP00000371067	0	0	0	0	0	0	0.9	0.622	0.96
CORIN	NPPA	9606.ENSP00000273857	9606.ENSP00000365663	0	0	0	0	0.062	0	0.9	0.687	0.968
FMOD	IGFBP5	9606.ENSP00000347041	9606.ENSP00000233813	0	0	0	0	0.189	0	0	0.328	0.432
FMOD	SMOC2	9606.ENSP00000347041	9606.ENSP00000346537	0	0	0	0	0.345	0	0	0.146	0.418
FMOD	POSTN	9606.ENSP00000347041	9606.ENSP00000369071	0	0	0	0	0.317	0	0	0.442	0.602
IGFBP5	POSTN	9606.ENSP00000233813	9606.ENSP00000369071	0	0	0	0	0.272	0	0	0.268	0.444
JAK2	PIK3R1	9606.ENSP00000371067	9606.ENSP00000428056	0	0	0	0	0.073	0.472	0.9	0.365	0.964
JAK2	SOCS2	9606.ENSP00000371067	9606.ENSP00000481249	0	0	0	0	0	0.096	0.9	0.841	0.984
MYH6	NPPA	9606.ENSP00000386041	9606.ENSP00000365663	0	0	0	0	0.145	0	0	0.747	0.774
MYH6	TNNT1	9606.ENSP00000386041	9606.ENSP00000467176	0	0	0	0	0.164	0.128	0.9	0.536	0.961
NPPA	POSTN	9606.ENSP00000365663	9606.ENSP00000369071	0	0	0	0	0	0	0	0.417	0.417
PIK3R1	PLCE1	9606.ENSP00000428056	9606.ENSP00000360431	0	0	0	0	0	0	0.65	0.101	0.671
SNCA	UCHL1	9606.ENSP00000338345	9606.ENSP00000284440	0	0	0	0	0.092	0	0.9	0.683	0.968
